# Supplementary material for: m6A Modification Involves in Enriched Environment-Induced Neurogenesis and Cognition Enhancement
Source: Front Cell Dev Biol. 2022 Jun 2;10:903179. doi: 10.3389/fcell.2022.903179 (PMC9201454; doi:10.3389/fcell.2022.903179)
Supplement: Supplementary file 2 [file Table2.XLSX]

## Sheet: pos_gene
ID	SH_1	SH_2	SH_3	EE_1	EE_2	EE_3	PValue	log2FC
Trp63	0.263049	0.319408	0.266107	0.193281	0.201945	0.204276	0.0157043	-0.488022
Cdkn1a	3.36461	3.51333	2.71651	2.59279	2.79434	2.42196	0.0467457	-0.284211
Wnt7a	4.58959	4.51265	4.24818	4.21408	3.67187	3.72978	0.0490098	-0.190675
Nde1	14.1072	13.8879	14.8515	12.2578	12.4242	12.696	0.00616666	-0.184636
Efnb3	20.7269	23.9842	23.089	20.2489	18.3043	21.6018	0.0172714	-0.161032
Dnmt1	9.75248	10.1374	9.08553	8.7592	8.4388	8.91877	0.0317928	-0.137364
Slc12a5	53.266	58.9922	53.2126	50.7061	47.5297	51.9399	0.0274361	-0.128133
Pten	17.7863	16.6435	17.6237	18.7467	18.6537	18.3084	0.0456306	0.109871
Slc12a2	16.762	16.6211	15.2252	18.3052	18.3391	16.9499	0.0135276	0.152988
Neurod1	11.614	11.2855	12.2916	12.5075	13.1097	13.2234	0.0304867	0.154988
Npy	69.7448	66.6703	74.5371	75.9797	76.827	80.8664	0.0195895	0.160035
E2f3	5.45397	5.64861	5.58724	5.90355	6.2044	6.47812	0.0155701	0.168597
Rbpj	3.55337	3.47096	3.58962	3.92732	4.10305	3.81588	0.0177997	0.170203
Syn3	2.00871	2.44572	2.04376	2.30425	2.45822	2.51815	0.0287869	0.176692
Dld	80.0481	78.719	82.978	91.6222	97.5382	82.1795	0.00857656	0.179012
Odc1	26.6978	28.9525	27.0654	30.9011	32.7983	29.292	0.00579658	0.180885
Ache	9.01278	10.4477	9.00159	11.4806	9.82844	10.8249	0.0174904	0.185632
Sirt1	3.60002	3.65889	3.85666	4.75265	3.9184	4.09164	0.0268476	0.207304
Rara	2.23674	2.32931	2.38636	2.75765	2.94765	2.54984	0.0123841	0.257258
Bdnf	8.03202	7.68173	8.17864	9.51051	9.56726	9.36289	1.72099e-05	0.263338
Per2	7.15508	6.54266	6.31456	8.14905	8.08029	8.47777	4.29872e-06	0.317743
Ptgs2	6.06667	5.67737	6.42291	7.6098	7.78078	7.7602	7.30462e-07	0.361841
Egr1	50.4739	33.2148	34.143	51.3957	55.69	46.8882	0.00194051	0.397827
