# Supplementary material for: m6A Modification Involves in Enriched Environment-Induced Neurogenesis and Cognition Enhancement
Source: Front Cell Dev Biol. 2022 Jun 2;10:903179. doi: 10.3389/fcell.2022.903179 (PMC9201454; doi:10.3389/fcell.2022.903179)
Supplement: Supplementary file 4 [file Table3.XLSX]

## Sheet: EE_group.peaks
chr	peak_start	peak_end
chr1	3200097	3200460
chr1	3200622	3200884
chr1	3201017	3201329
chr1	3201575	3202022
chr1	3202555	3202756
chr1	3203097	3203496
chr1	3204888	3205091
chr1	3205525	3205791
chr1	3206444	3206792
chr1	3207010	3207461
chr1	3213475	3213676
chr1	3213820	3214192
chr1	3214405	3215581
chr1	3215788	3216550
chr1	3221951	3222355
chr1	3287793	3287994
chr1	3288036	3288269
chr1	3375927	3376472
chr1	3376700	3376900
chr1	3398985	3399185
chr1	3550412	3550612
chr1	3556469	3556669
chr1	3620105	3620305
chr1	3620626	3620828
chr1	3621043	3621346
chr1	3621400	3621626
chr1	3641326	3641528
chr1	3646032	3646507
chr1	3655389	3655616
chr1	3656003	3656204
chr1	3659488	3659916
chr1	3665699	3665899
chr1	3667396	3667596
chr1	3668557	3668837
chr1	3671306	3671509
chr1	3674981	3675181
chr1	3675816	3676017
chr1	4688879	4689079
chr1	4776490	4776908
chr1	4844847	4845047
chr1	4845672	4846094
chr1	4880415	4880631
chr1	4889295	4889570
chr1	4890574	4890774
chr1	4891740	4891943
chr1	4893248	4893451
chr1	4894759	4894959
chr1	4896193	4896548
chr1	4897566	4897766
chr1	4903023	4903223
chr1	4904652	4904872
chr1	4907016	4907216
chr1	4908312	4908513
chr1	4910407	4910768
chr1	4912366	4912708
chr1	4983129	4983462
chr1	5007006	5007296
chr1	5097864	5098081
chr1	5100879	5101079
chr1	5124085	5124285
chr1	5135662	5135888
chr1	5143642	5143842
chr1	5149045	5149245
chr1	5149772	5149984
chr1	5161916	5162340
chr1	5602820	5603195
chr1	5604499	5604994
chr1	5913977	5914177
chr1	6210958	6211159
chr1	6211307	6211514
chr1	6213686	6214095
chr1	6239841	6240162
chr1	6248147	6250018
chr1	6260748	6261053
chr1	6262661	6263194
chr1	6274099	6274546
chr1	6275025	6275563
chr1	6275970	6276172
chr1	6795318	6795523
chr1	6802194	6802699
chr1	6807349	6807552
chr1	6810423	6810625
chr1	6819801	6820046
chr1	6827639	6827873
chr1	6844132	6844337
chr1	6848615	6848891
chr1	6858275	6858628
chr1	6859600	6859806
chr1	6864315	6864515
chr1	6865251	6865457
chr1	7120241	7120483
chr1	7147454	7147695
chr1	7148218	7148418
chr1	7152140	7152343
chr1	7153444	7153756
chr1	7158670	7158990
chr1	7160164	7160365
chr1	7163072	7163272
chr1	7169455	7169775
chr1	7170135	7170335
chr1	7171392	7171592
chr1	7172145	7172688
chr1	7349696	7349896
chr1	7354108	7354744
chr1	8359832	8360034
chr1	8360336	8360711
chr1	8360933	8361471
chr1	8361862	8362529
chr1	8362883	8363250
chr1	8583311	8583527
chr1	8624820	8625052
chr1	8675976	8676176
chr1	8677812	8678150
chr1	8679126	8679326
chr1	8681992	8682192
chr1	8748380	8748580
chr1	8749414	8749614
chr1	8750097	8750538
chr1	8753242	8753659
chr1	8753979	8754518
chr1	8754790	8755097
chr1	8755605	8755805
chr1	8758119	8758597
chr1	8759168	8759447
chr1	8759852	8760052
chr1	8760219	8760506
chr1	8896798	8896998
chr1	8926666	8927115
chr1	8927725	8927926
chr1	8942786	8943191
chr1	8944196	8944545
chr1	8961371	8961571
chr1	8968539	8968886
chr1	8972708	8973057
chr1	8973619	8973819
chr1	8974111	8974311
chr1	8974497	8974697
chr1	8976677	8976911
chr1	9298295	9298788
chr1	9546203	9546950
chr1	9552603	9552878
chr1	9553251	9553655
chr1	9555373	9555575
chr1	9557993	9558196
chr1	9576142	9576394
chr1	9601212	9601582
chr1	9606788	9606990
chr1	9614589	9614795
chr1	9618972	9619224
chr1	9624663	9625033
chr1	9625629	9625964
chr1	9626596	9627018
chr1	9667873	9668073
chr1	9668892	9669410
chr1	9671627	9671858
chr1	9672248	9672448
chr1	9720870	9721319
chr1	9721870	9722483
chr1	9722843	9723407
chr1	9724469	9725506
chr1	9737022	9737222
chr1	9745936	9746270
chr1	9746418	9747157
chr1	9747395	9747939
chr1	9880177	9880377
chr1	9881404	9881776
chr1	9884276	9884476
chr1	9886417	9886617
chr1	9898672	9898876
chr1	10024837	10025141
chr1	10027228	10027429
chr1	10030670	10030870
chr1	10035087	10035331
chr1	10058567	10058769
chr1	10060285	10060557
chr1	10061681	10061888
chr1	10066312	10066961
chr1	10074672	10074872
chr1	10075575	10075805
chr1	10076392	10076592
chr1	10082135	10082335
chr1	10083302	10083521
chr1	10085581	10085852
chr1	10086968	10087168
chr1	10112206	10112408
chr1	10112744	10112953
chr1	10121834	10122034
chr1	10126149	10126463
chr1	10137719	10139167
chr1	10142698	10142904
chr1	10144787	10144990
chr1	10153489	10153906
chr1	10154406	10154608
chr1	10156922	10157227
chr1	10159681	10160173
chr1	10160857	10161172
chr1	10163780	10163981
chr1	10173261	10173461
chr1	10179928	10180167
chr1	10180965	10181194
chr1	10183745	10183945
chr1	10184122	10184678
chr1	10188765	10188988
chr1	10189314	10189760
chr1	10194412	10194643
chr1	10199802	10200066
chr1	10204844	10205044
chr1	10206556	10206756
chr1	10209617	10209889
chr1	10214214	10214421
chr1	11089612	11089812
chr1	11110105	11110305
chr1	11139786	11140254
chr1	11142469	11142680
chr1	11153376	11153576
chr1	11156067	11156286
chr1	11159946	11160148
chr1	11162046	11162266
chr1	11184249	11184464
chr1	11184974	11185174
chr1	11185714	11185914
chr1	11208351	11208601
chr1	11236486	11236766
chr1	11237088	11237293
chr1	11237575	11237808
chr1	11238294	11238761
chr1	11239651	11239853
chr1	11265503	11265708
chr1	11297610	11298026
chr1	11298368	11298572
chr1	11299003	11299325
chr1	11299962	11300437
chr1	11301030	11301376
chr1	11302481	11302987
chr1	11468655	11468866
chr1	11544991	11545193
chr1	11596053	11596385
chr1	11597516	11597845
chr1	11598280	11598573
chr1	11599196	11599642
chr1	11599806	11600006
chr1	11600779	11601324
chr1	11747816	11748016
chr1	11798307	11798515
chr1	11933392	11933704
chr1	11950819	11951019
chr1	11974741	11974956
chr1	11975120	11975397
chr1	12786318	12786522
chr1	12796611	12796894
chr1	12805011	12805213
chr1	12807684	12808016
chr1	12818213	12818416
chr1	12820616	12820816
chr1	12835942	12836142
chr1	12839668	12839869
chr1	12840237	12840449
chr1	12841274	12841479
chr1	12842524	12842727
chr1	12848025	12848362
chr1	12850573	12850774
chr1	12858625	12859315
chr1	12859704	12859904
chr1	12866690	12867139
chr1	12868288	12868488
chr1	13140339	13140539
chr1	13141950	13142255
chr1	13142570	13142850
chr1	13149081	13149281
chr1	13152984	13153198
chr1	13162253	13162460
chr1	13165000	13165249
chr1	13169102	13169302
chr1	13180587	13180787
chr1	13184279	13184522
chr1	13186857	13187073
chr1	13565021	13565419
chr1	13566360	13566560
chr1	13570070	13570270
chr1	13572040	13572242
chr1	13578142	13578342
chr1	13618072	13618405
chr1	13618811	13619011
chr1	13622508	13622708
chr1	13625251	13625456
chr1	13625691	13625892
chr1	13626192	13626489
chr1	13630212	13630412
chr1	13638312	13638519
chr1	13647497	13647706
chr1	14169623	14169962
chr1	14170464	14171157
chr1	14184508	14184837
chr1	14252509	14252716
chr1	14274188	14274398
chr1	14274552	14274758
chr1	14776860	14777061
chr1	14779001	14779351
chr1	15285556	15285771
chr1	15312563	15312871
chr1	15350662	15351271
chr1	15399418	15400010
chr1	15414402	15414603
chr1	15544447	15544647
chr1	15710106	15711706
chr1	15712036	15712284
chr1	15712843	15713174
chr1	15715421	15715621
chr1	15716110	15717043
chr1	15717995	15718195
chr1	15718986	15719375
chr1	15719532	15720145
chr1	15720849	15721049
chr1	15721551	15721803
chr1	15722035	15722856
chr1	15723288	15723488
chr1	15818008	15818664
chr1	15818883	15819083
chr1	15819454	15819658
chr1	15838016	15838221
chr1	15842758	15843280
chr1	15844342	15844759
chr1	15846058	15846258
chr1	15859204	15859404
chr1	15860423	15860645
chr1	15865541	15865841
chr1	16066179	16066379
chr1	16068989	16069189
chr1	16101315	16101515
chr1	16101847	16102080
chr1	16102577	16102957
chr1	16103291	16103492
chr1	16127797	16128090
chr1	16131901	16132102
chr1	16229608	16230026
chr1	16339189	16339510
chr1	16344836	16345283
chr1	16366135	16366335
chr1	16389986	16390214
chr1	16459805	16460006
chr1	16519388	16519607
chr1	16566012	16566212
chr1	16569433	16569633
chr1	16570589	16571001
chr1	16571219	16571422
chr1	16591491	16591691
chr1	16591777	16592116
chr1	16635434	16635635
chr1	16641789	16642457
chr1	16642957	16643638
chr1	16654220	16654421
chr1	16677459	16677662
chr1	16709242	16709554
chr1	16943089	16943291
chr1	16944452	16944652
chr1	16946380	16946580
chr1	16995584	16995784
chr1	16996136	16996401
chr1	16996966	16997549
chr1	17004076	17004314
chr1	17004474	17004731
chr1	17016041	17016340
chr1	17082590	17082790
chr1	17091451	17091700
chr1	17119999	17120199
chr1	17121629	17121939
chr1	17122075	17122275
chr1	17122965	17123257
chr1	17161035	17162058
chr1	17162522	17162786
chr1	17163666	17164090
chr1	17750242	17750480
chr1	17750616	17750816
chr1	17763918	17764191
chr1	17764523	17764727
chr1	17766990	17767191
chr1	17767570	17768137
chr1	17768894	17769891
chr1	17770248	17770708
chr1	17771472	17771672
chr1	17773325	17773528
chr1	17775214	17775536
chr1	17777720	17777920
chr1	17938672	17938872
chr1	17994593	17995584
chr1	17999376	17999580
chr1	19153132	19153345
chr1	20805278	20805478
chr1	20894227	20894427
chr1	20912193	20912510
chr1	20935265	20935479
chr1	20935579	20937374
chr1	20937569	20938931
chr1	20990526	20990726
chr1	21258772	21259134
chr1	21264705	21264990
chr1	21399302	21399804
chr1	21400277	21400866
chr1	21401876	21402435
chr1	21402733	21403139
chr1	21404982	21405205
chr1	21466397	21466597
chr1	21479401	21479633
chr1	21487322	21487522
chr1	21505809	21506009
chr1	21512198	21512674
chr1	21816808	21817478
chr1	21818320	21818942
chr1	21819153	21819580
chr1	21819765	21820389
chr1	21822636	21823640
chr1	21824216	21824592
chr1	21854794	21854996
chr1	21855147	21855347
chr1	21861769	21861969
chr1	21914988	21915188
chr1	21927732	21927980
chr1	21939673	21940026
chr1	21950836	21951036
chr1	21961872	21962090
chr1	22288168	22288807
chr1	22358111	22358905
chr1	22397541	22397756
chr1	22401761	22401961
chr1	22403065	22403772
chr1	22407207	22407407
chr1	22408504	22408721
chr1	22425901	22426109
chr1	22483233	22483433
chr1	22534047	22534325
chr1	22570596	22570796
chr1	22591201	22591401
chr1	22593947	22594301
chr1	22645867	22646068
chr1	22703515	22703748
chr1	22704626	22705160
chr1	22778337	22778731
chr1	22783238	22783438
chr1	22792051	22792271
chr1	22792822	22793193
chr1	22804047	22804274
chr1	23280539	23280739
chr1	23292137	23292581
chr1	23301651	23301977
chr1	23305275	23305475
chr1	23361516	23361716
chr1	23366617	23366961
chr1	23367343	23367970
chr1	23368355	23368566
chr1	23369910	23370459
chr1	23375854	23376187
chr1	23815670	23815870
chr1	23845740	23846276
chr1	23848365	23848736
chr1	23859094	23859297
chr1	23866252	23866473
chr1	23869813	23870050
chr1	23870458	23870658
chr1	23877726	23877926
chr1	23995986	23996418
chr1	24012019	24012483
chr1	24014889	24015089
chr1	24017335	24017535
chr1	24020708	24020913
chr1	24024852	24025052
chr1	24028440	24028749
chr1	24029518	24030681
chr1	24067943	24068143
chr1	24258348	24258665
chr1	24259439	24259639
chr1	24259986	24260459
chr1	24263230	24263430
chr1	24263731	24264197
chr1	24323687	24323896
chr1	24410194	24410396
chr1	24525619	24525820
chr1	24526467	24526668
chr1	24565931	24566136
chr1	24611247	24611448
chr1	24611634	24612805
chr1	24613193	24613510
chr1	24614007	24614668
chr1	24615031	24615391
chr1	24711335	24711537
chr1	24737287	24737539
chr1	24746623	24746840
chr1	24748600	24748801
chr1	24762524	24762963
chr1	24763159	24763599
chr1	24763700	24763981
chr1	24764174	24764427
chr1	24765472	24766129
chr1	25016718	25017024
chr1	25061875	25062075
chr1	25067951	25068527
chr1	25074708	25074966
chr1	25086461	25086750
chr1	25088112	25088641
chr1	25094028	25094549
chr1	25101489	25101691
chr1	25117965	25118174
chr1	25118427	25119433
chr1	25187289	25187525
chr1	25202651	25202851
chr1	25350793	25351183
chr1	25379788	25380108
chr1	25432509	25432709
chr1	25457072	25457274
chr1	25481609	25481809
chr1	25486920	25487120
chr1	25488031	25488232
chr1	25504991	25505191
chr1	25532580	25532814
chr1	25547538	25547763
chr1	25552162	25552690
chr1	25559847	25560051
chr1	25611666	25611866
chr1	25653614	25654029
chr1	25657568	25657847
chr1	25682263	25682463
chr1	25693281	25693727
chr1	25703182	25703382
chr1	25704108	25704510
chr1	25704791	25705463
chr1	25706300	25706504
chr1	25717258	25717595
chr1	25719782	25720210
chr1	25722828	25723255
chr1	25728555	25728755
chr1	25732838	25733058
chr1	25733795	25734346
chr1	25734667	25734875
chr1	25740969	25741169
chr1	25741471	25741671
chr1	25745746	25746221
chr1	25753880	25754205
chr1	25754867	25755071
chr1	25766209	25766409
chr1	25771480	25771680
chr1	25773560	25773772
chr1	25784186	25784386
chr1	25795325	25795525
chr1	25803033	25803343
chr1	25807090	25807290
chr1	25807436	25807636
chr1	25807641	25807963
chr1	25808217	25808972
chr1	25809104	25809635
chr1	25811297	25811905
chr1	25826143	25826773
chr1	25829543	25829744
chr1	25831242	25831442
chr1	28580509	28580737
chr1	30121445	30121645
chr1	30802645	30802985
chr1	30803887	30804706
chr1	30805174	30805600
chr1	30813120	30813325
chr1	30814050	30814256
chr1	30816484	30816717
chr1	30820161	30820406
chr1	30821276	30821501
chr1	30824382	30824634
chr1	30830057	30830259
chr1	30830405	30830605
chr1	30830893	30831626
chr1	30942458	30942704
chr1	30943067	30943434
chr1	30943971	30944171
chr1	30945011	30945226
chr1	30946140	30946637
chr1	32246363	32246731
chr1	32333323	32333533
chr1	32414690	32414895
chr1	32475253	32475537
chr1	32513713	32514175
chr1	32517781	32517983
chr1	32544638	32545046
chr1	32657405	32657617
chr1	32694229	32694429
chr1	32696383	32696583
chr1	32701114	32701351
chr1	32702140	32702340
chr1	32703134	32703334
chr1	32703664	32704051
chr1	32704739	32704996
chr1	33453899	33454387
chr1	33514173	33514380
chr1	33630400	33630602
chr1	33723678	33723878
chr1	33724765	33724965
chr1	33739138	33739889
chr1	33741119	33741319
chr1	33746133	33746719
chr1	33746852	33747056
chr1	33762101	33762371
chr1	33776409	33777102
chr1	33777311	33777917
chr1	33783072	33783332
chr1	33783906	33784108
chr1	33792258	33792546
chr1	33800714	33801663
chr1	33801945	33802589
chr1	33802745	33803257
chr1	33852408	33852609
chr1	33853149	33853353
chr1	33863831	33864031
chr1	33878415	33878629
chr1	33889956	33890156
chr1	33901906	33902341
chr1	33902696	33902896
chr1	33903840	33904040
chr1	34086050	34086250
chr1	34152006	34152463
chr1	34162957	34163157
chr1	34163993	34164353
chr1	34169074	34169315
chr1	34169590	34169790
chr1	34171992	34172264
chr1	34172828	34173033
chr1	34174583	34174792
chr1	34183832	34184036
chr1	34185794	34185995
chr1	34186628	34186828
chr1	34188799	34188999
chr1	34190712	34191042
chr1	34191513	34191815
chr1	34197031	34197244
chr1	34198346	34198652
chr1	34199121	34199422
chr1	34200754	34201240
chr1	34212122	34212391
chr1	34212731	34212937
chr1	34214402	34214605
chr1	34218154	34218392
chr1	34223605	34223820
chr1	34225344	34225853
chr1	34227684	34228325
chr1	34228887	34229090
chr1	34242434	34242644
chr1	34249306	34249521
chr1	34250444	34250670
chr1	34251544	34251784
chr1	34252631	34252843
chr1	34256079	34256562
chr1	34257581	34257796
chr1	34259987	34260198
chr1	34261921	34262223
chr1	34263084	34263326
chr1	34264336	34264788
chr1	34274012	34274213
chr1	34275523	34275772
chr1	34282244	34282455
chr1	34284071	34284274
chr1	34290281	34290481
chr1	34291616	34291819
chr1	34294997	34295435
chr1	34307323	34307538
chr1	34307733	34307989
chr1	34416673	34417021
chr1	34424704	34424904
chr1	34426839	34427202
chr1	34427619	34428629
chr1	34429858	34430542
chr1	34431250	34431629
chr1	34436806	34437241
chr1	34443682	34444030
chr1	34444641	34444953
chr1	34447204	34447449
chr1	34447610	34448262
chr1	34587587	34587787
chr1	34588626	34588854
chr1	34589226	34589637
chr1	34589785	34590134
chr1	34591086	34591518
chr1	34723181	34723905
chr1	34731996	34732270
chr1	34806901	34807103
chr1	34812271	34812702
chr1	34814761	34815136
chr1	34815505	34815707
chr1	34816822	34817165
chr1	34819750	34820134
chr1	34876774	34877165
chr1	34877500	34877869
chr1	34879302	34879503
chr1	35696881	35697160
chr1	36104031	36104428
chr1	36104672	36104879
chr1	36105493	36105883
chr1	36105962	36106268
chr1	36142165	36142365
chr1	36142694	36142923
chr1	36143930	36144405
chr1	36146158	36146359
chr1	36155234	36155437
chr1	36157467	36157682
chr1	36158150	36158384
chr1	36162292	36162492
chr1	36163383	36163585
chr1	36170291	36170491
chr1	36174107	36174382
chr1	36175051	36175253
chr1	36185922	36186122
chr1	36191587	36191787
chr1	36192434	36192639
chr1	36195970	36196181
chr1	36197579	36197825
chr1	36216193	36216504
chr1	36221213	36221413
chr1	36319886	36320088
chr1	36322720	36322970
chr1	36335891	36336579
chr1	36337145	36337374
chr1	36348645	36349079
chr1	36353649	36354055
chr1	36418802	36419002
chr1	36419224	36419436
chr1	36420443	36420868
chr1	36421444	36421955
chr1	36422393	36422763
chr1	36423220	36423524
chr1	36423718	36424256
chr1	36428281	36428597
chr1	36431081	36431281
chr1	36435062	36435278
chr1	36472720	36472925
chr1	36497791	36498031
chr1	36499276	36499533
chr1	36508111	36508329
chr1	36526345	36526776
chr1	36534427	36534944
chr1	36537803	36538011
chr1	36549124	36549450
chr1	36550170	36550508
chr1	36552782	36553081
chr1	36559926	36560126
chr1	36693048	36693270
chr1	36698633	36699098
chr1	36699886	36700242
chr1	36701887	36702087
chr1	36724280	36724481
chr1	36725418	36725802
chr1	36734839	36736193
chr1	36736975	36737256
chr1	36737983	36738183
chr1	36739226	36739426
chr1	36779590	36779855
chr1	36792488	36792912
chr1	36793127	36793330
chr1	36794095	36794324
chr1	36794852	36795065
chr1	36796254	36796461
chr1	36799039	36799542
chr1	36801940	36802140
chr1	36804486	36804815
chr1	36808180	36808552
chr1	36811533	36811734
chr1	36819102	36819313
chr1	36825312	36825642
chr1	36827101	36827304
chr1	37123806	37124006
chr1	37140918	37141137
chr1	37142718	37142926
chr1	37144907	37145357
chr1	37145459	37145659
chr1	37186406	37186860
chr1	37371531	37371734
chr1	37377420	37377620
chr1	37378782	37378985
chr1	37379743	37379955
chr1	37384636	37385156
chr1	37389454	37389671
chr1	37392774	37392979
chr1	37403408	37403673
chr1	37404598	37404798
chr1	37408065	37408393
chr1	37408548	37408932
chr1	37410345	37410552
chr1	37418434	37418683
chr1	37420352	37420678
chr1	37437002	37437359
chr1	37438568	37438838
chr1	37441247	37441568
chr1	37441834	37442244
chr1	37444270	37444659
chr1	37449126	37449356
chr1	37450380	37450580
chr1	37462944	37463161
chr1	37464470	37464670
chr1	37495906	37496162
chr1	37611866	37612505
chr1	37624640	37624953
chr1	37625192	37625409
chr1	37625605	37626170
chr1	37648982	37649182
chr1	37684258	37684458
chr1	37754997	37755585
chr1	37756792	37756998
chr1	37763395	37763641
chr1	37782565	37782765
chr1	37801513	37801713
chr1	37804698	37804898
chr1	37807038	37807238
chr1	37811108	37811308
chr1	37814387	37814676
chr1	37815614	37815816
chr1	37818178	37818556
chr1	37819552	37819752
chr1	37833437	37834051
chr1	37834288	37834489
chr1	37834959	37835761
chr1	37840555	37840811
chr1	37841303	37841529
chr1	37844199	37844746
chr1	37846778	37846996
chr1	37847722	37848152
chr1	37869001	37869201
chr1	37870994	37871746
chr1	37874844	37875297
chr1	37875580	37875926
chr1	37879030	37879481
chr1	37882619	37882884
chr1	37891654	37891943
chr1	37897977	37898302
chr1	37904094	37904582
chr1	37983680	37983938
chr1	37987553	37987961
chr1	37990306	37990643
chr1	38017697	38018028
chr1	38018715	38019357
chr1	38021405	38021809
chr1	38022024	38022224
chr1	38032090	38032319
chr1	38032918	38033121
chr1	38033872	38034093
chr1	38035837	38036230
chr1	38037010	38037216
chr1	38041569	38041773
chr1	38045297	38045707
chr1	38049013	38049309
chr1	38050937	38051137
chr1	38051538	38051791
chr1	38054261	38054461
chr1	38063265	38063494
chr1	38074443	38075016
chr1	38079386	38079586
chr1	38088102	38088738
chr1	38098888	38099090
chr1	38172107	38172308
chr1	38177647	38178025
chr1	38178434	38178634
chr1	38178854	38179566
chr1	38181437	38181649
chr1	38186960	38187160
chr1	38189522	38189823
chr1	38210310	38210705
chr1	38535079	38535431
chr1	38795286	38795486
chr1	38796770	38797102
chr1	38797469	38797874
chr1	38807914	38808145
chr1	38822809	38823009
chr1	38832738	38832938
chr1	38836470	38836670
chr1	38864055	38864987
chr1	38865181	38866067
chr1	38991151	38991351
chr1	38994728	38995297
chr1	38996060	38996456
chr1	39311741	39311942
chr1	39333727	39333929
chr1	39334553	39334753
chr1	39337879	39338081
chr1	39359491	39359701
chr1	39362595	39363014
chr1	39380012	39380212
chr1	39386132	39386380
chr1	39544958	39545337
chr1	39546283	39546601
chr1	39552453	39552653
chr1	39555571	39555774
chr1	39564047	39564254
chr1	39618540	39619230
chr1	39619516	39620317
chr1	39620701	39621005
chr1	39621105	39621306
chr1	39621594	39621904
chr1	39622883	39623294
chr1	39637031	39637231
chr1	39655386	39656229
chr1	39656513	39656869
chr1	39657915	39658115
chr1	39974684	39974885
chr1	39980401	39980607
chr1	39982985	39983249
chr1	39986577	39986794
chr1	39988780	39988980
chr1	39989959	39990186
chr1	39996838	39997078
chr1	40004695	40004895
chr1	40011558	40011792
chr1	40019428	40019631
chr1	40023243	40023445
chr1	40024122	40024342
chr1	40024566	40024895
chr1	40025442	40025657
chr1	40025825	40026117
chr1	40053579	40053840
chr1	40055207	40055407
chr1	40070909	40071651
chr1	40076037	40076576
chr1	40085380	40085825
chr1	40294646	40294848
chr1	40297721	40297921
chr1	40306049	40306431
chr1	40307226	40307426
chr1	40307950	40308150
chr1	40313002	40313202
chr1	40315779	40315991
chr1	40580054	40580254
chr1	40600617	40600817
chr1	40603501	40603701
chr1	40606217	40606710
chr1	40611968	40612170
chr1	40623213	40623426
chr1	40624076	40624279
chr1	40629127	40629547
chr1	40629893	40630102
chr1	40765383	40765610
chr1	40767535	40768410
chr1	40772077	40772279
chr1	40772485	40773662
chr1	42280787	42281371
chr1	42281871	42282308
chr1	42283127	42283372
chr1	42295749	42296164
chr1	42302965	42303218
chr1	42303815	42304310
chr1	42587336	42587537
chr1	42587766	42587966
chr1	42590314	42591118
chr1	42592091	42592417
chr1	42616302	42616776
chr1	42648235	42648597
chr1	42660092	42660674
chr1	42666905	42667146
chr1	42695715	42696472
chr1	42698895	42700119
chr1	42701490	42701793
chr1	42707298	42707544
chr1	42711777	42712186
chr1	42744185	42744650
chr1	42746385	42747162
chr1	42747677	42748248
chr1	42752657	42752865
chr1	42879607	42879824
chr1	42882493	42882948
chr1	42883217	42883418
chr1	42883984	42884342
chr1	42885933	42886152
chr1	42895190	42895392
chr1	42895924	42896126
chr1	42898380	42898580
chr1	42903139	42903349
chr1	42905253	42905477
chr1	42953686	42954180
chr1	42954407	42954693
chr1	42963015	42963217
chr1	42963428	42964203
chr1	42965005	42965693
chr1	42966434	42966804
chr1	43029448	43029933
chr1	43032308	43032508
chr1	43034833	43035034
chr1	43047846	43048052
chr1	43049594	43049879
chr1	43051806	43052047
chr1	43062585	43062787
chr1	43071514	43071833
chr1	43075452	43075963
chr1	43093129	43093422
chr1	43096721	43096921
chr1	43100626	43100826
chr1	43110886	43111245
chr1	43113607	43113808
chr1	43114811	43115063
chr1	43115548	43115775
chr1	43123114	43123350
chr1	43130317	43130527
chr1	43130929	43131129
chr1	43141776	43141979
chr1	43533480	43533783
chr1	43553709	43553910
chr1	43554078	43554285
chr1	43568985	43569185
chr1	43570098	43570300
chr1	43748804	43749006
chr1	43750249	43750450
chr1	43757637	43757918
chr1	43760539	43760741
chr1	43764958	43765191
chr1	43771775	43771976
chr1	43774859	43775059
chr1	43777695	43778124
chr1	43778450	43778696
chr1	43780131	43780334
chr1	43790564	43790802
chr1	43954404	43954605
chr1	43956334	43956586
chr1	43968776	43968976
chr1	43970233	43970433
chr1	43972431	43972656
chr1	43977043	43977243
chr1	43981537	43981742
chr1	43983068	43983524
chr1	43990343	43990546
chr1	43992166	43992368
chr1	43999437	43999663
chr1	44001170	44001383
chr1	44001927	44002715
chr1	44086877	44087188
chr1	44104139	44104412
chr1	44106986	44107247
chr1	44112903	44113293
chr1	44114730	44115053
chr1	44128544	44128744
chr1	44136808	44137013
chr1	44142743	44143317
chr1	44145396	44145612
chr1	44156432	44156635
chr1	44158612	44158816
chr1	44160802	44161008
chr1	44163740	44163969
chr1	44166709	44167487
chr1	44173200	44173408
chr1	44178028	44178230
chr1	44180446	44180648
chr1	44180809	44181052
chr1	44795702	44796001
chr1	45348716	45348977
chr1	45376002	45376240
chr1	45442643	45442843
chr1	45805030	45805334
chr1	45817156	45817388
chr1	45819974	45820174
chr1	45823198	45823581
chr1	45908341	45908853
chr1	45909518	45909852
chr1	46352845	46353045
chr1	46809229	46810086
chr1	46819341	46819572
chr1	46820641	46820842
chr1	46832574	46832904
chr1	46835168	46836091
chr1	46850218	46850434
chr1	46851045	46851245
chr1	46851455	46851655
chr1	50914226	50914426
chr1	50917486	50917698
chr1	50920331	50920653
chr1	50923227	50923590
chr1	50924092	50924429
chr1	50925255	50925455
chr1	50925901	50926159
chr1	50926532	50926732
chr1	50974293	50974582
chr1	50979336	50979536
chr1	50984423	50984782
chr1	51006907	51007691
chr1	51020617	51021149
chr1	51032927	51033127
chr1	51071296	51071502
chr1	51131973	51132173
chr1	51139852	51140052
chr1	51140372	51140572
chr1	51173879	51174079
chr1	51180083	51180290
chr1	51181576	51181776
chr1	51185221	51185462
chr1	51185991	51186195
chr1	51289262	51289603
chr1	51300647	51301236
chr1	51301753	51301957
chr1	51302612	51302832
chr1	51465258	51465458
chr1	51465759	51465959
chr1	51466339	51466574
chr1	51470322	51471579
chr1	51473019	51473222
chr1	51582648	51582848
chr1	51751024	51751473
chr1	51757965	51758165
chr1	51766898	51767100
chr1	51768724	51768927
chr1	52132347	52132552
chr1	52135423	52135623
chr1	52136710	52137393
chr1	52139082	52139284
chr1	52153751	52153975
chr1	52163498	52163698
chr1	52164379	52164806
chr1	52165844	52166475
chr1	52170587	52170999
chr1	52171538	52172585
chr1	52177508	52177835
chr1	52185679	52185879
chr1	52186168	52186377
chr1	52187661	52187898
chr1	52188727	52188927
chr1	52189491	52189719
chr1	52191247	52191467
chr1	52196785	52196988
chr1	52199856	52200056
chr1	52201648	52201866
chr1	52204030	52204231
chr1	52204488	52204688
chr1	52205457	52205857
chr1	52234169	52234369
chr1	52234876	52235397
chr1	52235659	52236092
chr1	52237992	52238315
chr1	52371076	52371276
chr1	52457403	52457612
chr1	52458510	52458932
chr1	52459067	52459292
chr1	52468445	52468645
chr1	52479237	52479441
chr1	52480935	52481165
chr1	52489998	52490215
chr1	52584587	52584787
chr1	52644030	52644234
chr1	52649771	52650439
chr1	52656520	52657783
chr1	52657933	52658657
chr1	52676573	52676773
chr1	52708196	52708397
chr1	52708734	52709375
chr1	52786025	52786373
chr1	52786920	52787158
chr1	52788738	52789080
chr1	52789756	52790334
chr1	52794658	52794868
chr1	52797086	52797288
chr1	52819260	52819460
chr1	52862113	52862314
chr1	52901079	52901279
chr1	52904477	52904677
chr1	52920101	52920847
chr1	52921692	52922074
chr1	52922599	52922801
chr1	52923058	52923385
chr1	52924032	52924247
chr1	52925312	52925622
chr1	53183342	53183542
chr1	53189197	53189648
chr1	53196905	53197495
chr1	53206667	53207306
chr1	53256688	53256888
chr1	53264880	53265568
chr1	53275219	53275419
chr1	53308660	53309294
chr1	53316009	53316209
chr1	53316591	53316905
chr1	53317088	53317341
chr1	53317800	53318035
chr1	53319891	53320131
chr1	53347146	53347864
chr1	53348117	53348710
chr1	53695119	53695415
chr1	53698123	53698704
chr1	53756364	53757969
chr1	53807689	53808121
chr1	53808329	53808728
chr1	53809018	53809448
chr1	53809800	53810055
chr1	53810410	53810610
chr1	53811261	53811523
chr1	53812934	53813356
chr1	53827968	53828168
chr1	53831590	53831805
chr1	53832659	53832859
chr1	53840802	53841002
chr1	53851579	53851779
chr1	53853235	53853448
chr1	53925782	53926353
chr1	53926476	53926680
chr1	53931036	53931237
chr1	53933140	53933364
chr1	53942734	53942934
chr1	54396341	54396542
chr1	54396845	54397321
chr1	54397709	54398072
chr1	54406009	54406211
chr1	54416002	54416202
chr1	54417833	54418048
chr1	54427526	54427726
chr1	54428904	54429106
chr1	54430612	54430814
chr1	54437850	54438050
chr1	54473206	54473408
chr1	54474330	54474739
chr1	54477087	54477289
chr1	54479853	54480319
chr1	54645456	54645723
chr1	54646596	54646801
chr1	54647360	54647718
chr1	54648269	54648485
chr1	54649097	54649297
chr1	54655803	54656003
chr1	54661204	54661404
chr1	54985371	54985742
chr1	54987124	54987520
chr1	54988012	54988245
chr1	54990365	54990676
chr1	54994428	54994658
chr1	54996956	54997260
chr1	54998160	54998418
chr1	55000875	55001236
chr1	55003271	55003594
chr1	55006354	55006557
chr1	55007623	55007908
chr1	55012260	55012468
chr1	55016416	55016616
chr1	55064023	55064223
chr1	55067311	55067512
chr1	55071571	55072556
chr1	55078295	55078744
chr1	55079164	55079419
chr1	55080279	55080530
chr1	55084728	55084928
chr1	55089004	55089204
chr1	55152565	55152952
chr1	55153268	55153510
chr1	55154304	55154764
chr1	55170324	55171085
chr1	55171291	55171491
chr1	55171857	55172196
chr1	55194265	55194489
chr1	55195563	55195832
chr1	55206414	55206791
chr1	55226283	55226571
chr1	55228457	55228666
chr1	55234296	55235044
chr1	55237711	55238028
chr1	55238985	55239295
chr1	55240633	55240950
chr1	55243152	55243403
chr1	55244295	55244669
chr1	55245881	55246225
chr1	55246817	55247183
chr1	55247920	55248608
chr1	55335619	55335870
chr1	55423183	55423383
chr1	55430978	55431405
chr1	55446582	55446782
chr1	55695812	55696707
chr1	55697029	55697331
chr1	55697626	55698101
chr1	55715326	55715527
chr1	55751124	55751430
chr1	55752230	55752454
chr1	55752626	55752946
chr1	55753646	55753940
chr1	56794600	56795470
chr1	56796524	56796724
chr1	56797148	56797380
chr1	56845711	56845928
chr1	56850170	56850542
chr1	56871584	56871866
chr1	56974417	56974619
chr1	57041317	57041547
chr1	57382911	57383815
chr1	57384599	57385416
chr1	57388309	57388851
chr1	57391505	57391711
chr1	57393066	57393347
chr1	57415479	57415926
chr1	57416320	57416861
chr1	57417543	57417916
chr1	57882537	57882745
chr1	57885519	57885818
chr1	57901891	57902091
chr1	57937716	57937945
chr1	57946001	57946589
chr1	57947770	57948214
chr1	57956588	57956993
chr1	57959242	57959443
chr1	57961986	57962187
chr1	57963124	57963329
chr1	58016349	58016728
chr1	58017577	58017941
chr1	58065148	58065348
chr1	58069894	58070095
chr1	58085271	58085602
chr1	58096812	58097012
chr1	58097700	58097900
chr1	58105922	58106171
chr1	58383643	58383975
chr1	58384929	58386019
chr1	58386281	58386859
chr1	58389518	58389981
chr1	58401242	58401496
chr1	58402705	58402910
chr1	58404987	58405588
chr1	58407001	58407326
chr1	58412071	58412419
chr1	58413011	58413212
chr1	58414469	58414846
chr1	58417138	58417578
chr1	58419979	58420385
chr1	58421111	58421424
chr1	58426507	58426909
chr1	58427508	58427923
chr1	58431111	58431422
chr1	58434373	58434599
chr1	58440873	58441073
chr1	58461142	58461708
chr1	58463315	58464417
chr1	58466021	58466222
chr1	58469764	58469980
chr1	58474907	58475107
chr1	58476522	58476722
chr1	58481070	58481287
chr1	58481602	58481960
chr1	58484207	58484407
chr1	58493731	58493931
chr1	58497432	58497648
chr1	58505252	58506056
chr1	58506456	58507112
chr1	58523015	58523271
chr1	58523480	58524314
chr1	58524934	58525217
chr1	58526522	58526861
chr1	58527358	58527686
chr1	58527848	58528193
chr1	58528546	58530361
chr1	58534563	58534776
chr1	58535535	58535735
chr1	58544703	58544905
chr1	58552163	58552462
chr1	58591006	58591235
chr1	58595500	58595726
chr1	58672579	58672779
chr1	58713440	58713788
chr1	58726297	58726531
chr1	58728896	58729096
chr1	58754195	58754536
chr1	58754830	58755317
chr1	58755607	58755963
chr1	58756673	58756997
chr1	58757570	58758356
chr1	58844221	58844678
chr1	58846487	58846961
chr1	58900463	58900663
chr1	58901351	58901708
chr1	58902507	58902975
chr1	58903192	58903651
chr1	58903921	58904255
chr1	58908680	58908895
chr1	58910064	58910414
chr1	58912209	58912437
chr1	58915803	58916007
chr1	58919348	58919548
chr1	58921791	58922026
chr1	58923582	58923821
chr1	58926721	58926921
chr1	58987853	58988053
chr1	58988822	58989022
chr1	58994111	58994676
chr1	59100753	59100953
chr1	59107490	59107690
chr1	59108758	59108958
chr1	59114131	59114331
chr1	59118846	59119046
chr1	59121069	59121269
chr1	59163060	59163684
chr1	59163985	59164388
chr1	59173304	59173511
chr1	59179168	59179368
chr1	59183806	59184008
chr1	59187856	59188056
chr1	59206583	59206783
chr1	59209042	59209294
chr1	59215719	59216097
chr1	59481540	59481740
chr1	59484730	59484967
chr1	59485345	59485882
chr1	59524388	59524701
chr1	59526573	59526787
chr1	59552243	59552443
chr1	59556093	59556299
chr1	59607572	59607772
chr1	59627361	59627561
chr1	59627998	59628210
chr1	59629858	59630076
chr1	59632084	59632305
chr1	59632968	59633172
chr1	59633846	59634057
chr1	59639502	59639746
chr1	59639907	59640419
chr1	59648801	59649001
chr1	59654237	59654489
chr1	59695882	59696088
chr1	59698177	59698378
chr1	59702636	59702840
chr1	59703864	59704065
chr1	59705477	59705685
chr1	59706542	59706945
chr1	59710306	59710610
chr1	59711079	59711539
chr1	59715290	59715493
chr1	59718058	59718447
chr1	59846963	59847169
chr1	59867288	59867593
chr1	59867857	59868421
chr1	59870184	59870435
chr1	59871387	59871589
chr1	59872739	59873224
chr1	59875143	59875348
chr1	59875970	59876173
chr1	59877018	59877522
chr1	59968873	59969075
chr1	59981349	59981575
chr1	59982707	59983016
chr1	59983985	59984185
chr1	59989468	59989670
chr1	59990430	59991040
chr1	59991234	59991436
chr1	59997546	59997872
chr1	60003673	60003882
chr1	60006309	60006509
chr1	60007904	60008104
chr1	60010213	60010417
chr1	60013949	60014173
chr1	60020894	60021189
chr1	60070622	60071188
chr1	60075346	60075546
chr1	60075748	60076087
chr1	60077932	60078348
chr1	60083795	60084010
chr1	60087141	60087357
chr1	60088054	60088255
chr1	60099642	60099998
chr1	60101836	60102036
chr1	60131718	60131948
chr1	60139054	60139263
chr1	60143827	60144052
chr1	60147177	60147377
chr1	60147794	60148141
chr1	60150446	60151131
chr1	60152749	60152950
chr1	60211505	60211705
chr1	60260227	60260511
chr1	60291701	60291901
chr1	60310797	60310997
chr1	60330723	60331288
chr1	60332689	60333116
chr1	60333781	60333984
chr1	60371074	60371315
chr1	60375905	60376147
chr1	60387696	60388047
chr1	60446486	60446686
chr1	60450040	60450247
chr1	60453448	60453648
chr1	60476571	60477248
chr1	60477569	60477772
chr1	60480443	60481133
chr1	60484255	60484637
chr1	60488447	60488882
chr1	60489674	60490062
chr1	60490233	60490444
chr1	60500580	60500781
chr1	60501820	60502025
chr1	60502933	60503171
chr1	60512519	60512719
chr1	60525718	60526134
chr1	60592441	60592641
chr1	60704053	60704304
chr1	60704499	60704700
chr1	62344799	62345000
chr1	62703914	62704133
chr1	62713621	62713903
chr1	62714920	62715361
chr1	62744009	62744278
chr1	62762554	62762905
chr1	62764664	62764864
chr1	62796074	62796279
chr1	62796808	62797220
chr1	62798775	62799280
chr1	62815154	62816526
chr1	62817176	62817546
chr1	62818300	62818682
chr1	63048343	63048678
chr1	63050463	63051199
chr1	63051513	63052018
chr1	63052238	63052438
chr1	63058282	63058820
chr1	63059017	63059265
chr1	63074444	63074670
chr1	63086062	63086543
chr1	63114496	63115292
chr1	63122267	63122591
chr1	63129231	63129499
chr1	63133404	63133798
chr1	63135801	63136175
chr1	63143675	63144020
chr1	63147251	63147563
chr1	63151618	63151855
chr1	63152790	63152992
chr1	63156325	63156525
chr1	63157234	63157464
chr1	63157762	63157962
chr1	63159802	63160002
chr1	63160947	63161179
chr1	63163783	63164010
chr1	63164827	63165168
chr1	63178362	63178762
chr1	63179127	63179530
chr1	63294836	63295037
chr1	63302574	63303155
chr1	63303425	63303660
chr1	63304911	63305114
chr1	63305513	63305713
chr1	63306020	63306225
chr1	63306530	63306832
chr1	63307116	63308541
chr1	63311096	63311296
chr1	63312464	63312664
chr1	63313627	63313961
chr1	63534096	63534328
chr1	63546243	63546462
chr1	63549569	63549769
chr1	63551610	63551826
chr1	63563976	63564180
chr1	63566459	63566662
chr1	63567720	63567950
chr1	63570731	63570936
chr1	63576357	63576561
chr1	63578430	63578751
chr1	63579278	63579478
chr1	63583191	63583552
chr1	63584098	63584298
chr1	63592422	63593209
chr1	63594518	63595044
chr1	63698942	63699142
chr1	63731448	63732045
chr1	63747878	63748078
chr1	63749501	63749714
chr1	63751107	63751316
chr1	63752152	63752470
chr1	64030078	64030299
chr1	64030487	64030795
chr1	64031788	64032088
chr1	64032759	64033061
chr1	64033368	64033947
chr1	64035155	64035900
chr1	64121084	64121310
chr1	64570006	64570206
chr1	64576012	64576215
chr1	64597084	64597822
chr1	64599540	64600091
chr1	64601209	64602025
chr1	64602395	64602758
chr1	64607137	64607412
chr1	64607739	64608168
chr1	64702164	64702364
chr1	64723325	64723669
chr1	64723939	64724141
chr1	64725249	64725449
chr1	64731167	64731389
chr1	64791746	64792214
chr1	64792426	64792953
chr1	64794080	64794689
chr1	64922098	64922674
chr1	64937750	64938293
chr1	64994116	64994317
chr1	65105457	65105795
chr1	65108176	65108376
chr1	65108545	65108747
chr1	65109536	65109756
chr1	65158828	65159359
chr1	65159502	65159702
chr1	65202521	65202760
chr1	65207859	65208207
chr1	65219598	65219798
chr1	65222072	65222272
chr1	65223366	65223574
chr1	65246279	65246479
chr1	65246876	65247089
chr1	65254200	65254400
chr1	65262687	65262893
chr1	65265675	65265887
chr1	65267640	65267841
chr1	65272852	65273058
chr1	65273504	65274044
chr1	65274491	65274691
chr1	66202160	66202360
chr1	66205179	66205379
chr1	66321797	66322120
chr1	66322735	66323001
chr1	66323422	66323622
chr1	66323887	66324151
chr1	66327119	66327440
chr1	66335031	66335231
chr1	66341300	66341500
chr1	66367374	66367637
chr1	66380345	66380703
chr1	66399222	66399459
chr1	66412285	66413944
chr1	66414132	66414450
chr1	66414603	66414911
chr1	66415141	66415577
chr1	66415751	66415990
chr1	66416315	66416758
chr1	66421464	66421664
chr1	66425081	66425299
chr1	66430918	66431118
chr1	66431664	66431864
chr1	66433331	66433545
chr1	66438700	66439112
chr1	66439307	66439507
chr1	66440340	66440838
chr1	66441534	66442363
chr1	66473141	66473397
chr1	66484490	66484690
chr1	66504743	66504947
chr1	66506557	66506808
chr1	66509097	66509350
chr1	66510388	66510727
chr1	66521317	66521558
chr1	66525504	66525704
chr1	66527682	66527907
chr1	66534060	66534260
chr1	66535180	66535428
chr1	66549557	66549759
chr1	66550752	66550953
chr1	66569661	66569861
chr1	66608234	66608436
chr1	66611945	66612145
chr1	66617984	66618205
chr1	66626347	66626551
chr1	66653109	66653309
chr1	66659871	66662102
chr1	66662378	66662579
chr1	66662835	66663194
chr1	66664074	66664274
chr1	66668943	66669148
chr1	66669790	66669990
chr1	66671404	66671626
chr1	66673694	66674285
chr1	66676353	66676999
chr1	66679431	66679707
chr1	66683558	66683863
chr1	66684423	66684632
chr1	66688093	66688293
chr1	66695602	66695803
chr1	66695958	66696205
chr1	66696823	66697192
chr1	66697489	66698225
chr1	66698518	66698924
chr1	66717597	66718336
chr1	66718964	66719355
chr1	66719549	66719910
chr1	66719933	66720405
chr1	66720872	66721113
chr1	66725978	66726208
chr1	66727105	66727430
chr1	66728506	66728794
chr1	66735558	66735899
chr1	66745921	66746121
chr1	66759035	66759240
chr1	66761200	66761441
chr1	66762111	66762369
chr1	66764159	66764361
chr1	66764829	66765029
chr1	66765267	66765799
chr1	66769382	66769760
chr1	66770946	66771156
chr1	66773480	66773746
chr1	66774357	66774732
chr1	66776227	66776689
chr1	66777988	66778269
chr1	66801109	66801500
chr1	66801655	66801902
chr1	66830965	66831170
chr1	66831345	66831548
chr1	66838386	66838586
chr1	66848441	66848641
chr1	66853217	66853417
chr1	66937485	66937685
chr1	66995043	66995555
chr1	67002821	67003194
chr1	67004900	67005150
chr1	67007009	67007227
chr1	67015065	67015373
chr1	67021021	67021241
chr1	67230920	67231120
chr1	68034421	68034972
chr1	68035128	68036586
chr1	68036797	68037019
chr1	68037480	68037800
chr1	68038160	68038360
chr1	68038565	68039055
chr1	68039683	68039893
chr1	68040108	68040606
chr1	68071649	68071850
chr1	68075546	68075746
chr1	68298437	68298637
chr1	68330257	68330458
chr1	68560596	68560796
chr1	68966178	68966444
chr1	69000193	69000393
chr1	69533319	69533676
chr1	69534384	69534681
chr1	69538786	69538986
chr1	69702500	69702700
chr1	69896339	69896539
chr1	69923645	69924538
chr1	70726102	70726411
chr1	70728752	70729135
chr1	70730851	70731093
chr1	70731853	70732568
chr1	70734684	70734884
chr1	70882004	70882327
chr1	70882528	70882946
chr1	70884707	70884908
chr1	71570662	71570865
chr1	71585891	71586398
chr1	71586876	71587108
chr1	71597484	71597841
chr1	71599385	71599834
chr1	71601230	71601430
chr1	71602468	71602680
chr1	71606815	71607015
chr1	71609510	71609712
chr1	71615523	71615740
chr1	71624336	71624536
chr1	71637370	71637570
chr1	71638520	71638720
chr1	72160454	72160848
chr1	72162402	72162602
chr1	72246735	72246939
chr1	72259177	72259560
chr1	72264710	72264976
chr1	72265625	72266236
chr1	72273967	72274322
chr1	72277299	72277555
chr1	72293371	72293571
chr1	72300530	72300873
chr1	72301415	72302421
chr1	72302591	72302889
chr1	72312231	72312565
chr1	72318865	72319095
chr1	72326024	72326244
chr1	72342810	72343014
chr1	72354055	72354257
chr1	72356667	72356873
chr1	72381441	72381641
chr1	72383563	72383763
chr1	72393730	72393936
chr1	72394642	72394903
chr1	72427654	72427988
chr1	72428254	72429116
chr1	72452543	72452743
chr1	72535798	72536097
chr1	72586870	72587070
chr1	72590910	72591131
chr1	72612704	72612904
chr1	72632780	72633102
chr1	72633713	72633914
chr1	72634846	72635046
chr1	72635198	72635567
chr1	72713351	72713562
chr1	72851920	72852362
chr1	72858064	72858623
chr1	72859084	72861405
chr1	72861924	72862539
chr1	73911527	73912164
chr1	73912855	73913169
chr1	73914062	73914818
chr1	73916909	73917109
chr1	73952578	73952947
chr1	73953758	73953993
chr1	74254761	74254964
chr1	74255777	74255982
chr1	74262271	74262471
chr1	74263561	74263783
chr1	74267573	74268179
chr1	74281771	74281971
chr1	74283158	74283359
chr1	74283982	74284199
chr1	74287247	74287449
chr1	74288253	74288492
chr1	74289458	74289663
chr1	74351710	74351951
chr1	74352637	74352928
chr1	74353110	74353437
chr1	74365722	74365922
chr1	74368422	74369055
chr1	74385656	74386023
chr1	74436047	74436307
chr1	74436946	74437308
chr1	74437602	74438267
chr1	74438391	74438592
chr1	74439211	74439471
chr1	74441545	74441746
chr1	74444470	74444672
chr1	74452739	74452945
chr1	74471475	74471851
chr1	74475046	74475246
chr1	74486678	74486878
chr1	74506067	74506315
chr1	74518733	74518935
chr1	74528561	74528761
chr1	74529912	74530710
chr1	74550741	74551057
chr1	74555745	74555946
chr1	74561891	74562198
chr1	74563351	74563563
chr1	74565611	74565924
chr1	74567005	74567473
chr1	74571485	74571794
chr1	74572029	74572715
chr1	74575902	74576650
chr1	74581651	74581851
chr1	74582745	74583086
chr1	74583205	74583493
chr1	74588631	74589089
chr1	74589636	74589897
chr1	74590095	74590422
chr1	74593917	74594465
chr1	74600503	74600769
chr1	74634018	74634231
chr1	74635659	74636045
chr1	74679976	74680337
chr1	74681032	74681359
chr1	74685175	74685375
chr1	74690035	74690238
chr1	74693674	74693911
chr1	74697372	74697572
chr1	74699046	74699419
chr1	74699832	74700248
chr1	74701472	74701673
chr1	74736846	74737046
chr1	74803908	74804148
chr1	74840040	74840261
chr1	74856849	74857088
chr1	74903244	74903525
chr1	74920509	74920709
chr1	74923052	74923458
chr1	74926481	74926686
chr1	74967708	74967908
chr1	75135920	75136185
chr1	75136736	75136950
chr1	75142109	75142309
chr1	75144896	75145227
chr1	75146307	75146661
chr1	75147669	75147898
chr1	75171200	75171599
chr1	75171764	75172037
chr1	75174329	75174531
chr1	75181744	75181944
chr1	75186690	75187101
chr1	75187810	75188161
chr1	75195485	75195756
chr1	75199065	75199280
chr1	75202699	75202899
chr1	75206578	75206893
chr1	75214984	75215899
chr1	75216399	75216600
chr1	75239091	75239291
chr1	75247240	75247668
chr1	75255765	75255974
chr1	75263514	75263862
chr1	75272226	75272509
chr1	75274031	75274231
chr1	75383281	75383848
chr1	75387774	75388045
chr1	75404138	75404469
chr1	75409758	75409958
chr1	75415170	75415370
chr1	75417493	75417878
chr1	75421457	75421772
chr1	75427835	75428161
chr1	75431557	75432169
chr1	75442889	75443159
chr1	75450673	75450876
chr1	75470123	75470325
chr1	75477621	75477853
chr1	75491402	75491708
chr1	75497110	75497340
chr1	75506740	75507541
chr1	75508430	75508691
chr1	75547855	75548154
chr1	75550444	75550792
chr1	75555284	75555484
chr1	75559821	75560021
chr1	75560229	75561181
chr1	75562006	75562506
chr1	75562911	75563701
chr1	76529346	76529546
chr1	76615409	76615617
chr1	77367960	77368422
chr1	77368757	77368966
chr1	77369191	77369799
chr1	77373110	77373927
chr1	77374838	77375038
chr1	77383015	77383215
chr1	77388547	77388748
chr1	77420320	77420520
chr1	77426808	77427017
chr1	77507023	77507233
chr1	77556281	77556483
chr1	78417242	78417842
chr1	78419202	78419559
chr1	78462948	78463159
chr1	78469288	78469520
chr1	78471146	78471378
chr1	78472582	78472785
chr1	78497254	78498023
chr1	78503318	78503518
chr1	78664272	78664550
chr1	78665150	78665677
chr1	78665875	78666251
chr1	78666402	78667150
chr1	78667866	78668523
chr1	78668628	78668885
chr1	78669550	78670195
chr1	78673386	78673972
chr1	78681580	78681947
chr1	78688046	78688247
chr1	78690130	78690330
chr1	78694091	78694320
chr1	78695885	78696089
chr1	78698945	78699150
chr1	78699561	78699784
chr1	78701124	78701358
chr1	78706182	78706810
chr1	79435265	79435473
chr1	79436185	79436639
chr1	79607354	79607687
chr1	79702953	79703489
chr1	79704126	79704326
chr1	79705239	79705612
chr1	79709118	79709318
chr1	79712845	79713053
chr1	79714910	79715110
chr1	79715821	79716021
chr1	79777864	79778105
chr1	79779311	79779513
chr1	79780873	79781284
chr1	79794427	79794753
chr1	79794959	79795182
chr1	79796843	79797057
chr1	79816920	79817121
chr1	80265301	80265994
chr1	80266199	80266409
chr1	80266911	80267398
chr1	80269309	80269525
chr1	80271585	80271805
chr1	80281543	80281743
chr1	80282724	80282926
chr1	80283707	80283941
chr1	80287040	80287314
chr1	80288852	80289053
chr1	80290195	80290436
chr1	80320201	80320655
chr1	80324247	80324447
chr1	80501502	80501983
chr1	80502504	80502733
chr1	80502807	80503044
chr1	80503239	80503468
chr1	80505441	80505856
chr1	80510331	80510647
chr1	80512553	80512815
chr1	80518609	80518947
chr1	80524076	80524282
chr1	80526267	80526487
chr1	80528277	80528478
chr1	80528655	80528858
chr1	80532462	80532678
chr1	80536881	80537150
chr1	80539827	80540031
chr1	80543446	80543679
chr1	80551512	80551712
chr1	80561002	80561202
chr1	80578685	80578885
chr1	80586822	80587022
chr1	80592784	80593009
chr1	80606205	80606458
chr1	80619418	80619691
chr1	80726682	80726882
chr1	81077607	81077839
chr1	81087121	81087471
chr1	81191579	81191862
chr1	81240704	81240904
chr1	81241130	81241508
chr1	81336580	81337089
[truncated: 69,371 more rows]

## Sheet: SH_group.peaks
chr	peak_start	peak_end
chr1	3200197	3200881
chr1	3201066	3201327
chr1	3201979	3202317
chr1	3203294	3203605
chr1	3205386	3205769
chr1	3206411	3206792
chr1	3207010	3207460
chr1	3213480	3215603
chr1	3215787	3216210
chr1	3287839	3288491
chr1	3334103	3334396
chr1	3351493	3351779
chr1	3375928	3376584
chr1	3489579	3489779
chr1	3490461	3490661
chr1	3491101	3491544
chr1	3520482	3520744
chr1	3521448	3521680
chr1	3551017	3551247
chr1	3620489	3620933
chr1	3621195	3621915
chr1	3641326	3641827
chr1	3642906	3643106
chr1	3645055	3645283
chr1	3645605	3646234
chr1	3646813	3647250
chr1	3648548	3648781
chr1	3655236	3656040
chr1	3659204	3659650
chr1	3668577	3668816
chr1	3675388	3675829
chr1	4776478	4776906
chr1	4777637	4777846
chr1	4782699	4782900
chr1	4840772	4840981
chr1	4844881	4846203
chr1	4846476	4846676
chr1	4889293	4889570
chr1	4890574	4890778
chr1	4891736	4891960
chr1	4893248	4893468
chr1	4894754	4894998
chr1	4896193	4896393
chr1	4897566	4897769
chr1	4904529	4904780
chr1	4905807	4906103
chr1	4908453	4908733
chr1	4910406	4910773
chr1	4912390	4912687
chr1	4982321	4982871
chr1	5006907	5007110
chr1	5019625	5019883
chr1	5095461	5095661
chr1	5097846	5098080
chr1	5124086	5124286
chr1	5135662	5135881
chr1	5143568	5143768
chr1	5149787	5149987
chr1	5161915	5162352
chr1	5602839	5603153
chr1	5605604	5605988
chr1	5915133	5915507
chr1	6210499	6210777
chr1	6213392	6213674
chr1	6213953	6214192
chr1	6239862	6240188
chr1	6245139	6245448
chr1	6248146	6250018
chr1	6260748	6261053
chr1	6262661	6263215
chr1	6265395	6265604
chr1	6274101	6274470
chr1	6274926	6275567
chr1	6275989	6276274
chr1	6795244	6795524
chr1	6802193	6802985
chr1	6807349	6807551
chr1	6809136	6809336
chr1	6819800	6820003
chr1	6833430	6833643
chr1	6858287	6858614
chr1	6859377	6859764
chr1	6864954	6865179
chr1	7120225	7120479
chr1	7147456	7147658
chr1	7151321	7151521
chr1	7158688	7158888
chr1	7160166	7160500
chr1	7169459	7169872
chr1	7170192	7170444
chr1	7171132	7171603
chr1	7172124	7172701
chr1	7178129	7178356
chr1	7354243	7354443
chr1	8351356	8351918
chr1	8353180	8353520
chr1	8359832	8360073
chr1	8360240	8360822
chr1	8361872	8363381
chr1	8396006	8396206
chr1	8396810	8397555
chr1	8398546	8398966
chr1	8537081	8537281
chr1	8577185	8577385
chr1	8624853	8625057
chr1	8677909	8678170
chr1	8748410	8748856
chr1	8749070	8749301
chr1	8749847	8750536
chr1	8753244	8754542
chr1	8754722	8755287
chr1	8756693	8756893
chr1	8758219	8758531
chr1	8759015	8759684
chr1	8760184	8760626
chr1	8760782	8760982
chr1	8895867	8896067
chr1	8925324	8925573
chr1	8926750	8927171
chr1	8929045	8929272
chr1	8942694	8943382
chr1	8944211	8944532
chr1	8968129	8968645
chr1	8972859	8973332
chr1	8973778	8973981
chr1	8976741	8976942
chr1	9190803	9191193
chr1	9298297	9298497
chr1	9546203	9546789
chr1	9547057	9547365
chr1	9576099	9576719
chr1	9601211	9601521
chr1	9606787	9606987
chr1	9624665	9624933
chr1	9625251	9625966
chr1	9626534	9627101
chr1	9667675	9668072
chr1	9671627	9671827
chr1	9672248	9672448
chr1	9720474	9721639
chr1	9721804	9722485
chr1	9722729	9724151
chr1	9724540	9725507
chr1	9745937	9747573
chr1	9878836	9879055
chr1	9880177	9880377
chr1	9882811	9883011
chr1	9888688	9888892
chr1	9894581	9894898
chr1	9898585	9898889
chr1	9968632	9968832
chr1	10024837	10025141
chr1	10027227	10027430
chr1	10030669	10030870
chr1	10035089	10035341
chr1	10058567	10058769
chr1	10060337	10060655
chr1	10063804	10064303
chr1	10065153	10065369
chr1	10066312	10066693
chr1	10068012	10068212
chr1	10074113	10074313
chr1	10074679	10074881
chr1	10075934	10076590
chr1	10082088	10082339
chr1	10088702	10088902
chr1	10104087	10104287
chr1	10107100	10107322
chr1	10112206	10112414
chr1	10112733	10112955
chr1	10115085	10115383
chr1	10115832	10116032
chr1	10116450	10116658
chr1	10126149	10126352
chr1	10135883	10136199
chr1	10137704	10139069
chr1	10141656	10141859
chr1	10142704	10142904
chr1	10153487	10153906
chr1	10154407	10154608
chr1	10157008	10157224
chr1	10159676	10160173
chr1	10160769	10161175
chr1	10163770	10163981
chr1	10174131	10174357
chr1	10179929	10180166
chr1	10180915	10181211
chr1	10184151	10184683
chr1	10189312	10189851
chr1	10194430	10194681
chr1	10198916	10199116
chr1	10199877	10200090
chr1	10204844	10205058
chr1	10209620	10209860
chr1	11107443	11107652
chr1	11110105	11110306
chr1	11142468	11142694
chr1	11149652	11149852
chr1	11156059	11156327
chr1	11162066	11162267
chr1	11199656	11199865
chr1	11203875	11204092
chr1	11208320	11208551
chr1	11236603	11237074
chr1	11237671	11237918
chr1	11239653	11239853
chr1	11289085	11289288
chr1	11297613	11298808
chr1	11299003	11299511
chr1	11299855	11300753
chr1	11301030	11301379
chr1	11302466	11303107
chr1	11303333	11303533
chr1	11420020	11420220
chr1	11468301	11468501
chr1	11518396	11518597
chr1	11588248	11588505
chr1	11595979	11596385
chr1	11597475	11597778
chr1	11598341	11599591
chr1	11600506	11601226
chr1	11798313	11798517
chr1	11933347	11933705
chr1	11974741	11974962
chr1	12786284	12786484
chr1	12817144	12817365
chr1	12821821	12822030
chr1	12839650	12839868
chr1	12840242	12840442
chr1	12841274	12841476
chr1	12842524	12842728
chr1	12847962	12848314
chr1	12858624	12859408
chr1	12859704	12859904
chr1	12866708	12866988
chr1	13139394	13139631
chr1	13139896	13140168
chr1	13140606	13140907
chr1	13142014	13142354
chr1	13165049	13165251
chr1	13174202	13174448
chr1	13186819	13187069
chr1	13566106	13566560
chr1	13571895	13572240
chr1	13616659	13617237
chr1	13625111	13625578
chr1	13626241	13626968
chr1	13627379	13627606
chr1	13630177	13630403
chr1	13638313	13638514
chr1	14169620	14170024
chr1	14170213	14171159
chr1	14753938	14754239
chr1	14778879	14779079
chr1	14779649	14780068
chr1	14792678	14792947
chr1	14839860	14840060
chr1	15285324	15286193
chr1	15320169	15320589
chr1	15320811	15321012
chr1	15350897	15351284
chr1	15398415	15398744
chr1	15399377	15400053
chr1	15414404	15414857
chr1	15447479	15447747
chr1	15463299	15463739
chr1	15537334	15537534
chr1	15710004	15710372
chr1	15710729	15711041
chr1	15711328	15711693
chr1	15713012	15713213
chr1	15716238	15716945
chr1	15718986	15719358
chr1	15719944	15720144
chr1	15720851	15721264
chr1	15722035	15722951
chr1	15723319	15723726
chr1	15817981	15819186
chr1	15819463	15819685
chr1	15838004	15838217
chr1	15842758	15843356
chr1	15844326	15844759
chr1	16101845	16102045
chr1	16102571	16102964
chr1	16103277	16103492
chr1	16130889	16131383
chr1	16131902	16132103
chr1	16132311	16132511
chr1	16229636	16230025
chr1	16338890	16339876
chr1	16344459	16344659
chr1	16344836	16345274
chr1	16345567	16345794
chr1	16366135	16366335
chr1	16374789	16374992
chr1	16389984	16390214
chr1	16392600	16392805
chr1	16542244	16542446
chr1	16562696	16562982
chr1	16566012	16566212
chr1	16569434	16569736
chr1	16570536	16571001
chr1	16571219	16571420
chr1	16581998	16582198
chr1	16590200	16590509
chr1	16591754	16592073
chr1	16636504	16636708
chr1	16641772	16642457
chr1	16642957	16643638
chr1	16677113	16677662
chr1	16936992	16937369
chr1	16944299	16944905
chr1	16946277	16946477
chr1	16970469	16970722
chr1	16995312	16995786
chr1	16996644	16997579
chr1	17004077	17004699
chr1	17091451	17091654
chr1	17121631	17121843
chr1	17122055	17122275
chr1	17122670	17123157
chr1	17161035	17161623
chr1	17161843	17162058
chr1	17162467	17162787
chr1	17163003	17163493
chr1	17692077	17692277
chr1	17750109	17750769
chr1	17765236	17765635
chr1	17766791	17767190
chr1	17769217	17769963
chr1	17770206	17770710
chr1	17775304	17775565
chr1	17994778	17995363
chr1	17995483	17995701
chr1	18763059	18763259
chr1	19153011	19153352
chr1	20803277	20803748
chr1	20804869	20805072
chr1	20911980	20912373
chr1	20935615	20937378
chr1	20937569	20938560
chr1	20939282	20939482
chr1	20946102	20946344
chr1	21229514	21230007
chr1	21258933	21259133
chr1	21259752	21260060
chr1	21399270	21399855
chr1	21400296	21400866
chr1	21401027	21401541
chr1	21401760	21402519
chr1	21402833	21403200
chr1	21404995	21405205
chr1	21466395	21466598
chr1	21512067	21512672
chr1	21578845	21579045
chr1	21811880	21812102
chr1	21816997	21817284
chr1	21818472	21819967
chr1	21823038	21824011
chr1	21824227	21824624
chr1	21825842	21826042
chr1	21855751	21856160
chr1	21860776	21861117
chr1	21861678	21862100
chr1	21863874	21864080
chr1	21897746	21898227
chr1	21927411	21927852
chr1	21939708	21940152
chr1	22286488	22286726
chr1	22288171	22288372
chr1	22288607	22288807
chr1	22296967	22297167
chr1	22346467	22346683
chr1	22358391	22358734
chr1	22374319	22374688
chr1	22404487	22404713
chr1	22416752	22416952
chr1	22479515	22479716
chr1	22534107	22534315
chr1	22593303	22593503
chr1	22594089	22594301
chr1	22596369	22596751
chr1	22625953	22626153
chr1	22633558	22633758
chr1	22645727	22646067
chr1	22704410	22705160
chr1	22705372	22705572
chr1	22746608	22746808
chr1	22790643	22790932
chr1	22792773	22793013
chr1	22800716	22801118
chr1	23301663	23301978
chr1	23305271	23305471
chr1	23366516	23366999
chr1	23367321	23368037
chr1	23368190	23368578
chr1	23369921	23370468
chr1	23375853	23376187
chr1	23773586	23773790
chr1	23815756	23816205
chr1	23845740	23845954
chr1	23848388	23848726
chr1	23859097	23859297
chr1	23866252	23866477
chr1	23869938	23870225
chr1	23876441	23876645
chr1	23996172	23996466
chr1	24011168	24011368
chr1	24028543	24028748
chr1	24029016	24029348
chr1	24029523	24030681
chr1	24044219	24044424
chr1	24049426	24049626
chr1	24050980	24051250
chr1	24060704	24061018
chr1	24061560	24061760
chr1	24258347	24258569
chr1	24258888	24259636
chr1	24259910	24260473
chr1	24263227	24263443
chr1	24263723	24264259
chr1	24323688	24323897
chr1	24374625	24374833
chr1	24550837	24551037
chr1	24565931	24566136
chr1	24576156	24576356
chr1	24587112	24587312
chr1	24589042	24589242
chr1	24594864	24595064
chr1	24600866	24601066
chr1	24611247	24611448
chr1	24611656	24612572
chr1	24613110	24613691
chr1	24614007	24614753
chr1	24615020	24615463
chr1	24678039	24678239
chr1	24737716	24738015
chr1	24744094	24744294
chr1	24748601	24748801
chr1	24762500	24762965
chr1	24763157	24763600
chr1	24764190	24764546
chr1	24765467	24766202
chr1	25060627	25060827
chr1	25061104	25061304
chr1	25061722	25062021
chr1	25067954	25068521
chr1	25074717	25074964
chr1	25086231	25086544
chr1	25087960	25088624
chr1	25093893	25094445
chr1	25117320	25117520
chr1	25118614	25119399
chr1	25157798	25158178
chr1	25201368	25201609
chr1	25203262	25203533
chr1	25248893	25249095
chr1	25324428	25324628
chr1	25326519	25326719
chr1	25350609	25351274
chr1	25379659	25379859
chr1	25420615	25420845
chr1	25532608	25532814
chr1	25552144	25552690
chr1	25559849	25560051
chr1	25657422	25657622
chr1	25671789	25671989
chr1	25693277	25693700
chr1	25695507	25695854
chr1	25696921	25697330
chr1	25704135	25704510
chr1	25704726	25705463
chr1	25706261	25706483
chr1	25716468	25716691
chr1	25717235	25717669
chr1	25722884	25723230
chr1	25732895	25733436
chr1	25733718	25734346
chr1	25734668	25734906
chr1	25740977	25741333
chr1	25745824	25746220
chr1	25754835	25755035
chr1	25771354	25771629
chr1	25772878	25773078
chr1	25784287	25785333
chr1	25795044	25795365
chr1	25801482	25801686
chr1	25802005	25802635
chr1	25803079	25803442
chr1	25806948	25807290
chr1	25808599	25809797
chr1	25810192	25810528
chr1	25810964	25811241
chr1	25826135	25826879
chr1	28580509	28580721
chr1	28907749	28907949
chr1	30802570	30802824
chr1	30803889	30804276
chr1	30804508	30805585
chr1	30811896	30812099
chr1	30813118	30813325
chr1	30814054	30814266
chr1	30820183	30820395
chr1	30820779	30820979
chr1	30821235	30821502
chr1	30824284	30824675
chr1	30829914	30831628
chr1	30837166	30837367
chr1	30941411	30941611
chr1	30942456	30942737
chr1	30943064	30943423
chr1	30943970	30944171
chr1	30945011	30945228
chr1	30946123	30946631
chr1	32244938	32245191
chr1	32246357	32246668
chr1	32267650	32268152
chr1	32268298	32268498
chr1	32292855	32293090
chr1	32414680	32414895
chr1	32472407	32472649
chr1	32474627	32474827
chr1	32475075	32475541
chr1	32513348	32514095
chr1	32516133	32516333
chr1	32518642	32519274
chr1	32543743	32543943
chr1	32544321	32545268
chr1	32559227	32559427
chr1	32657402	32657717
chr1	32658027	32658389
chr1	32698156	32698367
chr1	32699374	32700002
chr1	32701154	32701769
chr1	32704656	32704994
chr1	33514177	33514385
chr1	33713272	33713474
chr1	33719446	33719766
chr1	33723663	33723880
chr1	33724765	33724967
chr1	33736612	33736812
chr1	33739146	33739891
chr1	33740884	33741145
chr1	33742118	33742358
chr1	33746332	33746694
chr1	33761666	33762370
chr1	33769849	33770051
chr1	33776575	33777012
chr1	33777311	33777917
chr1	33783132	33783336
chr1	33786421	33786626
chr1	33792346	33792555
chr1	33793076	33793591
chr1	33797882	33798115
chr1	33799257	33799511
chr1	33799713	33800070
chr1	33800728	33802682
chr1	33802861	33803357
chr1	33852164	33852609
chr1	33852801	33853491
chr1	33862756	33862958
chr1	33902404	33902604
chr1	33906672	33906875
chr1	34121607	34122067
chr1	34156469	34156787
chr1	34160826	34161055
chr1	34164000	34164353
chr1	34169005	34169208
chr1	34170948	34171205
chr1	34172825	34173043
chr1	34173937	34174145
chr1	34183833	34184036
chr1	34186628	34186829
chr1	34190707	34190972
chr1	34191529	34191805
chr1	34192375	34193048
chr1	34197043	34197268
chr1	34198348	34198653
chr1	34199138	34199422
chr1	34200772	34201216
chr1	34212084	34212415
chr1	34214402	34214606
chr1	34217633	34217839
chr1	34218157	34218403
chr1	34219216	34219416
chr1	34223605	34223815
chr1	34227678	34228631
chr1	34242434	34242656
chr1	34249286	34249507
chr1	34251545	34251786
chr1	34252633	34252863
chr1	34256079	34256566
chr1	34257578	34257836
chr1	34259988	34260194
chr1	34261919	34262128
chr1	34263102	34263310
chr1	34264339	34264751
chr1	34274003	34274215
chr1	34275044	34275244
chr1	34275531	34275772
chr1	34282244	34282455
chr1	34284072	34284276
chr1	34295018	34295463
chr1	34307640	34308121
chr1	34308308	34308508
chr1	34417418	34417618
chr1	34424707	34425002
chr1	34427952	34428296
chr1	34428570	34428774
chr1	34431149	34431669
chr1	34436807	34437241
chr1	34445341	34445628
chr1	34447276	34447548
chr1	34447762	34448192
chr1	34587568	34587895
chr1	34588386	34588717
chr1	34589245	34589637
chr1	34723612	34723852
chr1	34724099	34724595
chr1	34731960	34732250
chr1	34812263	34812702
chr1	34814762	34815131
chr1	34816930	34817233
chr1	34876804	34877168
chr1	35696886	35697154
chr1	36103595	36103903
chr1	36104058	36104423
chr1	36105987	36106269
chr1	36143922	36144358
chr1	36146143	36146359
chr1	36158173	36158384
chr1	36175046	36175257
chr1	36182608	36182822
chr1	36191587	36191787
chr1	36195935	36196181
chr1	36197580	36197826
chr1	36216294	36216502
chr1	36221304	36221507
chr1	36322687	36322971
chr1	36335895	36336579
chr1	36337168	36337376
chr1	36420469	36420871
chr1	36421438	36421975
chr1	36422418	36422751
chr1	36423323	36423525
chr1	36424002	36424202
chr1	36428204	36428603
chr1	36430758	36431204
chr1	36472689	36472934
chr1	36497830	36498031
chr1	36526339	36526793
chr1	36539129	36539329
chr1	36549214	36549449
chr1	36550315	36550721
chr1	36698118	36698320
chr1	36698631	36698996
chr1	36699894	36700242
chr1	36724171	36724734
chr1	36724867	36725808
chr1	36734995	36735805
chr1	36736976	36737176
chr1	36739289	36739489
chr1	36792467	36793024
chr1	36799055	36799558
chr1	36810431	36810638
chr1	36811534	36811735
chr1	36819119	36819319
chr1	36833512	36833717
chr1	37128762	37128964
chr1	37140907	37141323
chr1	37144669	37145509
chr1	37165463	37165663
chr1	37186419	37186797
chr1	37366008	37366225
chr1	37372140	37372340
chr1	37379724	37379945
chr1	37387022	37387231
chr1	37392773	37392982
chr1	37403409	37403978
chr1	37408053	37408393
chr1	37408548	37408832
chr1	37419808	37420161
chr1	37420352	37420798
chr1	37438559	37438957
chr1	37439416	37439616
chr1	37441348	37441582
chr1	37441746	37442220
chr1	37444263	37444756
chr1	37450379	37450579
chr1	37462961	37463161
chr1	37495958	37496162
chr1	37611802	37612502
chr1	37624662	37624947
chr1	37625607	37625833
chr1	37692061	37692305
chr1	37755000	37755768
chr1	37755927	37756221
chr1	37763395	37763643
chr1	37783873	37784157
chr1	37789656	37789994
chr1	37801607	37802090
chr1	37807043	37807260
chr1	37815652	37815872
chr1	37818224	37818450
chr1	37832734	37833004
chr1	37833435	37834139
chr1	37834289	37834753
chr1	37834959	37835727
chr1	37840601	37840803
chr1	37841284	37841527
chr1	37842604	37843016
chr1	37843474	37843723
chr1	37844283	37844485
chr1	37847721	37848152
chr1	37849335	37849609
chr1	37868808	37869198
chr1	37869496	37869823
chr1	37870548	37870887
chr1	37871172	37871669
chr1	37874845	37875261
chr1	37875580	37876070
chr1	37879003	37879500
chr1	37897960	37898307
chr1	37987555	37987937
chr1	37990302	37990643
chr1	37994085	37994286
chr1	37995469	37995887
chr1	38017693	38018031
chr1	38018717	38019378
chr1	38021405	38021711
chr1	38021993	38022239
chr1	38032106	38032335
chr1	38032918	38033118
chr1	38033846	38034091
chr1	38035833	38036243
chr1	38037009	38037222
chr1	38045165	38045794
chr1	38046427	38046638
chr1	38049014	38049216
chr1	38050048	38050277
chr1	38050937	38051162
chr1	38051529	38051797
chr1	38052588	38053392
chr1	38054261	38054461
chr1	38062117	38062317
chr1	38063244	38063494
chr1	38079371	38079586
chr1	38083776	38083977
chr1	38088477	38088774
chr1	38092084	38092371
chr1	38098890	38099090
chr1	38177500	38178025
chr1	38185370	38185588
chr1	38205033	38205237
chr1	38341746	38341946
chr1	38793681	38793884
chr1	38796774	38797009
chr1	38797471	38797874
chr1	38807890	38808143
chr1	38822181	38822393
chr1	38823931	38824231
chr1	38864027	38864570
chr1	38864786	38864987
chr1	38865384	38866068
chr1	38996007	38996598
chr1	39271282	39271562
chr1	39292554	39292759
chr1	39362479	39363014
chr1	39381301	39381501
chr1	39386115	39386347
chr1	39544781	39545337
chr1	39546322	39546601
chr1	39560773	39560973
chr1	39612274	39612474
chr1	39618556	39619278
chr1	39619514	39620329
chr1	39620653	39621305
chr1	39621633	39621886
chr1	39622852	39623234
chr1	39655023	39655371
chr1	39986575	39986791
chr1	39996839	39997066
chr1	39999690	39999890
chr1	40000371	40000576
chr1	40009596	40009805
chr1	40014442	40014642
chr1	40023243	40023444
chr1	40024591	40024877
chr1	40025454	40025657
chr1	40025824	40026102
chr1	40053130	40053586
chr1	40055752	40056276
chr1	40070179	40070537
chr1	40070912	40071682
chr1	40072278	40072712
chr1	40076110	40076572
chr1	40294600	40294848
chr1	40297719	40297925
chr1	40307321	40307660
chr1	40307980	40308320
chr1	40312972	40313666
chr1	40315389	40316104
chr1	40580434	40580657
chr1	40610139	40610339
chr1	40629128	40629543
chr1	40629784	40630101
chr1	40680741	40680942
chr1	40743648	40743892
chr1	40761823	40762026
chr1	40763358	40763570
chr1	40767524	40768627
chr1	40772071	40773175
chr1	40773454	40773706
chr1	40774293	40774640
chr1	42280559	42281382
chr1	42281931	42282319
chr1	42282964	42283464
chr1	42284106	42284521
chr1	42295910	42296165
chr1	42296962	42297163
chr1	42298842	42299042
chr1	42301748	42301980
chr1	42302126	42302326
chr1	42304141	42304373
chr1	42587033	42587381
chr1	42590790	42591338
chr1	42592233	42592475
chr1	42639263	42639463
chr1	42648233	42648597
chr1	42659655	42660971
chr1	42696170	42696503
chr1	42698845	42700119
chr1	42701304	42701788
chr1	42707347	42707547
chr1	42710829	42711032
chr1	42743751	42744035
chr1	42744183	42744755
chr1	42745410	42745831
chr1	42746016	42747162
chr1	42747315	42747968
chr1	42750005	42750291
chr1	42750689	42751054
chr1	42751712	42752865
chr1	42879617	42879817
chr1	42883220	42883420
chr1	42887507	42887707
chr1	42895924	42896126
chr1	42903139	42903365
chr1	42905244	42905477
chr1	42953686	42954174
chr1	42954415	42954737
chr1	42954932	42955490
chr1	42962841	42963246
chr1	42965203	42965581
chr1	42966437	42966850
chr1	43029507	43029707
chr1	43031939	43032255
chr1	43033511	43033765
chr1	43048934	43049236
chr1	43051735	43052041
chr1	43062585	43062787
chr1	43075448	43075768
chr1	43097164	43097364
chr1	43110831	43111250
chr1	43113425	43113809
chr1	43114675	43115063
chr1	43115566	43115766
chr1	43123112	43123351
chr1	43130325	43130710
chr1	43513213	43513608
chr1	43533449	43533678
chr1	43569801	43570300
chr1	43742111	43742424
chr1	43748804	43749006
chr1	43749890	43750461
chr1	43757022	43757357
chr1	43771763	43771973
chr1	43777658	43778078
chr1	43778446	43778646
chr1	43790563	43790833
chr1	43821088	43821288
chr1	43825142	43825428
chr1	43950915	43951115
chr1	43953075	43953293
chr1	43954404	43954606
chr1	43959906	43960109
chr1	43960723	43960930
chr1	43968774	43968974
chr1	43983068	43983519
chr1	43990341	43990545
chr1	43992120	43992320
chr1	43999437	43999716
chr1	44001927	44002843
chr1	44086777	44087198
chr1	44088010	44088228
chr1	44106985	44107246
chr1	44107830	44108042
chr1	44112803	44113291
chr1	44114856	44115056
chr1	44117143	44117343
chr1	44129084	44129285
chr1	44142742	44143637
chr1	44156312	44156539
chr1	44161725	44161925
chr1	44166724	44167487
chr1	44173233	44173437
chr1	44178028	44178251
chr1	44180447	44181064
chr1	44773872	44774114
chr1	44788253	44788479
chr1	44794849	44795396
chr1	44795804	44796034
chr1	45348413	45348832
chr1	45375913	45376243
chr1	45391683	45391883
chr1	45442643	45442843
chr1	45804927	45805301
chr1	45807483	45807695
chr1	45812892	45813213
chr1	45816301	45816506
chr1	45817144	45817369
chr1	45823193	45823609
chr1	45908340	45908906
chr1	45909238	45909851
chr1	45911112	45911347
chr1	46233471	46233681
chr1	46809228	46810103
chr1	46819315	46819580
chr1	46832697	46832904
chr1	46835173	46836091
chr1	46849677	46849919
chr1	46850191	46850526
chr1	46851944	46852651
chr1	50923941	50924432
chr1	50924810	50925597
chr1	50925612	50925812
chr1	50974384	50974735
chr1	50984409	50984785
chr1	51006693	51006893
chr1	51007022	51007870
chr1	51021359	51021891
chr1	51033480	51033680
chr1	51071300	51071502
chr1	51153944	51154144
chr1	51181576	51181776
chr1	51185234	51185522
chr1	51186272	51187075
chr1	51196371	51196580
chr1	51198315	51198515
chr1	51289414	51289689
chr1	51300646	51301245
chr1	51301756	51302038
chr1	51302548	51302874
chr1	51466178	51466721
chr1	51466856	51467166
chr1	51467631	51467831
chr1	51470170	51470762
chr1	51471003	51471578
chr1	51472340	51472562
chr1	51749919	51750227
chr1	51750554	51751047
chr1	51751271	51751471
chr1	51755747	51755956
chr1	51768734	51768934
chr1	51797455	51797655
chr1	52135415	52135630
chr1	52136699	52136900
chr1	52137081	52137293
chr1	52159388	52159669
chr1	52165813	52166475
chr1	52170587	52170857
chr1	52171599	52172582
chr1	52174916	52175232
chr1	52177510	52177710
chr1	52185678	52185881
chr1	52186169	52186489
chr1	52186927	52187160
chr1	52187660	52187898
chr1	52188727	52188927
chr1	52191245	52191461
chr1	52196783	52196988
chr1	52199766	52200057
chr1	52201515	52202210
chr1	52203441	52204231
chr1	52204437	52204646
chr1	52205472	52205789
chr1	52212280	52212481
chr1	52214530	52214730
chr1	52234776	52235340
chr1	52237970	52238318
chr1	52371076	52371384
chr1	52457818	52458293
chr1	52458384	52459301
chr1	52464932	52465132
chr1	52479240	52479450
chr1	52480921	52481165
chr1	52490003	52490631
chr1	52584587	52584792
chr1	52643578	52643778
chr1	52649732	52649971
chr1	52650809	52651010
chr1	52656518	52658341
chr1	52708550	52709759
chr1	52785990	52786371
chr1	52787663	52787990
chr1	52788712	52789100
chr1	52789833	52790323
chr1	52794655	52794868
chr1	52868731	52868932
chr1	52904477	52904677
chr1	52912878	52913257
chr1	52913568	52913768
chr1	52920103	52920847
chr1	52922467	52923405
chr1	52923738	52924264
chr1	52924968	52925598
chr1	53189357	53189611
chr1	53197037	53197495
chr1	53206620	53207308
chr1	53216270	53216470
chr1	53264741	53265040
chr1	53265073	53265535
chr1	53308660	53309239
chr1	53310034	53310234
chr1	53317088	53317288
chr1	53319850	53320096
chr1	53321329	53321529
chr1	53325176	53325376
chr1	53325846	53326072
chr1	53344655	53345080
chr1	53347124	53347873
chr1	53348234	53348708
chr1	53693525	53693767
chr1	53694945	53695145
chr1	53698137	53698600
chr1	53755663	53755865
chr1	53756365	53757953
chr1	53807160	53807427
chr1	53807729	53808122
chr1	53808321	53808805
chr1	53809117	53809320
chr1	53809905	53810149
chr1	53812938	53813353
chr1	53853238	53853444
chr1	54396139	54396542
chr1	54397403	54398151
chr1	54405156	54405368
chr1	54417793	54417994
chr1	54419535	54419735
chr1	54420445	54420645
chr1	54423520	54423721
chr1	54424052	54424254
chr1	54427526	54427726
chr1	54428896	54429106
chr1	54430611	54430814
chr1	54434143	54434424
chr1	54476240	54476981
chr1	54478318	54478772
chr1	54479664	54480319
chr1	54480491	54480854
chr1	54530916	54531116
chr1	54645358	54645735
chr1	54647259	54647718
chr1	54648169	54648649
chr1	54649208	54649408
chr1	54662654	54662854
chr1	54723078	54723278
chr1	54985378	54985742
chr1	54987124	54987545
chr1	54990401	54990720
chr1	54994431	54994658
chr1	54995447	54995668
chr1	54996933	54997269
chr1	54998148	54998360
chr1	55000082	55000441
chr1	55000842	55001237
chr1	55003268	55003628
chr1	55006351	55006559
chr1	55007634	55007907
chr1	55012106	55012468
chr1	55014558	55014759
chr1	55015652	55015901
chr1	55071561	55072039
chr1	55072184	55072556
chr1	55078272	55078754
chr1	55079164	55079423
chr1	55080280	55080531
chr1	55083137	55083337
chr1	55091021	55091224
chr1	55143194	55143394
chr1	55148282	55148563
chr1	55149968	55150168
chr1	55152562	55153001
chr1	55153257	55153461
chr1	55154052	55154764
chr1	55170326	55170902
chr1	55171869	55172205
chr1	55184981	55185181
chr1	55195632	55195832
chr1	55206469	55206791
chr1	55211226	55211427
chr1	55214283	55214488
chr1	55226277	55226606
chr1	55228466	55228666
chr1	55235176	55235402
chr1	55238021	55238348
chr1	55239057	55239294
chr1	55239651	55240100
chr1	55241633	55241922
chr1	55243152	55243384
chr1	55244296	55244668
chr1	55244888	55245457
chr1	55245879	55246223
chr1	55246581	55247276
chr1	55247931	55248611
chr1	55335614	55335822
chr1	55423285	55423487
chr1	55430978	55432115
chr1	55523195	55523395
chr1	55696072	55696706
chr1	55697004	55697364
chr1	55697626	55698102
chr1	55701792	55701995
chr1	55715327	55715528
chr1	55751122	55751430
chr1	55752230	55752828
chr1	56796026	56796270
chr1	56796522	56796724
chr1	56796871	56797250
chr1	56871557	56871840
chr1	56974416	56974617
chr1	57004688	57004888
chr1	57040569	57040769
chr1	57041454	57042327
chr1	57382912	57385415
chr1	57388309	57388861
chr1	57394071	57394276
chr1	57415478	57415929
chr1	57416252	57416983
chr1	57417543	57417825
chr1	57882540	57882740
chr1	57885517	57885918
chr1	57900441	57900693
chr1	57901891	57902091
chr1	57923205	57923405
chr1	57940246	57940446
chr1	57945946	57946204
chr1	57955720	57956113
chr1	57956540	57956986
chr1	58015766	58015966
chr1	58016237	58016549
chr1	58017530	58017866
chr1	58383644	58383902
chr1	58384936	58386005
chr1	58386280	58387115
chr1	58391127	58391476
chr1	58399900	58400100
chr1	58402707	58402907
chr1	58404951	58405604
chr1	58405863	58406399
chr1	58412076	58412422
chr1	58414486	58414808
chr1	58417111	58417578
chr1	58419979	58420569
chr1	58421116	58421425
chr1	58427521	58427917
chr1	58431018	58431473
chr1	58434394	58434604
chr1	58444668	58444868
chr1	58461136	58461712
chr1	58463321	58464416
chr1	58469764	58469982
chr1	58474875	58475097
chr1	58476522	58476722
chr1	58480339	58480547
chr1	58480967	58481299
chr1	58483656	58483874
chr1	58497431	58497646
chr1	58505252	58505542
chr1	58506459	58507179
chr1	58523111	58524613
chr1	58524892	58525296
chr1	58525633	58525871
chr1	58526619	58526992
chr1	58527167	58528192
chr1	58528546	58529548
chr1	58529708	58530332
chr1	58534485	58534790
chr1	58548700	58548900
chr1	58552308	58552510
chr1	58655206	58655731
chr1	58713688	58713888
chr1	58722454	58722716
chr1	58728894	58729094
chr1	58735501	58735703
chr1	58752263	58752614
chr1	58754807	58755703
chr1	58756688	58756996
chr1	58757545	58758284
chr1	58828800	58829097
chr1	58844220	58844676
chr1	58846469	58846862
chr1	58900463	58901093
chr1	58901351	58901707
chr1	58902507	58903657
chr1	58904021	58904243
chr1	58908687	58908888
chr1	58910162	58910404
chr1	58912233	58912437
chr1	58915802	58916002
chr1	58919348	58919548
chr1	58921792	58922052
chr1	58926709	58926921
chr1	58990901	58991312
chr1	58994110	58994553
chr1	59100677	59101224
chr1	59106568	59106788
chr1	59163028	59163686
chr1	59163981	59164316
chr1	59173298	59173511
chr1	59178654	59178854
chr1	59180634	59180842
chr1	59183809	59184009
chr1	59203031	59203231
chr1	59207824	59208024
chr1	59209007	59209244
chr1	59215867	59216105
chr1	59484760	59484986
chr1	59486392	59486900
chr1	59526571	59526787
chr1	59566473	59566688
chr1	59627997	59628211
chr1	59629847	59630089
chr1	59632968	59633185
chr1	59633823	59634128
chr1	59639503	59640425
chr1	59695849	59696087
chr1	59698175	59698386
chr1	59703864	59704065
chr1	59705480	59705685
chr1	59706549	59707016
chr1	59708873	59709077
chr1	59710306	59710625
chr1	59711079	59711414
chr1	59716140	59716642
chr1	59845303	59845521
chr1	59859037	59859237
chr1	59867285	59867507
chr1	59867859	59868421
chr1	59870152	59870448
chr1	59872747	59873226
chr1	59874587	59874821
chr1	59875146	59875767
chr1	59875970	59876441
chr1	59877016	59877550
chr1	59921282	59921508
chr1	59981846	59982046
chr1	59982708	59983123
chr1	59984795	59985185
chr1	59990331	59991040
chr1	59997672	59997872
chr1	60003680	60003882
chr1	60007901	60008104
chr1	60010208	60010419
chr1	60013960	60014173
chr1	60020895	60021493
chr1	60070624	60071188
chr1	60075837	60076038
chr1	60076911	60077556
chr1	60077776	60078348
chr1	60080528	60080728
chr1	60082184	60082824
chr1	60083794	60084021
chr1	60087141	60087371
chr1	60099492	60100029
chr1	60100590	60100859
chr1	60141332	60141532
chr1	60143841	60144121
chr1	60147182	60147382
chr1	60147804	60148164
chr1	60150443	60151021
chr1	60152139	60152449
chr1	60152650	60152965
chr1	60153350	60153640
chr1	60211505	60211705
chr1	60260076	60260434
chr1	60277726	60277926
chr1	60292720	60292920
chr1	60331089	60331289
chr1	60333280	60333480
chr1	60333782	60333989
chr1	60335426	60336469
chr1	60379206	60379407
chr1	60387125	60387371
chr1	60443822	60444025
chr1	60469032	60469297
chr1	60476572	60477248
chr1	60478076	60478276
chr1	60480010	60481135
chr1	60484247	60484877
chr1	60486410	60486812
chr1	60493625	60493825
chr1	60499577	60499780
chr1	60500580	60500780
chr1	60501825	60502025
chr1	60518592	60518804
chr1	60525743	60526095
chr1	60704055	60704306
chr1	60704500	60704700
chr1	62344794	62345018
chr1	62638306	62638506
chr1	62639015	62639325
chr1	62642001	62642201
chr1	62703894	62704133
chr1	62714602	62715333
chr1	62796810	62797219
chr1	62798829	62799281
chr1	62815608	62816561
chr1	62817128	62817459
chr1	62818339	62818587
chr1	63048506	63048852
chr1	63050119	63050588
chr1	63051492	63052018
chr1	63053459	63053991
chr1	63054971	63055192
chr1	63086072	63086543
chr1	63114506	63115014
chr1	63117699	63118058
chr1	63118949	63119149
chr1	63121274	63121557
chr1	63121902	63122298
chr1	63124570	63124770
chr1	63133600	63133939
chr1	63143675	63144020
chr1	63147246	63147579
chr1	63151618	63151855
chr1	63156325	63156525
chr1	63157248	63157461
chr1	63159802	63160002
chr1	63160946	63161201
chr1	63163780	63164008
chr1	63164841	63165168
chr1	63179125	63179530
chr1	63302543	63303194
chr1	63303476	63303784
chr1	63304878	63305114
chr1	63305411	63305708
chr1	63306021	63306221
chr1	63307116	63309117
chr1	63309887	63310261
chr1	63312057	63312257
chr1	63312464	63312667
chr1	63314217	63314433
chr1	63517171	63517503
chr1	63536748	63536948
chr1	63566453	63566662
chr1	63570731	63570948
chr1	63583815	63584298
chr1	63592422	63593199
chr1	63593744	63594075
chr1	63698892	63699122
chr1	63718602	63718806
chr1	63731448	63732046
chr1	63735691	63735891
chr1	63738467	63738702
chr1	63747883	63748085
chr1	63749505	63749712
chr1	63752152	63752448
chr1	63755069	63755463
chr1	64030487	64030929
chr1	64031319	64031830
chr1	64032608	64033057
chr1	64033411	64033903
chr1	64035157	64035900
chr1	64100351	64100554
chr1	64597064	64597952
chr1	64599067	64599325
chr1	64601487	64602027
chr1	64607837	64608190
chr1	64711239	64711441
chr1	64723325	64723670
chr1	64724886	64725449
chr1	64730707	64730907
chr1	64731140	64731452
chr1	64792820	64793134
chr1	64793372	64793611
chr1	64794290	64795211
chr1	64921776	64922198
chr1	64937877	64938272
chr1	64994114	64994317
chr1	65105362	65105795
chr1	65107649	65107849
chr1	65158826	65159702
chr1	65161880	65162084
chr1	65165188	65165423
chr1	65171164	65171364
chr1	65196450	65196650
chr1	65202518	65202784
chr1	65207976	65208176
chr1	65222073	65222296
chr1	65230617	65230817
chr1	65233556	65233803
chr1	65238258	65238458
chr1	65246544	65247079
chr1	65255395	65255595
chr1	65256377	65256589
chr1	65257723	65257923
chr1	65262717	65262917
chr1	65265095	65265307
chr1	65267641	65267843
chr1	65268544	65268766
chr1	65271183	65271387
chr1	65272300	65272519
chr1	65273504	65273995
chr1	65274491	65274916
chr1	66321810	66322015
chr1	66323033	66323600
chr1	66341022	66341222
chr1	66367318	66367737
chr1	66380346	66380703
chr1	66399218	66399459
chr1	66412287	66413945
chr1	66414088	66414911
chr1	66415114	66415581
chr1	66415737	66416062
chr1	66416309	66416813
chr1	66421462	66421665
chr1	66433331	66433534
chr1	66438703	66439115
chr1	66439307	66439780
chr1	66440332	66440842
chr1	66441090	66442364
chr1	66473126	66473357
chr1	66504733	66504949
chr1	66506492	66506712
chr1	66510485	66510875
chr1	66521284	66521557
chr1	66529842	66530047
chr1	66535171	66535457
chr1	66549559	66549759
chr1	66569660	66569860
chr1	66593472	66593696
chr1	66617995	66618207
chr1	66660049	66661274
chr1	66661607	66662698
chr1	66663983	66664183
chr1	66671095	66671526
chr1	66672390	66672669
chr1	66673636	66674283
chr1	66676657	66676916
chr1	66684418	66684618
chr1	66684755	66685000
chr1	66695602	66696222
chr1	66696423	66696623
chr1	66696783	66698285
chr1	66698470	66698924
chr1	66717598	66718557
chr1	66718808	66719358
chr1	66719548	66719975
chr1	66720772	66721115
chr1	66726756	66727330
chr1	66728479	66728970
chr1	66735236	66735541
chr1	66755177	66755377
chr1	66758997	66759218
chr1	66762147	66762365
chr1	66763719	66763919
chr1	66765603	66765829
chr1	66769204	66769876
chr1	66770318	66770628
chr1	66772968	66773168
chr1	66773546	66773746
chr1	66774434	66774656
chr1	66775142	66775439
chr1	66776328	66776845
chr1	66783916	66784188
chr1	66801127	66801863
chr1	66802131	66802331
chr1	66830922	66831167
chr1	66831345	66831549
chr1	66837045	66837245
chr1	66841673	66841873
chr1	66843179	66843379
chr1	66848452	66848652
chr1	66995108	66995590
chr1	67000583	67000784
chr1	67001597	67001797
chr1	67004901	67005150
chr1	68033190	68033629
chr1	68034508	68034972
chr1	68035128	68036586
chr1	68036758	68037019
chr1	68038565	68038987
chr1	68040108	68040379
chr1	68075546	68075746
chr1	68198960	68199160
chr1	68328172	68328420
chr1	68899367	68899675
chr1	68963672	68964289
chr1	68965840	68966485
chr1	68966798	68967064
chr1	69036485	69036736
chr1	69039067	69039267
chr1	69535079	69535491
chr1	69923636	69923960
chr1	70726087	70726300
chr1	70728752	70729057
chr1	70731854	70732338
chr1	70733022	70733222
chr1	70881963	70882326
chr1	70882680	70882946
chr1	70883906	70884435
chr1	70885089	70885323
chr1	71576438	71576638
chr1	71577592	71577807
chr1	71599485	71599835
chr1	71600419	71600619
chr1	71603797	71603998
chr1	71612586	71612793
chr1	71624295	71624521
chr1	71626081	71626286
chr1	72159274	72159982
chr1	72160529	72161180
chr1	72259278	72259558
chr1	72261898	72262416
chr1	72264562	72265253
chr1	72266415	72266821
chr1	72272001	72272406
chr1	72273504	72273704
chr1	72293195	72293465
chr1	72297855	72298055
chr1	72300532	72300733
chr1	72301415	72301973
chr1	72302590	72302889
chr1	72318866	72319068
chr1	72326027	72326242
chr1	72342813	72343017
chr1	72346108	72346353
chr1	72354056	72354282
chr1	72381441	72381648
chr1	72394539	72394907
chr1	72427788	72427988
chr1	72428254	72428488
chr1	72428751	72429115
chr1	72535311	72535709
chr1	72585816	72586187
chr1	72590909	72591131
chr1	72597198	72597398
chr1	72598606	72598816
chr1	72612650	72612904
chr1	72632782	72633103
chr1	72633676	72633877
chr1	72634101	72634460
chr1	72635032	72635643
chr1	72713351	72713562
chr1	72858066	72858328
chr1	72859085	72859702
chr1	72859862	72861311
chr1	72861924	72862269
chr1	73912969	73913169
chr1	73914033	73914765
chr1	74251066	74251266
chr1	74254762	74254963
chr1	74255779	74255981
chr1	74267572	74268180
chr1	74287127	74287350
chr1	74368697	74369095
chr1	74385454	74385814
chr1	74396400	74396602
chr1	74435602	74435854
chr1	74437600	74438274
chr1	74438942	74439478
chr1	74452743	74452984
chr1	74461650	74461869
chr1	74470679	74470880
chr1	74471417	74471754
chr1	74479727	74479927
chr1	74506102	74506305
chr1	74516917	74517144
chr1	74522146	74522377
chr1	74529886	74530331
chr1	74530495	74530695
chr1	74549043	74549254
chr1	74551801	74552064
chr1	74555756	74555957
chr1	74560147	74560355
chr1	74561908	74562162
chr1	74564218	74564421
chr1	74565596	74565904
chr1	74566633	74566846
chr1	74567097	74567451
chr1	74571584	74572220
chr1	74576342	74576627
chr1	74581650	74581850
chr1	74583153	74583514
chr1	74593919	74594174
chr1	74595743	74595945
chr1	74679116	74679378
chr1	74693656	74694194
chr1	74698547	74699085
chr1	74700058	74700259
chr1	74701339	74701672
chr1	74737558	74737761
chr1	74803910	74804163
chr1	74856849	74857049
chr1	74902172	74902636
chr1	74903131	74903643
chr1	74925000	74925321
chr1	75139411	75139739
chr1	75146301	75146660
chr1	75171172	75171498
chr1	75171837	75172037
chr1	75174331	75174531
chr1	75199034	75199279
chr1	75214984	75215521
chr1	75263546	75263860
chr1	75272279	75272509
chr1	75308568	75308846
chr1	75367503	75367705
chr1	75404139	75404380
chr1	75410162	75410615
chr1	75411002	75411202
chr1	75442881	75443160
chr1	75506953	75507343
chr1	75508448	75508773
chr1	75509039	75509314
chr1	75562961	75563280
chr1	77367958	77368421
chr1	77368743	77368960
chr1	77369192	77369795
chr1	77372986	77373923
chr1	77390081	77390286
chr1	77398515	77398718
chr1	77426781	77427022
chr1	77507020	77507253
chr1	78417428	78418234
chr1	78419272	78419472
chr1	78462949	78463159
chr1	78469283	78469520
chr1	78471146	78471378
chr1	78472584	78472784
chr1	78476289	78476489
chr1	78497646	78498024
chr1	78664350	78664550
chr1	78664990	78665690
chr1	78665863	78666250
chr1	78666800	78667474
chr1	78667737	78668783
chr1	78669687	78670095
chr1	78671157	78671373
chr1	78673755	78673973
chr1	78681577	78681950
chr1	78688046	78688248
chr1	78691897	78692130
chr1	78694079	78694318
chr1	78695884	78696087
chr1	78696251	78696451
chr1	78696710	78696985
chr1	78698939	78699146
chr1	78701124	78701358
chr1	78705078	78705286
chr1	78706172	78706810
chr1	79434763	79434965
chr1	79435266	79435818
chr1	79436110	79436803
chr1	79607487	79607687
chr1	79608356	79608742
chr1	79702961	79703618
chr1	79705188	79705616
chr1	79709304	79709504
chr1	79713857	79714057
chr1	79777861	79778119
chr1	79779311	79779512
chr1	79780903	79781279
chr1	79794960	79795182
chr1	79816884	79817126
chr1	80265297	80266067
chr1	80266911	80267398
chr1	80269309	80269529
chr1	80276488	80276692
chr1	80280841	80281052
chr1	80281522	80281751
chr1	80282722	80282935
chr1	80283738	80283951
chr1	80287043	80287315
chr1	80288852	80289055
chr1	80290112	80290426
chr1	80501509	80501954
chr1	80503237	80503437
chr1	80505483	80505856
chr1	80510330	80510650
chr1	80512553	80512804
chr1	80522183	80522383
chr1	80523818	80524237
chr1	80530212	80530446
chr1	80531210	80531418
chr1	80532470	80532678
chr1	80535908	80536110
chr1	80540355	80540703
chr1	80541298	80541498
chr1	80549790	80549990
chr1	80560986	80561202
chr1	80567351	80567551
chr1	80574199	80574439
chr1	80578685	80578885
chr1	80605293	80605614
chr1	80617401	80617714
chr1	80619379	80619676
chr1	80687454	80687657
chr1	81077605	81077805
chr1	81087121	81087360
chr1	81191573	81191841
chr1	81241001	81241327
chr1	81336434	81337088
chr1	81337388	81338683
chr1	81339471	81341685
chr1	81365305	81365677
chr1	82234313	82234516
chr1	82236648	82237208
chr1	82237367	82237721
chr1	82285578	82285829
chr1	82444717	82444917
chr1	82719280	82719605
chr1	82735246	82735447
chr1	82745449	82745726
chr1	82745966	82746470
chr1	82750346	82750565
chr1	82752122	82752379
chr1	82870565	82870778
chr1	82875145	82875356
chr1	82895225	82895426
chr1	82895627	82896506
chr1	82896809	82897058
chr1	82898183	82898516
chr1	82906283	82906506
chr1	83190666	83190959
chr1	83255618	83256233
chr1	83256531	83257056
chr1	83263645	83264016
chr1	83264585	83264796
chr1	83267437	83267637
chr1	83275732	83276190
chr1	83276555	83276755
chr1	83277178	83277724
chr1	83278061	83278261
chr1	83279158	83279426
chr1	83305901	83306101
chr1	83308055	83308257
chr1	83317112	83317896
chr1	83318157	83318481
chr1	83318661	83318861
chr1	83333032	83333232
chr1	84036377	84038565
chr1	84370035	84370986
chr1	84445593	84445793
chr1	84721224	84721830
chr1	84723169	84723395
chr1	84724330	84724898
chr1	84728171	84728393
chr1	84743202	84743404
chr1	84743967	84744196
chr1	84744730	84744930
chr1	84749193	84749403
chr1	84750473	84750685
chr1	84751655	84752111
chr1	84757509	84758130
chr1	84760856	84761248
chr1	84761998	84762336
chr1	84786185	84786385
chr1	84793730	84794442
chr1	84899959	84900164
chr1	84903832	84904103
chr1	84905697	84906023
chr1	84906914	84907194
chr1	84912826	84913028
chr1	85837098	85837300
chr1	85842029	85842366
chr1	85844403	85844606
chr1	85848890	85849094
chr1	85849484	85849851
chr1	85850151	85850351
chr1	85850786	85851453
chr1	85928713	85928932
chr1	86014789	86015021
chr1	86053463	86053854
chr1	86054617	86054819
chr1	86059823	86060229
chr1	86078428	86078630
chr1	86081853	86082055
chr1	86082962	86083167
chr1	86086391	86086612
chr1	86089846	86090046
chr1	86091805	86092005
chr1	86118313	86118513
chr1	86127956	86128238
chr1	86132543	86132779
chr1	86133456	86133670
chr1	86136775	86137000
chr1	86138936	86139294
chr1	86164498	86164698
chr1	86169772	86169972
chr1	86196177	86196377
chr1	86215443	86215728
chr1	86216461	86216785
chr1	86235886	86236274
chr1	86252103	86252317
chr1	86258424	86258767
chr1	86260502	86260842
chr1	86349775	86350071
chr1	86350528	86351206
chr1	86351419	86351654
chr1	86352238	86352725
chr1	86353217	86353419
chr1	86353766	86353969
chr1	86355037	86355238
chr1	86356419	86356825
chr1	86356983	86357491
chr1	86372446	86372899
chr1	86529594	86530068
chr1	86530362	86530668
chr1	86543141	86543692
chr1	86597552	86597758
chr1	86604875	86605222
chr1	86606510	86606810
chr1	86666364	86666566
chr1	86821038	86821292
chr1	86878255	86878469
chr1	86909413	86909616
chr1	87227675	87227936
chr1	87237649	87238693
chr1	87238836	87239187
chr1	87297476	87297707
chr1	87355631	87356179
chr1	87357184	87357384
chr1	87361495	87361874
chr1	87363965	87364196
chr1	87365001	87365227
chr1	87377743	87378020
chr1	87378177	87378379
chr1	87379770	87379994
chr1	87382836	87383150
chr1	87383941	87384235
chr1	87384653	87385116
chr1	87385571	87385771
chr1	87386417	87387149
chr1	87389124	87389514
chr1	87403493	87403726
chr1	87406884	87407349
chr1	87410492	87410818
chr1	87433512	87433758
chr1	87441851	87442051
chr1	87448979	87449180
chr1	87449656	87450500
chr1	87477469	87477876
chr1	87497872	87498240
chr1	87503434	87503655
chr1	87709450	87709650
chr1	87711889	87712106
chr1	87719269	87719606
chr1	87765956	87766159
chr1	87766654	87766902
chr1	87771220	87771441
chr1	87774755	87775086
chr1	87788184	87788508
chr1	87791253	87791518
chr1	87933921	87934412
chr1	87943481	87943681
chr1	87943948	87944371
chr1	87945279	87945483
chr1	87952836	87953097
chr1	87953693	87953893
chr1	87959828	87960028
chr1	87967560	87967775
chr1	87978490	87978727
chr1	87980043	87980243
chr1	87982129	87982375
chr1	87983812	87984024
chr1	87986068	87986315
chr1	87988983	87989183
chr1	88204818	88205247
chr1	88265381	88265581
chr1	88265742	88266574
chr1	88273560	88273890
chr1	88699535	88699858
chr1	88700071	88700372
chr1	88700986	88701223
chr1	89143537	89143957
chr1	89145076	89145511
chr1	89152048	89152273
chr1	89743574	89743788
chr1	89842834	89843055
chr1	89889585	89890462
chr1	89892828	89893261
chr1	89893586	89893914
chr1	89945107	89945380
chr1	89948097	89948838
chr1	89951848	89952048
chr1	90042261	90042864
chr1	90077859	90078059
chr1	90081353	90081554
chr1	90612079	90612563
chr1	90612838	90613062
chr1	90767246	90767737
chr1	90776216	90776464
chr1	90778981	90779219
chr1	91073653	91074368
chr1	91087886	91088086
chr1	91093271	91093478
chr1	91107108	91107311
chr1	91108424	91108647
chr1	91109734	91109970
chr1	91110157	91110415
chr1	91111991	91112209
chr1	91114483	91116018
chr1	91119970	91120171
chr1	91122242	91122450
chr1	91127915	91128143
chr1	91128458	91128798
chr1	91223260	91223496
chr1	91224242	91224794
chr1	91285128	91285762
chr1	91286030	91286303
chr1	91289858	91290399
chr1	91309633	91309833
chr1	91310712	91311711
chr1	91312751	91312951
chr1	91314445	91314725
chr1	91378568	91378777
chr1	91395812	91396049
chr1	91411699	91412011
chr1	91416557	91416757
chr1	91417803	91418187
chr1	91424374	91424609
chr1	91500906	91501389
chr1	91522637	91522874
chr1	91525715	91526021
chr1	91527834	91528195
chr1	91552032	91552232
chr1	91554989	91555503
chr1	91557046	91557485
chr1	91847648	91847975
chr1	91932358	91932630
chr1	91932982	91933316
chr1	92439604	92439951
chr1	92452087	92452287
chr1	92637258	92637461
chr1	92714281	92714827
chr1	92725875	92726075
chr1	92907774	92908351
chr1	92920302	92920503
chr1	92947519	92947815
chr1	93017604	93017922
chr1	93054929	93055138
chr1	93056111	93056383
chr1	93060789	93060989
chr1	93062934	93063134
chr1	93076262	93076468
chr1	93087865	93088191
chr1	93296238	93296814
chr1	93298559	93298930
chr1	93299589	93299991
chr1	93300464	93300734
chr1	93301351	93301948
chr1	93302838	93303043
chr1	93304779	93305003
chr1	93322001	93322201
chr1	93351351	93351551
chr1	93352357	93352564
chr1	93354143	93354346
chr1	93364712	93365156
chr1	93365332	93366001
chr1	93366204	93366518
chr1	93366842	93367176
chr1	93368360	93368563
chr1	93368750	93368952
chr1	93405950	93406150
chr1	93408780	93409318
chr1	93412502	93412704
chr1	93413577	93414106
chr1	93414913	93415116
chr1	93417359	93417857
chr1	93420229	93420446
chr1	93421201	93421564
chr1	93423841	93424043
chr1	93425389	93425591
chr1	93430241	93430491
chr1	93430969	93431268
chr1	93437251	93437483
chr1	93438376	93438576
chr1	93498886	93499300
chr1	93500276	93500476
chr1	93501352	93501566
chr1	93505359	93505560
chr1	93507586	93507794
chr1	93507958	93508641
chr1	93508998	93509476
chr1	93569774	93569975
chr1	93587632	93587832
chr1	93588458	93588661
[truncated: 56,063 more rows]

## Sheet: overlap_peaks
chr	peak_start	peak_end
chr1	3200197	3200460
chr1	3200622	3200881
chr1	3201066	3201327
chr1	3203294	3203496
chr1	3205525	3205769
chr1	3206444	3206792
chr1	3207010	3207460
chr1	3213480	3213676
chr1	3213820	3214192
chr1	3214405	3215581
chr1	3215788	3216210
chr1	3287839	3287994
chr1	3288036	3288269
chr1	3375928	3376472
chr1	3620626	3620828
chr1	3621400	3621626
chr1	3641326	3641528
chr1	3655389	3655616
chr1	3668577	3668816
chr1	4776490	4776906
chr1	4844881	4845047
chr1	4845672	4846094
chr1	4889295	4889570
chr1	4890574	4890774
chr1	4891740	4891943
chr1	4893248	4893451
chr1	4894759	4894959
chr1	4896193	4896393
chr1	4897566	4897766
chr1	4904652	4904780
chr1	4910407	4910768
chr1	4912390	4912687
chr1	5097864	5098080
chr1	5124086	5124285
chr1	5135662	5135881
chr1	5143642	5143768
chr1	5149787	5149984
chr1	5161916	5162340
chr1	5602839	5603153
chr1	6239862	6240162
chr1	6248147	6250018
chr1	6260748	6261053
chr1	6262661	6263194
chr1	6274101	6274470
chr1	6275025	6275563
chr1	6275989	6276172
chr1	6795318	6795523
chr1	6802194	6802699
chr1	6807349	6807551
chr1	6819801	6820003
chr1	6858287	6858614
chr1	6859600	6859764
chr1	7120241	7120479
chr1	7147456	7147658
chr1	7158688	7158888
chr1	7160166	7160365
chr1	7169459	7169775
chr1	7170192	7170335
chr1	7171392	7171592
chr1	7172145	7172688
chr1	8359832	8360034
chr1	8360336	8360711
chr1	8361872	8362529
chr1	8362883	8363250
chr1	8624853	8625052
chr1	8677909	8678150
chr1	8748410	8748580
chr1	8750097	8750536
chr1	8753244	8753659
chr1	8753979	8754518
chr1	8754790	8755097
chr1	8758219	8758531
chr1	8759168	8759447
chr1	8760219	8760506
chr1	8926750	8927115
chr1	8942786	8943191
chr1	8944211	8944532
chr1	8972859	8973057
chr1	8976741	8976911
chr1	9546203	9546789
chr1	9576142	9576394
chr1	9601212	9601521
chr1	9606788	9606987
chr1	9624665	9624933
chr1	9625629	9625964
chr1	9626596	9627018
chr1	9667873	9668072
chr1	9671627	9671827
chr1	9672248	9672448
chr1	9720870	9721319
chr1	9721870	9722483
chr1	9722843	9723407
chr1	9724540	9725506
chr1	9745937	9746270
chr1	9746418	9747157
chr1	9880177	9880377
chr1	9898672	9898876
chr1	10024837	10025141
chr1	10027228	10027429
chr1	10030670	10030870
chr1	10035089	10035331
chr1	10058567	10058769
chr1	10060337	10060557
chr1	10066312	10066693
chr1	10074679	10074872
chr1	10076392	10076590
chr1	10082135	10082335
chr1	10112206	10112408
chr1	10112744	10112953
chr1	10126149	10126352
chr1	10137719	10139069
chr1	10142704	10142904
chr1	10153489	10153906
chr1	10154407	10154608
chr1	10157008	10157224
chr1	10159681	10160173
chr1	10160857	10161172
chr1	10163780	10163981
chr1	10179929	10180166
chr1	10180965	10181194
chr1	10184151	10184678
chr1	10189314	10189760
chr1	10194430	10194643
chr1	10199877	10200066
chr1	10204844	10205044
chr1	10209620	10209860
chr1	11110105	11110305
chr1	11142469	11142680
chr1	11156067	11156286
chr1	11162066	11162266
chr1	11208351	11208551
chr1	11236603	11236766
chr1	11237671	11237808
chr1	11239653	11239853
chr1	11297613	11298026
chr1	11298368	11298572
chr1	11299003	11299325
chr1	11299962	11300437
chr1	11301030	11301376
chr1	11302481	11302987
chr1	11596053	11596385
chr1	11597516	11597778
chr1	11598341	11598573
chr1	11599196	11599591
chr1	11600779	11601226
chr1	11798313	11798515
chr1	11933392	11933704
chr1	11974741	11974956
chr1	12786318	12786484
chr1	12839668	12839868
chr1	12840242	12840442
chr1	12841274	12841476
chr1	12842524	12842727
chr1	12848025	12848314
chr1	12858625	12859315
chr1	12859704	12859904
chr1	12866708	12866988
chr1	13142014	13142255
chr1	13165049	13165249
chr1	13186857	13187069
chr1	13566360	13566560
chr1	13572040	13572240
chr1	13625251	13625456
chr1	13626241	13626489
chr1	13630212	13630403
chr1	13638313	13638514
chr1	14169623	14169962
chr1	14170464	14171157
chr1	15285556	15285771
chr1	15350897	15351271
chr1	15399418	15400010
chr1	15414404	15414603
chr1	15716238	15716945
chr1	15718986	15719358
chr1	15720851	15721049
chr1	15722035	15722856
chr1	15723319	15723488
chr1	15818008	15818664
chr1	15818883	15819083
chr1	15819463	15819658
chr1	15838016	15838217
chr1	15842758	15843280
chr1	15844342	15844759
chr1	16101847	16102045
chr1	16102577	16102957
chr1	16103291	16103492
chr1	16131902	16132102
chr1	16229636	16230025
chr1	16339189	16339510
chr1	16344836	16345274
chr1	16366135	16366335
chr1	16389986	16390214
chr1	16566012	16566212
chr1	16569434	16569633
chr1	16570589	16571001
chr1	16571219	16571420
chr1	16591777	16592073
chr1	16641789	16642457
chr1	16642957	16643638
chr1	16677459	16677662
chr1	16944452	16944652
chr1	16995584	16995784
chr1	16996966	16997549
chr1	17004077	17004314
chr1	17004474	17004699
chr1	17091451	17091654
chr1	17121631	17121843
chr1	17122075	17122275
chr1	17122965	17123157
chr1	17161035	17161623
chr1	17162522	17162786
chr1	17750242	17750480
chr1	17750616	17750769
chr1	17766990	17767190
chr1	17769217	17769891
chr1	17770248	17770708
chr1	17775304	17775536
chr1	17994778	17995363
chr1	19153132	19153345
chr1	20912193	20912373
chr1	20935615	20937374
chr1	20937569	20938560
chr1	21258933	21259133
chr1	21399302	21399804
chr1	21400296	21400866
chr1	21401876	21402435
chr1	21402833	21403139
chr1	21404995	21405205
chr1	21466397	21466597
chr1	21512198	21512672
chr1	21818472	21818942
chr1	21819153	21819580
chr1	21823038	21823640
chr1	21824227	21824592
chr1	21861769	21861969
chr1	21939708	21940026
chr1	22534107	22534315
chr1	22594089	22594301
chr1	22645867	22646067
chr1	22704626	22705160
chr1	22792822	22793013
chr1	23301663	23301977
chr1	23305275	23305471
chr1	23366617	23366961
chr1	23367343	23367970
chr1	23368355	23368566
chr1	23369921	23370459
chr1	23375854	23376187
chr1	23815756	23815870
chr1	23848388	23848726
chr1	23859097	23859297
chr1	23866252	23866473
chr1	23996172	23996418
chr1	24028543	24028748
chr1	24029523	24030681
chr1	24258348	24258569
chr1	24259439	24259636
chr1	24259986	24260459
chr1	24263230	24263430
chr1	24263731	24264197
chr1	24323688	24323896
chr1	24565931	24566136
chr1	24611247	24611448
chr1	24611656	24612572
chr1	24613193	24613510
chr1	24614007	24614668
chr1	24615031	24615391
chr1	24748601	24748801
chr1	24762524	24762963
chr1	24763159	24763599
chr1	24764190	24764427
chr1	24765472	24766129
chr1	25061875	25062021
chr1	25067954	25068521
chr1	25074717	25074964
chr1	25088112	25088624
chr1	25094028	25094445
chr1	25118614	25119399
chr1	25350793	25351183
chr1	25532608	25532814
chr1	25552162	25552690
chr1	25559849	25560051
chr1	25693281	25693700
chr1	25704135	25704510
chr1	25704791	25705463
chr1	25706300	25706483
chr1	25717258	25717595
chr1	25722884	25723230
chr1	25732895	25733058
chr1	25733795	25734346
chr1	25734668	25734875
chr1	25740977	25741169
chr1	25745824	25746220
chr1	25754867	25755035
chr1	25771480	25771629
chr1	25803079	25803343
chr1	25807090	25807290
chr1	25809104	25809635
chr1	25826143	25826773
chr1	28580509	28580721
chr1	30802645	30802824
chr1	30805174	30805585
chr1	30813120	30813325
chr1	30814054	30814256
chr1	30820183	30820395
chr1	30821276	30821501
chr1	30824382	30824634
chr1	30830057	30830259
chr1	30830405	30830605
chr1	30830893	30831626
chr1	30942458	30942704
chr1	30943067	30943423
chr1	30943971	30944171
chr1	30945011	30945226
chr1	30946140	30946631
chr1	32246363	32246668
chr1	32414690	32414895
chr1	32475253	32475537
chr1	32513713	32514095
chr1	32544638	32545046
chr1	32657405	32657617
chr1	32701154	32701351
chr1	32704739	32704994
chr1	33514177	33514380
chr1	33723678	33723878
chr1	33724765	33724965
chr1	33739146	33739889
chr1	33746332	33746694
chr1	33762101	33762370
chr1	33776575	33777012
chr1	33777311	33777917
chr1	33783132	33783332
chr1	33792346	33792546
chr1	33800728	33801663
chr1	33801945	33802589
chr1	33802861	33803257
chr1	33852408	33852609
chr1	33853149	33853353
chr1	34164000	34164353
chr1	34169074	34169208
chr1	34172828	34173033
chr1	34183833	34184036
chr1	34186628	34186828
chr1	34190712	34190972
chr1	34191529	34191805
chr1	34197043	34197244
chr1	34198348	34198652
chr1	34199138	34199422
chr1	34200772	34201216
chr1	34212122	34212391
chr1	34214402	34214605
chr1	34218157	34218392
chr1	34223605	34223815
chr1	34227684	34228325
chr1	34242434	34242644
chr1	34249306	34249507
chr1	34251545	34251784
chr1	34252633	34252843
chr1	34256079	34256562
chr1	34257581	34257796
chr1	34259988	34260194
chr1	34261921	34262128
chr1	34263102	34263310
chr1	34264339	34264751
chr1	34274012	34274213
chr1	34275531	34275772
chr1	34282244	34282455
chr1	34284072	34284274
chr1	34295018	34295435
chr1	34307733	34307989
chr1	34424707	34424904
chr1	34431250	34431629
chr1	34436807	34437241
chr1	34447276	34447449
chr1	34447762	34448192
chr1	34587587	34587787
chr1	34589245	34589637
chr1	34731996	34732250
chr1	34812271	34812702
chr1	34814762	34815131
chr1	34816930	34817165
chr1	34876804	34877165
chr1	35696886	35697154
chr1	36104058	36104423
chr1	36105987	36106268
chr1	36143930	36144358
chr1	36146158	36146359
chr1	36158173	36158384
chr1	36175051	36175253
chr1	36191587	36191787
chr1	36195970	36196181
chr1	36197580	36197825
chr1	36216294	36216502
chr1	36221304	36221413
chr1	36322720	36322970
chr1	36335895	36336579
chr1	36337168	36337374
chr1	36420469	36420868
chr1	36421444	36421955
chr1	36422418	36422751
chr1	36423323	36423524
chr1	36428281	36428597
chr1	36431081	36431204
chr1	36472720	36472925
chr1	36497830	36498031
chr1	36526345	36526776
chr1	36549214	36549449
chr1	36550315	36550508
chr1	36698633	36698996
chr1	36699894	36700242
chr1	36724280	36724481
chr1	36725418	36725802
chr1	36734995	36735805
chr1	36736976	36737176
chr1	36739289	36739426
chr1	36792488	36792912
chr1	36799055	36799542
chr1	36811534	36811734
chr1	36819119	36819313
chr1	37140918	37141137
chr1	37144907	37145357
chr1	37186419	37186797
chr1	37379743	37379945
chr1	37392774	37392979
chr1	37403409	37403673
chr1	37408065	37408393
chr1	37408548	37408832
chr1	37420352	37420678
chr1	37438568	37438838
chr1	37441348	37441568
chr1	37441834	37442220
chr1	37444270	37444659
chr1	37450380	37450579
chr1	37462961	37463161
chr1	37495958	37496162
chr1	37611866	37612502
chr1	37624662	37624947
chr1	37755000	37755585
chr1	37763395	37763641
chr1	37801607	37801713
chr1	37807043	37807238
chr1	37815652	37815816
chr1	37818224	37818450
chr1	37833437	37834051
chr1	37834289	37834489
chr1	37834959	37835727
chr1	37840601	37840803
chr1	37841303	37841527
chr1	37847722	37848152
chr1	37869001	37869198
chr1	37871172	37871669
chr1	37874845	37875261
chr1	37875580	37875926
chr1	37879030	37879481
chr1	37897977	37898302
chr1	37987555	37987937
chr1	37990306	37990643
chr1	38017697	38018028
chr1	38018717	38019357
chr1	38021405	38021711
chr1	38022024	38022224
chr1	38032106	38032319
chr1	38032918	38033118
chr1	38033872	38034091
chr1	38035837	38036230
chr1	38037010	38037216
chr1	38045297	38045707
chr1	38049014	38049216
chr1	38050937	38051137
chr1	38051538	38051791
chr1	38054261	38054461
chr1	38063265	38063494
chr1	38079386	38079586
chr1	38098890	38099090
chr1	38177647	38178025
chr1	38796774	38797009
chr1	38797471	38797874
chr1	38807914	38808143
chr1	38864055	38864570
chr1	38865384	38866067
chr1	38996060	38996456
chr1	39362595	39363014
chr1	39386132	39386347
chr1	39544958	39545337
chr1	39546322	39546601
chr1	39618556	39619230
chr1	39619516	39620317
chr1	39620701	39621005
chr1	39621105	39621305
chr1	39621633	39621886
chr1	39622883	39623234
chr1	39986577	39986791
chr1	39996839	39997066
chr1	40023243	40023444
chr1	40024591	40024877
chr1	40025454	40025657
chr1	40025825	40026102
chr1	40070912	40071651
chr1	40076110	40076572
chr1	40294646	40294848
chr1	40297721	40297921
chr1	40307321	40307426
chr1	40307980	40308150
chr1	40313002	40313202
chr1	40315779	40315991
chr1	40629128	40629543
chr1	40629893	40630101
chr1	40767535	40768410
chr1	40772077	40772279
chr1	40772485	40773175
chr1	42280787	42281371
chr1	42281931	42282308
chr1	42283127	42283372
chr1	42295910	42296164
chr1	42592233	42592417
chr1	42648235	42648597
chr1	42660092	42660674
chr1	42698895	42700119
chr1	42701490	42701788
chr1	42707347	42707544
chr1	42744185	42744650
chr1	42746385	42747162
chr1	42747677	42747968
chr1	42752657	42752865
chr1	42879617	42879817
chr1	42883220	42883418
chr1	42895924	42896126
chr1	42903139	42903349
chr1	42905253	42905477
chr1	42953686	42954174
chr1	42954415	42954693
chr1	42963015	42963217
chr1	42965203	42965581
chr1	42966437	42966804
chr1	43051806	43052041
chr1	43062585	43062787
chr1	43075452	43075768
chr1	43110886	43111245
chr1	43113607	43113808
chr1	43114811	43115063
chr1	43115566	43115766
chr1	43123114	43123350
chr1	43130325	43130527
chr1	43533480	43533678
chr1	43570098	43570300
chr1	43748804	43749006
chr1	43750249	43750450
chr1	43771775	43771973
chr1	43777695	43778078
chr1	43778450	43778646
chr1	43790564	43790802
chr1	43954404	43954605
chr1	43968776	43968974
chr1	43983068	43983519
chr1	43990343	43990545
chr1	43992166	43992320
chr1	43999437	43999663
chr1	44001927	44002715
chr1	44086877	44087188
chr1	44106986	44107246
chr1	44112903	44113291
chr1	44114856	44115053
chr1	44142743	44143317
chr1	44156432	44156539
chr1	44166724	44167487
chr1	44173233	44173408
chr1	44178028	44178230
chr1	44180447	44180648
chr1	44180809	44181052
chr1	44795804	44796001
chr1	45376002	45376240
chr1	45442643	45442843
chr1	45805030	45805301
chr1	45817156	45817369
chr1	45823198	45823581
chr1	45908341	45908853
chr1	45909518	45909851
chr1	46809229	46810086
chr1	46819341	46819572
chr1	46832697	46832904
chr1	46835173	46836091
chr1	46850218	46850434
chr1	50924092	50924429
chr1	50925255	50925455
chr1	50974384	50974582
chr1	50984423	50984782
chr1	51007022	51007691
chr1	51071300	51071502
chr1	51181576	51181776
chr1	51185234	51185462
chr1	51289414	51289603
chr1	51300647	51301236
chr1	51301756	51301957
chr1	51302612	51302832
chr1	51466339	51466574
chr1	51768734	51768927
chr1	52135423	52135623
chr1	52165844	52166475
chr1	52170587	52170857
chr1	52171599	52172582
chr1	52177510	52177710
chr1	52185679	52185879
chr1	52186169	52186377
chr1	52187661	52187898
chr1	52188727	52188927
chr1	52191247	52191461
chr1	52196785	52196988
chr1	52199856	52200056
chr1	52201648	52201866
chr1	52204030	52204231
chr1	52204488	52204646
chr1	52205472	52205789
chr1	52234876	52235340
chr1	52237992	52238315
chr1	52371076	52371276
chr1	52458510	52458932
chr1	52459067	52459292
chr1	52479240	52479441
chr1	52480935	52481165
chr1	52490003	52490215
chr1	52584587	52584787
chr1	52656520	52657783
chr1	52657933	52658341
chr1	52708734	52709375
chr1	52786025	52786371
chr1	52788738	52789080
chr1	52789833	52790323
chr1	52794658	52794868
chr1	52904477	52904677
chr1	52920103	52920847
chr1	52922599	52922801
chr1	52923058	52923385
chr1	52924032	52924247
chr1	52925312	52925598
chr1	53189357	53189611
chr1	53197037	53197495
chr1	53206667	53207306
chr1	53265073	53265535
chr1	53308660	53309239
chr1	53317088	53317288
chr1	53319891	53320096
chr1	53347146	53347864
chr1	53348234	53348708
chr1	53698137	53698600
chr1	53756365	53757953
chr1	53807729	53808121
chr1	53808329	53808728
chr1	53809905	53810055
chr1	53812938	53813353
chr1	53853238	53853444
chr1	54396341	54396542
chr1	54397709	54398072
chr1	54417833	54417994
chr1	54427526	54427726
chr1	54428904	54429106
chr1	54430612	54430814
chr1	54479853	54480319
chr1	54645456	54645723
chr1	54647360	54647718
chr1	54648269	54648485
chr1	54985378	54985742
chr1	54987124	54987520
chr1	54990401	54990676
chr1	54994431	54994658
chr1	54996956	54997260
chr1	54998160	54998360
chr1	55000875	55001236
chr1	55003271	55003594
chr1	55006354	55006557
chr1	55007634	55007907
chr1	55012260	55012468
chr1	55078295	55078744
chr1	55079164	55079419
chr1	55080280	55080530
chr1	55152565	55152952
chr1	55153268	55153461
chr1	55154304	55154764
chr1	55170326	55170902
chr1	55171869	55172196
chr1	55195632	55195832
chr1	55206469	55206791
chr1	55226283	55226571
chr1	55228466	55228666
chr1	55239057	55239294
chr1	55243152	55243384
chr1	55244296	55244668
chr1	55245881	55246223
chr1	55246817	55247183
chr1	55247931	55248608
chr1	55335619	55335822
chr1	55430978	55431405
chr1	55696072	55696706
chr1	55697029	55697331
chr1	55697626	55698101
chr1	55715327	55715527
chr1	55751124	55751430
chr1	55752230	55752454
chr1	55752626	55752828
chr1	56796524	56796724
chr1	56871584	56871840
chr1	56974417	56974617
chr1	57382912	57383815
chr1	57384599	57385415
chr1	57388309	57388851
chr1	57415479	57415926
chr1	57416320	57416861
chr1	57417543	57417825
chr1	57882540	57882740
chr1	57885519	57885818
chr1	57901891	57902091
chr1	57956588	57956986
chr1	58016349	58016549
chr1	58017577	58017866
chr1	58383644	58383902
chr1	58384936	58386005
chr1	58386281	58386859
chr1	58402707	58402907
chr1	58404987	58405588
chr1	58412076	58412419
chr1	58414486	58414808
chr1	58417138	58417578
chr1	58419979	58420385
chr1	58421116	58421424
chr1	58427521	58427917
chr1	58431111	58431422
chr1	58434394	58434599
chr1	58461142	58461708
chr1	58463321	58464416
chr1	58469764	58469980
chr1	58474907	58475097
chr1	58476522	58476722
chr1	58481070	58481287
chr1	58497432	58497646
chr1	58506459	58507112
chr1	58523111	58523271
chr1	58523480	58524314
chr1	58524934	58525217
chr1	58526619	58526861
chr1	58527358	58527686
chr1	58527848	58528192
chr1	58528546	58529548
chr1	58534563	58534776
chr1	58552308	58552462
chr1	58728896	58729094
chr1	58754830	58755317
chr1	58756688	58756996
chr1	58757570	58758284
chr1	58844221	58844676
chr1	58846487	58846862
chr1	58900463	58900663
chr1	58901351	58901707
chr1	58902507	58902975
chr1	58903192	58903651
chr1	58904021	58904243
chr1	58908687	58908888
chr1	58910162	58910404
chr1	58912233	58912437
chr1	58915803	58916002
chr1	58919348	58919548
chr1	58921792	58922026
chr1	58926721	58926921
chr1	58994111	58994553
chr1	59100753	59100953
chr1	59163060	59163684
chr1	59163985	59164316
chr1	59173304	59173511
chr1	59183809	59184008
chr1	59209042	59209244
chr1	59215867	59216097
chr1	59484760	59484967
chr1	59526573	59526787
chr1	59627998	59628210
chr1	59629858	59630076
chr1	59632968	59633172
chr1	59633846	59634057
chr1	59639503	59639746
chr1	59639907	59640419
chr1	59695882	59696087
chr1	59698177	59698378
chr1	59703864	59704065
chr1	59705480	59705685
chr1	59706549	59706945
chr1	59710306	59710610
chr1	59711079	59711414
chr1	59867288	59867507
chr1	59867859	59868421
chr1	59870184	59870435
chr1	59872747	59873224
chr1	59875146	59875348
chr1	59875970	59876173
chr1	59877018	59877522
chr1	59982708	59983016
chr1	59990430	59991040
chr1	59997672	59997872
chr1	60003680	60003882
chr1	60007904	60008104
chr1	60010213	60010417
chr1	60013960	60014173
chr1	60020895	60021189
chr1	60070624	60071188
chr1	60075837	60076038
chr1	60077932	60078348
chr1	60083795	60084010
chr1	60087141	60087357
chr1	60099642	60099998
chr1	60143841	60144052
chr1	60147182	60147377
chr1	60147804	60148141
chr1	60150446	60151021
chr1	60152749	60152950
chr1	60211505	60211705
chr1	60260227	60260434
chr1	60333782	60333984
chr1	60476572	60477248
chr1	60480443	60481133
chr1	60484255	60484637
chr1	60500580	60500780
chr1	60501825	60502025
chr1	60525743	60526095
chr1	60704055	60704304
chr1	60704500	60704700
chr1	62344799	62345000
chr1	62703914	62704133
chr1	62714920	62715333
chr1	62796810	62797219
chr1	62798829	62799280
chr1	62815608	62816526
chr1	62817176	62817459
chr1	62818339	62818587
chr1	63048506	63048678
chr1	63051513	63052018
chr1	63086072	63086543
chr1	63114506	63115014
chr1	63133600	63133798
chr1	63143675	63144020
chr1	63147251	63147563
chr1	63151618	63151855
chr1	63156325	63156525
chr1	63157248	63157461
chr1	63159802	63160002
chr1	63160947	63161179
chr1	63163783	63164008
chr1	63164841	63165168
chr1	63179127	63179530
chr1	63302574	63303155
chr1	63303476	63303660
chr1	63304911	63305114
chr1	63305513	63305708
chr1	63306021	63306221
chr1	63307116	63308541
chr1	63312464	63312664
chr1	63566459	63566662
chr1	63570731	63570936
chr1	63584098	63584298
chr1	63592422	63593199
chr1	63698942	63699122
chr1	63731448	63732045
chr1	63747883	63748078
chr1	63749505	63749712
chr1	63752152	63752448
chr1	64030487	64030795
chr1	64032759	64033057
chr1	64033411	64033903
chr1	64035157	64035900
chr1	64597084	64597822
chr1	64601487	64602025
chr1	64607837	64608168
chr1	64723325	64723669
chr1	64725249	64725449
chr1	64731167	64731389
chr1	64794290	64794689
chr1	64937877	64938272
chr1	64994116	64994317
chr1	65105457	65105795
chr1	65158828	65159359
chr1	65159502	65159702
chr1	65202521	65202760
chr1	65207976	65208176
chr1	65222073	65222272
chr1	65246876	65247079
chr1	65262717	65262893
chr1	65267641	65267841
chr1	65273504	65273995
chr1	65274491	65274691
chr1	66321810	66322015
chr1	66323422	66323600
chr1	66367374	66367637
chr1	66380346	66380703
chr1	66399222	66399459
chr1	66412287	66413944
chr1	66414132	66414450
chr1	66414603	66414911
chr1	66415141	66415577
chr1	66415751	66415990
chr1	66416315	66416758
chr1	66421464	66421664
chr1	66433331	66433534
chr1	66438703	66439112
chr1	66439307	66439507
chr1	66440340	66440838
chr1	66441534	66442363
chr1	66473141	66473357
chr1	66504743	66504947
chr1	66506557	66506712
chr1	66510485	66510727
chr1	66521317	66521557
chr1	66535180	66535428
chr1	66549559	66549759
chr1	66569661	66569860
chr1	66617995	66618205
chr1	66660049	66661274
chr1	66662378	66662579
chr1	66664074	66664183
chr1	66671404	66671526
chr1	66673694	66674283
chr1	66684423	66684618
chr1	66695602	66695803
chr1	66695958	66696205
chr1	66696823	66697192
chr1	66697489	66698225
chr1	66698518	66698924
chr1	66717598	66718336
chr1	66718964	66719355
chr1	66719549	66719910
chr1	66720872	66721113
chr1	66727105	66727330
chr1	66728506	66728794
chr1	66759035	66759218
chr1	66762147	66762365
chr1	66769382	66769760
chr1	66773546	66773746
chr1	66774434	66774656
chr1	66776328	66776689
chr1	66801127	66801500
chr1	66801655	66801863
chr1	66830965	66831167
chr1	66831345	66831548
chr1	66848452	66848641
chr1	66995108	66995555
chr1	67004901	67005150
chr1	68034508	68034972
chr1	68035128	68036586
chr1	68036797	68037019
chr1	68038565	68038987
chr1	68040108	68040379
chr1	68075546	68075746
chr1	68966178	68966444
chr1	70726102	70726300
chr1	70728752	70729057
chr1	70731854	70732338
chr1	70882004	70882326
chr1	70882680	70882946
chr1	71599485	71599834
chr1	71624336	71624521
chr1	72160529	72160848
chr1	72259278	72259558
chr1	72264710	72264976
chr1	72300532	72300733
chr1	72301415	72301973
chr1	72302591	72302889
chr1	72318866	72319068
chr1	72326027	72326242
chr1	72342813	72343014
chr1	72354056	72354257
chr1	72381441	72381641
chr1	72394642	72394903
chr1	72427788	72427988
chr1	72590910	72591131
chr1	72612704	72612904
chr1	72632782	72633102
chr1	72633713	72633877
chr1	72635198	72635567
chr1	72713351	72713562
chr1	72859862	72861311
chr1	72861924	72862269
chr1	73912969	73913169
chr1	73914062	73914765
chr1	74254762	74254963
chr1	74255779	74255981
chr1	74267573	74268179
chr1	74287247	74287350
chr1	74368697	74369055
chr1	74437602	74438267
chr1	74439211	74439471
chr1	74452743	74452945
chr1	74471475	74471754
chr1	74506102	74506305
chr1	74529912	74530331
chr1	74555756	74555946
chr1	74561908	74562162
chr1	74565611	74565904
chr1	74567097	74567451
chr1	74571584	74571794
chr1	74581651	74581850
chr1	74583205	74583493
chr1	74693674	74693911
chr1	74701472	74701672
chr1	74803910	74804148
chr1	74856849	74857049
chr1	74903244	74903525
chr1	75146307	75146660
chr1	75171200	75171498
chr1	75171837	75172037
chr1	75174331	75174531
chr1	75199065	75199279
chr1	75214984	75215521
chr1	75263546	75263860
chr1	75272279	75272509
chr1	75404139	75404380
chr1	75442889	75443159
chr1	75508448	75508691
chr1	77367960	77368421
chr1	77368757	77368960
chr1	77369192	77369795
chr1	77373110	77373923
chr1	77426808	77427017
chr1	77507023	77507233
chr1	78417428	78417842
chr1	78419272	78419472
chr1	78462949	78463159
chr1	78469288	78469520
chr1	78471146	78471378
chr1	78472584	78472784
chr1	78664350	78664550
chr1	78665150	78665677
chr1	78665875	78666250
chr1	78667866	78668523
chr1	78668628	78668783
chr1	78669687	78670095
chr1	78681580	78681947
chr1	78688046	78688247
chr1	78694091	78694318
chr1	78695885	78696087
chr1	78698945	78699146
chr1	78701124	78701358
chr1	78706182	78706810
chr1	79435266	79435473
chr1	79436185	79436639
chr1	79607487	79607687
chr1	79702961	79703489
chr1	79705239	79705612
chr1	79777864	79778105
chr1	79779311	79779512
chr1	79780903	79781279
chr1	79794960	79795182
chr1	79816920	79817121
chr1	80265301	80265994
chr1	80266911	80267398
chr1	80269309	80269525
chr1	80281543	80281743
chr1	80282724	80282926
chr1	80283738	80283941
chr1	80287043	80287314
chr1	80288852	80289053
chr1	80290195	80290426
chr1	80501509	80501954
chr1	80503239	80503437
chr1	80505483	80505856
chr1	80510331	80510647
chr1	80512553	80512804
chr1	80524076	80524237
chr1	80532470	80532678
chr1	80561002	80561202
chr1	80578685	80578885
chr1	80619418	80619676
chr1	81077607	81077805
chr1	81087121	81087360
chr1	81191579	81191841
chr1	81241130	81241327
chr1	81336580	81337088
chr1	81337388	81337912
chr1	81338202	81338683
chr1	81340316	81340926
chr1	81341330	81341531
chr1	82234313	82234515
chr1	82236648	82237208
chr1	82237550	82237721
chr1	82735246	82735446
chr1	82895925	82896307
chr1	83255618	83256192
chr1	83256533	83257056
chr1	83263645	83264015
chr1	83264585	83264772
chr1	83267437	83267637
chr1	83275734	83276189
chr1	83276555	83276755
chr1	83277178	83277724
chr1	83278061	83278261
chr1	83318157	83318472
chr1	83318662	83318861
chr1	84036377	84038456
chr1	84370035	84370262
chr1	84370426	84370629
chr1	84721227	84721830
chr1	84723187	84723395
chr1	84724330	84724897
chr1	84728173	84728374
chr1	84743202	84743402
chr1	84743967	84744196
chr1	84750473	84750685
chr1	84751655	84751839
chr1	84757896	84758130
chr1	84760856	84761226
chr1	84761998	84762336
chr1	84793730	84794416
chr1	84905697	84905803
chr1	85842029	85842231
chr1	85848890	85849094
chr1	85849484	85849846
chr1	85850151	85850351
chr1	85851189	85851453
chr1	85928716	85928932
chr1	86014789	86014993
chr1	86053485	86053685
chr1	86054617	86054818
chr1	86078429	86078630
chr1	86081853	86082055
chr1	86086391	86086591
chr1	86089846	86090046
chr1	86091805	86092005
chr1	86127967	86128174
chr1	86132547	86132747
chr1	86133456	86133670
chr1	86136775	86137000
chr1	86138956	86139286
chr1	86164498	86164698
chr1	86215443	86215728
chr1	86216461	86216614
chr1	86252103	86252317
chr1	86258461	86258767
chr1	86350528	86351205
chr1	86352242	86352721
chr1	86353218	86353418
chr1	86353766	86353968
chr1	86356419	86356825
chr1	86356983	86357491
chr1	86372530	86372866
chr1	86529594	86530068
chr1	86530362	86530562
chr1	86543141	86543692
chr1	86604875	86605222
chr1	86878255	86878469
chr1	86909416	86909616
chr1	87227675	87227936
chr1	87237649	87238082
chr1	87238261	87238687
chr1	87238986	87239187
chr1	87357184	87357384
chr1	87361495	87361753
chr1	87365004	87365214
chr1	87379770	87379978
chr1	87382836	87383150
chr1	87383941	87384141
chr1	87384760	87385079
chr1	87386428	87387101
chr1	87389124	87389514
chr1	87403493	87403714
chr1	87406899	87407349
chr1	87433512	87433757
chr1	87441851	87442036
chr1	87450024	87450500
chr1	87477469	87477876
chr1	87503439	87503655
chr1	87711907	87712106
chr1	87766654	87766858
chr1	87788187	87788387
chr1	87791253	87791516
chr1	87943481	87943681
chr1	87943948	87944371
chr1	87945279	87945483
chr1	87959828	87960028
chr1	87967560	87967767
chr1	87978490	87978727
chr1	87983812	87984024
chr1	88204848	88205177
chr1	88265742	88266574
chr1	88699535	88699858
chr1	88701023	88701223
chr1	89143537	89143957
chr1	89743574	89743774
chr1	89842852	89843055
chr1	89889807	89890462
chr1	89892828	89893141
chr1	89893586	89893785
chr1	89948116	89948838
chr1	89951923	89952048
chr1	90077859	90078059
chr1	90612079	90612563
chr1	90776216	90776413
chr1	90779019	90779219
chr1	91073653	91074032
chr1	91108424	91108647
chr1	91110157	91110396
chr1	91114483	91115129
chr1	91115340	91115980
chr1	91119970	91120170
chr1	91127922	91128141
chr1	91128458	91128798
chr1	91223265	91223496
chr1	91224245	91224451
chr1	91224551	91224794
chr1	91285128	91285762
chr1	91309633	91309833
chr1	91310961	91311711
chr1	91312751	91312939
chr1	91314445	91314725
chr1	91378568	91378777
chr1	91411728	91412011
chr1	91416557	91416757
chr1	91417803	91418187
chr1	91500906	91501389
chr1	91525715	91526021
chr1	91527834	91528171
chr1	91552032	91552232
chr1	91554989	91555489
chr1	91847650	91847918
chr1	91932982	91933301
chr1	92439604	92439951
chr1	92452087	92452287
chr1	92907774	92908351
chr1	92947519	92947815
chr1	93017604	93017922
chr1	93054929	93055138
chr1	93056111	93056383
chr1	93062934	93063113
chr1	93076262	93076468
chr1	93301351	93301948
chr1	93302843	93303043
chr1	93352357	93352557
chr1	93364723	93365156
chr1	93365499	93365702
chr1	93366267	93366518
chr1	93366886	93367176
chr1	93368360	93368558
chr1	93405950	93406150
chr1	93408802	93409318
chr1	93412502	93412697
chr1	93413901	93414103
chr1	93414913	93415114
chr1	93417359	93417857
chr1	93420243	93420444
chr1	93421201	93421564
chr1	93425389	93425591
chr1	93430241	93430490
chr1	93431064	93431266
chr1	93437251	93437483
chr1	93498886	93499281
chr1	93500276	93500476
chr1	93505359	93505560
chr1	93508098	93508472
chr1	93508998	93509465
chr1	93591868	93592223
chr1	93592931	93593277
chr1	93622157	93622681
chr1	93625602	93625989
chr1	93695372	93695653
chr1	93750169	93750363
chr1	93792703	93793077
chr1	93818150	93818507
chr1	93851115	93851462
chr1	93856933	93857271
chr1	93857896	93858096
chr1	94027291	94027665
chr1	95333828	95334336
chr1	95334657	95335075
chr1	95498761	95498980
chr1	95588052	95588231
chr1	95591019	95591906
chr1	95627757	95627957
chr1	96816998	96817475
chr1	96878048	96878432
chr1	96880056	96880393
chr1	96880888	96881167
chr1	97644396	97644596
chr1	97645652	97646367
chr1	97706219	97706682
chr1	97707179	97707502
chr1	97711835	97711989
chr1	97759313	97759525
chr1	97777190	97777704
chr1	97779141	97779483
chr1	97784682	97785072
chr1	97785872	97786090
chr1	97792143	97792805
chr1	97821610	97822178
chr1	97825963	97826209
chr1	97864396	97864661
chr1	98031188	98031461
chr1	98035350	98035704
chr1	99772416	99772761
chr1	100274260	100274460
chr1	100383268	100383466
chr1	100484470	100484790
chr1	100488614	100488814
chr1	100489050	100489250
chr1	100489457	100490309
chr1	100777566	100777670
chr1	100778652	100778901
chr1	104933910	104934110
chr1	104940959	104941203
chr1	104945024	104945223
chr1	104953714	104953925
chr1	104993756	104993959
chr1	104995093	104995473
chr1	105277250	105277426
chr1	105277945	105278145
chr1	105282088	105282287
chr1	105283738	105283994
chr1	105456047	105456342
chr1	105519545	105520128
chr1	105521802	105522227
chr1	105691849	105692181
chr1	105692781	105693054
chr1	105750646	105751023
chr1	105754147	105754376
chr1	105846193	105846513
chr1	105847369	105847569
chr1	105989304	105989699
chr1	106027321	106027521
chr1	106170371	106170571
chr1	106245165	106245500
chr1	106368830	106369031
chr1	106386176	106386364
chr1	106393766	106394073
chr1	106538281	106538596
chr1	106539195	106539464
chr1	106540046	106540362
chr1	106542569	106542880
chr1	106712843	106713374
chr1	106724060	106724319
chr1	106724675	106725093
chr1	106766432	106766685
chr1	106771954	106772257
chr1	106777425	106777654
chr1	106780650	106780850
chr1	106782763	106782968
chr1	107607236	107607388
chr1	109996506	109997358
chr1	109997588	109997790
chr1	110138226	110138413
chr1	110141556	110141748
chr1	110143268	110143575
chr1	110143859	110144244
chr1	110144559	110145066
chr1	110888338	110889153
chr1	110889525	110890344
chr1	110893344	110893544
chr1	110947678	110947785
chr1	110949326	110949529
chr1	111818456	111818656
chr1	111820399	111820599
chr1	111858837	111859117
chr1	111859625	111860342
chr1	111862170	111862370
chr1	111863122	111863649
chr1	112380153	112380352
chr1	115666060	115666280
chr1	115684799	115685132
chr1	115915014	115915220
chr1	116059948	116060138
chr1	116117414	116117612
chr1	116157308	116157530
chr1	116292139	116292339
chr1	116446394	116446594
chr1	116580392	116580799
chr1	116581203	116581658
chr1	116582229	116582509
chr1	116586089	116586361
chr1	116586531	116586969
chr1	118293907	118294272
chr1	118300271	118300471
chr1	118332165	118332394
chr1	118332672	118333301
chr1	118419409	118419746
chr1	118471605	118471805
chr1	118578684	118578913
chr1	118607115	118607510
chr1	118608537	118608743
chr1	119416925	119417339
chr1	119471794	119471995
chr1	119527331	119528023
chr1	119548598	119548785
chr1	119653669	119653869
chr1	119655429	119655626
chr1	119657290	119657488
chr1	119659260	119660005
chr1	119667544	119667775
chr1	119773124	119773323
chr1	121117332	121117957
chr1	121122338	121122508
chr1	121304478	121305421
chr1	121461693	121461892
chr1	121482406	121482603
chr1	121501104	121501605
chr1	121504705	121504913
chr1	121505843	121506171
chr1	121548087	121548543
chr1	121552665	121552865
chr1	121554051	121554299
chr1	121555348	121555559
chr1	121564555	121564775
chr1	121566008	121566228
chr1	123318884	123319084
chr1	123332217	123332869
chr1	123334013	123334541
chr1	123341137	123341317
chr1	123341706	123341906
chr1	123353547	123353789
chr1	123367802	123368016
chr1	125393583	125394266
chr1	125397145	125397333
chr1	125403544	125403744
chr1	125595006	125595327
chr1	125868319	125868842
chr1	125872337	125872738
chr1	125873149	125873443
chr1	125913820	125914055
chr1	125914520	125914959
chr1	126014618	126014781
chr1	126024480	126024700
chr1	126025347	126025771
chr1	126102675	126102875
chr1	127482393	127482587
chr1	127482783	127483017
chr1	127484024	127484213
chr1	127484682	127485047
chr1	127485437	127485662
chr1	127491060	127491295
chr1	127753624	127753971
chr1	127796611	127796845
chr1	127803785	127804103
chr1	127804376	127804605
chr1	127805071	127806010
chr1	127817381	127817971
chr1	127822216	127822407
chr1	127823333	127823642
chr1	127824137	127824400
chr1	127903510	127903710
chr1	127930549	127930902
chr1	127937210	127937418
chr1	127943409	127943753
chr1	127959777	127960200
chr1	127976290	127976670
chr1	128162597	128162797
chr1	128167744	128167957
chr1	128168786	128169052
chr1	128172902	128173297
chr1	128174912	128175124
chr1	128178780	128179110
chr1	128181549	128182030
chr1	128188670	128188885
chr1	128189642	128189842
chr1	128190115	128190321
chr1	128205315	128205526
chr1	128205715	128206168
chr1	128207590	128207823
chr1	128236271	128236778
chr1	128237029	128237260
chr1	128260657	128260860
chr1	128262605	128262821
chr1	128266132	128266332
chr1	128276791	128277332
chr1	128278521	128278755
chr1	128286499	128286843
chr1	128287632	128287833
chr1	128294284	128294475
chr1	128295233	128295476
chr1	128298678	128298887
chr1	128300259	128300607
chr1	128300902	128301383
chr1	128307868	128308434
chr1	128331933	128332178
chr1	128363755	128363955
chr1	128372204	128372425
chr1	128376297	128376497
chr1	128378862	128379062
chr1	128391348	128391548
chr1	129758261	129758461
chr1	129822458	129822612
chr1	130116404	130116589
chr1	130217945	130218890
chr1	130439468	130439676
chr1	130439944	130440205
chr1	130449536	130449744
chr1	130529217	130529522
chr1	130531046	130531340
chr1	130532551	130533429
chr1	130690328	130691312
chr1	130693442	130694295
chr1	130694949	130695153
chr1	130697901	130698183
chr1	130702362	130702544
chr1	130707525	130707724
chr1	130719857	130720057
chr1	130723897	130724097
chr1	131129886	131130178
chr1	131177035	131177224
chr1	131178448	131178773
chr1	131286621	131286889
chr1	131294541	131294741
chr1	131319626	131319829
chr1	131320498	131320698
chr1	131336465	131336665
chr1	131344478	131344689
chr1	131349577	131349692
chr1	131356837	131357040
chr1	131712025	131712396
chr1	131817738	131818014
chr1	131846620	131847050
chr1	131848279	131848658
chr1	131867387	131867588
chr1	131872662	131872777
chr1	131927875	131928180
chr1	131930889	131931421
chr1	131931768	131932417
chr1	131932832	131933032
chr1	132017724	132018334
chr1	132023910	132024103
chr1	132026808	132027008
chr1	132027211	132027444
chr1	132031341	132031715
chr1	132032088	132032465
chr1	132356926	132357126
chr1	132360715	132361136
chr1	132390129	132390321
chr1	132449461	132449793
chr1	132452988	132453201
chr1	132463161	132463491
chr1	132463722	132464040
chr1	132466174	132466701
chr1	132493669	132494054
chr1	132494716	132494916
chr1	132496028	132496228
chr1	132496685	132496891
chr1	132503729	132504270
chr1	132513977	132514535
chr1	132569353	132569697
chr1	132570480	132570689
chr1	132576400	132576600
chr1	132578786	132579144
chr1	132597927	132598228
chr1	132625215	132625382
chr1	132916378	132916683
chr1	132930892	132931456
chr1	132931572	132931948
chr1	132937851	132938308
chr1	132988500	132988699
chr1	132989607	132989823
chr1	132991623	132992331
chr1	132996598	132996781
chr1	133001372	133001578
chr1	133006111	133006308
chr1	133007815	133007962
chr1	133008874	133009228
chr1	133066813	133067112
chr1	133107941	133108436
chr1	133132693	133133456
chr1	133136520	133136951
chr1	133137331	133137672
chr1	133139408	133139608
chr1	133267622	133267734
chr1	133603911	133604208
chr1	133619977	133620452
chr1	133620703	133620944
chr1	133621106	133621840
chr1	133624588	133624988
chr1	133625916	133626118
chr1	133626889	133627425
chr1	133657375	133657886
chr1	133658147	133658595
chr1	133659166	133659792
chr1	133659855	133660218
chr1	133704030	133704657
chr1	133706911	133707111
chr1	133732367	133732639
chr1	133735140	133735398
chr1	133737999	133738202
chr1	133739334	133739557
chr1	133740074	133740274
chr1	133753284	133753576
chr1	134077108	134077490
chr1	134199345	134199820
chr1	134200121	134200442
chr1	134201240	134201440
chr1	134202351	134202715
chr1	134299464	134299664
chr1	134305071	134305292
chr1	134346108	134346703
chr1	134347888	134348295
chr1	134431848	134432233
chr1	134489290	134489515
chr1	134489920	134490859
chr1	134506180	134506380
chr1	134506721	134506995
chr1	134507185	134507726
chr1	134598904	134599104
chr1	134604261	134604499
chr1	134615770	134615969
chr1	134617652	134617918
chr1	134619364	134619567
chr1	134624582	134625063
chr1	134630349	134630578
chr1	134631182	134631366
chr1	134743343	134743540
chr1	134743861	134744061
chr1	134747634	134747895
chr1	134748175	134748578
chr1	134748617	134748961
chr1	134751222	134751535
chr1	134760350	134760659
chr1	134772030	134772238
chr1	134773467	134773669
chr1	134777432	134777632
chr1	134835936	134836319
chr1	134865915	134866115
chr1	134872878	134873102
chr1	134873979	134874181
chr1	134876080	134876280
chr1	134879733	134879933
chr1	134986285	134986579
chr1	135161213	135161640
chr1	135232352	135232582
chr1	135232779	135233180
chr1	135294428	135294783
chr1	135296069	135296569
chr1	135298326	135298448
chr1	135301649	135302024
chr1	135373624	135374088
chr1	135382437	135383368
chr1	135384949	135385517
chr1	135386000	135386201
chr1	135406820	135407221
chr1	135437038	135437488
chr1	135438669	135438869
chr1	135439706	135440143
chr1	135440335	135440570
chr1	135440984	135441589
chr1	135450701	135451100
chr1	135454565	135454983
chr1	135471015	135471339
chr1	135472333	135472552
chr1	135751660	135751900
chr1	135768461	135768876
chr1	135827132	135827413
chr1	135852017	135852249
chr1	136034165	136034619
chr1	136150951	136151151
chr1	136153938	136154151
chr1	136155927	136156128
chr1	136268383	136268687
chr1	136269174	136269374
chr1	136269616	136270018
chr1	136270541	136271146
chr1	136276680	136276903
chr1	136277201	136277512
chr1	136280592	136280797
chr1	136280895	136281028
chr1	136281300	136281628
chr1	136281817	136282591
chr1	136416818	136417191
chr1	136419242	136419431
chr1	136625946	136626812
chr1	136627034	136627368
chr1	136627603	136627921
chr1	136628269	136628536
chr1	136628793	136629309
chr1	136629495	136629854
chr1	136632550	136632965
chr1	138485708	138485911
chr1	138534376	138534580
chr1	138828268	138828802
chr1	138854633	138854749
chr1	139172769	139173100
chr1	139173445	139173910
chr1	139175517	139176016
chr1	139423239	139423452
chr1	139423708	139424084
chr1	139428936	139429138
chr1	139446809	139447298
chr1	139449489	139449689
chr1	139449953	139450156
chr1	139450962	139451248
chr1	140086389	140086629
chr1	140098991	140099193
chr1	140100936	140101129
chr1	140105519	140105751
chr1	140108665	140108977
chr1	140119932	140120141
chr1	140147789	140147989
chr1	140154613	140154808
chr1	140426659	140426857
chr1	140509215	140509429
chr1	140522912	140523115
chr1	140583984	140584184
chr1	140609760	140610625
chr1	140611048	140611412
chr1	140612085	140612315
chr1	140612988	140613643
chr1	143599606	143599931
chr1	143600717	143601000
chr1	143602278	143602479
chr1	143604195	143604411
chr1	143605119	143605425
chr1	143605938	143606303
chr1	143607606	143607926
chr1	143608341	143608709
chr1	143617374	143617608
chr1	143640864	143641282
chr1	143645817	143646882
chr1	143647109	143647501
chr1	143648339	143648719
chr1	143651901	143652102
chr1	143667680	143667882
chr1	143677683	143677935
chr1	143685957	143686157
chr1	143746379	143746765
chr1	143750964	143751167
chr1	143751572	143751929
chr1	143752085	143752285
chr1	143753878	143754488
chr1	143757099	143757917
chr1	143765891	143766089
chr1	143766685	143766942
chr1	143770577	143770997
chr1	143780266	143780622
chr1	143780825	143781026
chr1	143794511	143794712
chr1	143796600	143796800
chr1	143798201	143798401
chr1	143799723	143800005
chr1	143801948	143802154
chr1	143806534	143806925
chr1	144001415	144001898
chr1	144139395	144139614
chr1	144139659	144139858
chr1	146418526	146418818
chr1	146425876	146426064
chr1	146620691	146621031
chr1	146682417	146682635
chr1	146751603	146751787
chr1	146792473	146792683
chr1	149902373	149902573
chr1	150105368	150105695
chr1	150107495	150108099
chr1	150361440	150362993
chr1	150363537	150363737
chr1	150372102	150372302
chr1	150407140	150407510
chr1	150408548	150408748
chr1	150411739	150411954
chr1	150412725	150412926
chr1	150417201	150417405
chr1	150423320	150423521
chr1	150425508	150425724
chr1	150426668	150426891
chr1	150430391	150430598
chr1	150432227	150432446
chr1	150433495	150433705
chr1	150438894	150439097
chr1	150439884	150440095
chr1	150441879	150442098
chr1	150443003	150443249
chr1	150448949	150449165
chr1	150449562	150449771
chr1	151240758	151240958
chr1	151241483	151241994
chr1	151242320	151243073
chr1	151296504	151296653
chr1	151298772	151298958
chr1	151351441	151351865
chr1	151355129	151355711
chr1	151355975	151356185
chr1	151359431	151359631
chr1	151362988	151363321
chr1	151368131	151368331
chr1	151410824	151411462
chr1	151442430	151442630
chr1	151457300	151458059
chr1	151471070	151471535
chr1	151471775	151471991
chr1	151473116	151473532
chr1	151796592	151796901
chr1	151804142	151804342
chr1	151808008	151808210
chr1	151818310	151819116
chr1	151820145	151820345
chr1	151820686	151821034
chr1	151890417	151890952
chr1	151891452	151891807
chr1	151893286	151893604
chr1	151921099	151921297
chr1	152006576	152006777
chr1	152508444	152508747
chr1	152508817	152509231
chr1	152509342	152509446
chr1	152517029	152517229
chr1	152518223	152519348
chr1	152536294	152536494
chr1	152537815	152538015
chr1	152542137	152542337
chr1	152586583	152586787
chr1	152774189	152774510
chr1	152839082	152839450
chr1	152845421	152845622
chr1	152846244	152846451
chr1	152848768	152849140
chr1	152854366	152854541
chr1	152960164	152960361
chr1	153088617	153088803
chr1	153116387	153116693
chr1	153221397	153221846
chr1	153226490	153226698
chr1	153227697	153227893
chr1	153229149	153229370
chr1	153231857	153232056
chr1	153455838	153456250
chr1	153456702	153456918
chr1	153458155	153458574
chr1	153469688	153469907
chr1	153472495	153472872
chr1	153475706	153475906
chr1	153503320	153503514
chr1	153515483	153515683
chr1	153692576	153693125
chr1	153695763	153696248
chr1	153741801	153741998
chr1	153743458	153743667
chr1	153744684	153744885
chr1	153753598	153754002
chr1	153754199	153754523
chr1	153754819	153755105
chr1	153760682	153760883
chr1	153761961	153762546
chr1	153907791	153908184
chr1	153908703	153908903
chr1	154390797	154392067
chr1	154392370	154392681
chr1	154397314	154397626
chr1	154397846	154398482
chr1	154404715	154404962
chr1	154419233	154419530
chr1	154429465	154429653
chr1	154469057	154469258
chr1	154472222	154472423
chr1	154633722	154633919
chr1	154674641	154674841
chr1	154700505	154700663
chr1	155096620	155096807
chr1	155128446	155128652
chr1	155128904	155129104
chr1	155129204	155129405
chr1	155130723	155130923
chr1	155132551	155132791
chr1	155136739	155136939
chr1	155275775	155275975
chr1	155276776	155277129
chr1	155279805	155280226
chr1	155594586	155594890
chr1	155601268	155601468
chr1	155624700	155624902
chr1	155677013	155677213
chr1	155686851	155687120
chr1	155687895	155688213
chr1	155779464	155779664
chr1	155846413	155846802
chr1	155847083	155847551
chr1	155847875	155848348
chr1	155848676	155848903
chr1	155858076	155858281
chr1	155861776	155862103
chr1	155862373	155862573
chr1	155879077	155879277
chr1	155894724	155894924
chr1	155902648	155902855
chr1	155926540	155926741
chr1	155932936	155933490
chr1	155935919	155936119
chr1	155953297	155953770
chr1	156005971	156006167
chr1	156006798	156007278
chr1	156007503	156007892
chr1	156018251	156018453
chr1	156030398	156030606
chr1	156044835	156045210
chr1	156065081	156065291
chr1	156249937	156250369
chr1	156253508	156253843
chr1	156366145	156366458
chr1	156426558	156426773
chr1	156428213	156428402
chr1	156444605	156444791
chr1	156524103	156524510
chr1	156625181	156625470
chr1	156629807	156629951
chr1	156632915	156633114
chr1	156641599	156642139
chr1	156642728	156643039
chr1	156646358	156646599
chr1	156648248	156648717
chr1	156654089	156654331
chr1	156654506	156654706
chr1	156661979	156662537
chr1	156662694	156662894
chr1	156678586	156678996
chr1	156679691	156680361
chr1	156705827	156706073
chr1	156804407	156804603
chr1	156804788	156805124
chr1	156808896	156809342
chr1	156832781	156833161
chr1	156844610	156844834
chr1	156869527	156869717
chr1	156884535	156884735
chr1	157135542	157135725
chr1	157136063	157136451
chr1	157138266	157138466
chr1	157138952	157139269
chr1	157140050	157140970
chr1	157147755	157147953
chr1	157157481	157157921
chr1	157158766	157158966
chr1	157175861	157176177
chr1	157390153	157390510
chr1	157397669	157397861
chr1	157419756	157420126
chr1	157488748	157488955
chr1	158246606	158246823
chr1	158255813	158256007
chr1	158257655	158257866
chr1	158295568	158295916
chr1	158355599	158355861
chr1	158502020	158502257
chr1	158509676	158509876
chr1	158600146	158600353
chr1	158656915	158657121
chr1	158689678	158690195
chr1	159252401	159252610
chr1	159266566	159266793
chr1	159267916	159268120
chr1	159277915	159278115
chr1	159284360	159284562
chr1	159306386	159306588
chr1	159308264	159308465
chr1	159308685	159308885
chr1	159328437	159328662
chr1	159342640	159342840
chr1	159344703	159345391
chr1	159756872	159757332
chr1	159849967	159850380
chr1	159885923	159886120
chr1	159925777	159926219
chr1	159926832	159927130
chr1	159927296	159927724
chr1	159929480	159929784
chr1	159930007	159930571
chr1	159930737	159931149
chr1	159931198	159931710
chr1	160075369	160075573
chr1	160203509	160203848
chr1	160205022	160205222
chr1	160219471	160220293
chr1	160220939	160221245
chr1	160221771	160221973
chr1	160223749	160223949
chr1	160224290	160224545
chr1	160226630	160226879
chr1	160231844	160232044
chr1	160236673	160236874
chr1	160238565	160238772
chr1	160247551	160247755
chr1	160321418	160321614
chr1	160337074	160337427
chr1	160338100	160338300
chr1	160338449	160338837
chr1	160575954	160576115
chr1	160576454	160576745
chr1	160579334	160579516
chr1	160645399	160645599
chr1	160682156	160682374
chr1	160700830	160701035
chr1	160930075	160930192
chr1	160963335	160963767
chr1	160967605	160968076
chr1	160973032	160973414
chr1	161003542	161004363
chr1	161005808	161006008
chr1	161009864	161010091
chr1	161038044	161038483
chr1	161045391	161045625
chr1	161046857	161047060
chr1	161090373	161090699
chr1	161099260	161099460
chr1	161109535	161109725
chr1	161151011	161151220
chr1	161155072	161155328
chr1	161163102	161163302
chr1	161167550	161167762
chr1	161170251	161170452
chr1	161241103	161241462
[truncated: 35,512 more rows]

## Sheet: SH_specific.peaks
chr	peak_start	peak_end
chr1	3334103	3334396
chr1	3351493	3351779
chr1	3489579	3489779
chr1	3490461	3490661
chr1	3491101	3491544
chr1	3520482	3520744
chr1	3521448	3521680
chr1	3551017	3551247
chr1	3642906	3643106
chr1	3645055	3645283
chr1	3646813	3647250
chr1	3648548	3648781
chr1	4777637	4777846
chr1	4782699	4782900
chr1	4840772	4840981
chr1	4846476	4846676
chr1	4905807	4906103
chr1	4982321	4982871
chr1	5019625	5019883
chr1	5095461	5095661
chr1	5605604	5605988
chr1	5915133	5915507
chr1	6210499	6210777
chr1	6213392	6213674
chr1	6245139	6245448
chr1	6265395	6265604
chr1	6809136	6809336
chr1	6833430	6833643
chr1	6864954	6865179
chr1	7151321	7151521
chr1	7178129	7178356
chr1	8351356	8351918
chr1	8353180	8353520
chr1	8396006	8396206
chr1	8396810	8397555
chr1	8398546	8398966
chr1	8537081	8537281
chr1	8577185	8577385
chr1	8749070	8749301
chr1	8756693	8756893
chr1	8760782	8760982
chr1	8895867	8896067
chr1	8925324	8925573
chr1	8929045	8929272
chr1	9190803	9191193
chr1	9547057	9547365
chr1	9878836	9879055
chr1	9882811	9883011
chr1	9888688	9888892
chr1	9894581	9894898
chr1	9968632	9968832
chr1	10063804	10064303
chr1	10065153	10065369
chr1	10068012	10068212
chr1	10074113	10074313
chr1	10088702	10088902
chr1	10104087	10104287
chr1	10107100	10107322
chr1	10115085	10115383
chr1	10115832	10116032
chr1	10116450	10116658
chr1	10135883	10136199
chr1	10141656	10141859
chr1	10174131	10174357
chr1	10198916	10199116
chr1	11107443	11107652
chr1	11149652	11149852
chr1	11199656	11199865
chr1	11203875	11204092
chr1	11289085	11289288
chr1	11303333	11303533
chr1	11420020	11420220
chr1	11468301	11468501
chr1	11518396	11518597
chr1	11588248	11588505
chr1	12817144	12817365
chr1	12821821	12822030
chr1	13139394	13139631
chr1	13139896	13140168
chr1	13140606	13140907
chr1	13174202	13174448
chr1	13616659	13617237
chr1	13627379	13627606
chr1	14753938	14754239
chr1	14779649	14780068
chr1	14792678	14792947
chr1	14839860	14840060
chr1	15320169	15320589
chr1	15320811	15321012
chr1	15398415	15398744
chr1	15447479	15447747
chr1	15463299	15463739
chr1	15537334	15537534
chr1	16130889	16131383
chr1	16132311	16132511
chr1	16344459	16344659
chr1	16345567	16345794
chr1	16374789	16374992
chr1	16392600	16392805
chr1	16542244	16542446
chr1	16562696	16562982
chr1	16581998	16582198
chr1	16590200	16590509
chr1	16636504	16636708
chr1	16936992	16937369
chr1	16970469	16970722
chr1	17163003	17163493
chr1	17692077	17692277
chr1	17765236	17765635
chr1	18763059	18763259
chr1	20803277	20803748
chr1	20804869	20805072
chr1	20939282	20939482
chr1	20946102	20946344
chr1	21229514	21230007
chr1	21259752	21260060
chr1	21401027	21401541
chr1	21578845	21579045
chr1	21811880	21812102
chr1	21825842	21826042
chr1	21855751	21856160
chr1	21860776	21861117
chr1	21863874	21864080
chr1	21897746	21898227
chr1	22286488	22286726
chr1	22296967	22297167
chr1	22346467	22346683
chr1	22374319	22374688
chr1	22404487	22404713
chr1	22416752	22416952
chr1	22479515	22479716
chr1	22593303	22593503
chr1	22596369	22596751
chr1	22625953	22626153
chr1	22633558	22633758
chr1	22705372	22705572
chr1	22746608	22746808
chr1	22790643	22790932
chr1	22800716	22801118
chr1	23773586	23773790
chr1	23876441	23876645
chr1	24011168	24011368
chr1	24029016	24029348
chr1	24044219	24044424
chr1	24049426	24049626
chr1	24050980	24051250
chr1	24060704	24061018
chr1	24061560	24061760
chr1	24374625	24374833
chr1	24550837	24551037
chr1	24576156	24576356
chr1	24587112	24587312
chr1	24589042	24589242
chr1	24594864	24595064
chr1	24600866	24601066
chr1	24678039	24678239
chr1	24737716	24738015
chr1	24744094	24744294
chr1	25060627	25060827
chr1	25061104	25061304
chr1	25117320	25117520
chr1	25157798	25158178
chr1	25201368	25201609
chr1	25203262	25203533
chr1	25248893	25249095
chr1	25324428	25324628
chr1	25326519	25326719
chr1	25420615	25420845
chr1	25671789	25671989
chr1	25695507	25695854
chr1	25696921	25697330
chr1	25716468	25716691
chr1	25772878	25773078
chr1	25801482	25801686
chr1	25802005	25802635
chr1	25810192	25810528
chr1	25810964	25811241
chr1	28907749	28907949
chr1	30811896	30812099
chr1	30820779	30820979
chr1	30837166	30837367
chr1	30941411	30941611
chr1	32244938	32245191
chr1	32267650	32268152
chr1	32268298	32268498
chr1	32292855	32293090
chr1	32472407	32472649
chr1	32474627	32474827
chr1	32516133	32516333
chr1	32518642	32519274
chr1	32543743	32543943
chr1	32559227	32559427
chr1	32658027	32658389
chr1	32698156	32698367
chr1	32699374	32700002
chr1	33713272	33713474
chr1	33719446	33719766
chr1	33736612	33736812
chr1	33742118	33742358
chr1	33769849	33770051
chr1	33786421	33786626
chr1	33793076	33793591
chr1	33797882	33798115
chr1	33799257	33799511
chr1	33799713	33800070
chr1	33862756	33862958
chr1	33902404	33902604
chr1	33906672	33906875
chr1	34121607	34122067
chr1	34156469	34156787
chr1	34160826	34161055
chr1	34170948	34171205
chr1	34173937	34174145
chr1	34192375	34193048
chr1	34217633	34217839
chr1	34219216	34219416
chr1	34275044	34275244
chr1	34308308	34308508
chr1	34417418	34417618
chr1	34445341	34445628
chr1	34724099	34724595
chr1	36103595	36103903
chr1	36182608	36182822
chr1	36539129	36539329
chr1	36698118	36698320
chr1	36810431	36810638
chr1	36833512	36833717
chr1	37128762	37128964
chr1	37165463	37165663
chr1	37366008	37366225
chr1	37372140	37372340
chr1	37387022	37387231
chr1	37419808	37420161
chr1	37439416	37439616
chr1	37692061	37692305
chr1	37755927	37756221
chr1	37783873	37784157
chr1	37789656	37789994
chr1	37832734	37833004
chr1	37842604	37843016
chr1	37843474	37843723
chr1	37849335	37849609
chr1	37869496	37869823
chr1	37870548	37870887
chr1	37994085	37994286
chr1	37995469	37995887
chr1	38046427	38046638
chr1	38050048	38050277
chr1	38052588	38053392
chr1	38062117	38062317
chr1	38083776	38083977
chr1	38092084	38092371
chr1	38185370	38185588
chr1	38205033	38205237
chr1	38341746	38341946
chr1	38793681	38793884
chr1	38822181	38822393
chr1	38823931	38824231
chr1	39271282	39271562
chr1	39292554	39292759
chr1	39381301	39381501
chr1	39560773	39560973
chr1	39612274	39612474
chr1	39655023	39655371
chr1	39999690	39999890
chr1	40000371	40000576
chr1	40009596	40009805
chr1	40014442	40014642
chr1	40055752	40056276
chr1	40070179	40070537
chr1	40072278	40072712
chr1	40580434	40580657
chr1	40610139	40610339
chr1	40680741	40680942
chr1	40743648	40743892
chr1	40761823	40762026
chr1	40763358	40763570
chr1	40774293	40774640
chr1	42284106	42284521
chr1	42296962	42297163
chr1	42298842	42299042
chr1	42301748	42301980
chr1	42302126	42302326
chr1	42639263	42639463
chr1	42710829	42711032
chr1	42743751	42744035
chr1	42745410	42745831
chr1	42750005	42750291
chr1	42750689	42751054
chr1	42887507	42887707
chr1	42954932	42955490
chr1	43031939	43032255
chr1	43033511	43033765
chr1	43048934	43049236
chr1	43097164	43097364
chr1	43513213	43513608
chr1	43742111	43742424
chr1	43757022	43757357
chr1	43821088	43821288
chr1	43825142	43825428
chr1	43950915	43951115
chr1	43953075	43953293
chr1	43959906	43960109
chr1	43960723	43960930
chr1	44088010	44088228
chr1	44107830	44108042
chr1	44117143	44117343
chr1	44129084	44129285
chr1	44161725	44161925
chr1	44773872	44774114
chr1	44788253	44788479
chr1	44794849	44795396
chr1	45391683	45391883
chr1	45807483	45807695
chr1	45812892	45813213
chr1	45816301	45816506
chr1	45911112	45911347
chr1	46233471	46233681
chr1	46849677	46849919
chr1	46851944	46852651
chr1	50925612	50925812
chr1	51006693	51006893
chr1	51021359	51021891
chr1	51033480	51033680
chr1	51153944	51154144
chr1	51186272	51187075
chr1	51196371	51196580
chr1	51198315	51198515
chr1	51466856	51467166
chr1	51467631	51467831
chr1	51472340	51472562
chr1	51749919	51750227
chr1	51755747	51755956
chr1	51797455	51797655
chr1	52159388	52159669
chr1	52174916	52175232
chr1	52186927	52187160
chr1	52212280	52212481
chr1	52214530	52214730
chr1	52457818	52458293
chr1	52464932	52465132
chr1	52643578	52643778
chr1	52650809	52651010
chr1	52787663	52787990
chr1	52868731	52868932
chr1	52912878	52913257
chr1	52913568	52913768
chr1	53216270	53216470
chr1	53310034	53310234
chr1	53321329	53321529
chr1	53325176	53325376
chr1	53325846	53326072
chr1	53344655	53345080
chr1	53693525	53693767
chr1	53755663	53755865
chr1	53807160	53807427
chr1	54405156	54405368
chr1	54419535	54419735
chr1	54420445	54420645
chr1	54423520	54423721
chr1	54424052	54424254
chr1	54434143	54434424
chr1	54476240	54476981
chr1	54478318	54478772
chr1	54480491	54480854
chr1	54530916	54531116
chr1	54662654	54662854
chr1	54723078	54723278
chr1	54995447	54995668
chr1	55000082	55000441
chr1	55014558	55014759
chr1	55015652	55015901
chr1	55083137	55083337
chr1	55091021	55091224
chr1	55143194	55143394
chr1	55148282	55148563
chr1	55149968	55150168
chr1	55184981	55185181
chr1	55211226	55211427
chr1	55214283	55214488
chr1	55235176	55235402
chr1	55239651	55240100
chr1	55241633	55241922
chr1	55244888	55245457
chr1	55523195	55523395
chr1	55701792	55701995
chr1	56796026	56796270
chr1	57004688	57004888
chr1	57040569	57040769
chr1	57394071	57394276
chr1	57900441	57900693
chr1	57923205	57923405
chr1	57940246	57940446
chr1	57955720	57956113
chr1	58015766	58015966
chr1	58391127	58391476
chr1	58399900	58400100
chr1	58405863	58406399
chr1	58444668	58444868
chr1	58480339	58480547
chr1	58483656	58483874
chr1	58525633	58525871
chr1	58548700	58548900
chr1	58655206	58655731
chr1	58722454	58722716
chr1	58735501	58735703
chr1	58752263	58752614
chr1	58828800	58829097
chr1	58990901	58991312
chr1	59106568	59106788
chr1	59178654	59178854
chr1	59180634	59180842
chr1	59203031	59203231
chr1	59207824	59208024
chr1	59486392	59486900
chr1	59566473	59566688
chr1	59708873	59709077
chr1	59716140	59716642
chr1	59845303	59845521
chr1	59859037	59859237
chr1	59874587	59874821
chr1	59921282	59921508
chr1	59981846	59982046
chr1	59984795	59985185
chr1	60076911	60077556
chr1	60080528	60080728
chr1	60082184	60082824
chr1	60100590	60100859
chr1	60141332	60141532
chr1	60152139	60152449
chr1	60153350	60153640
chr1	60277726	60277926
chr1	60292720	60292920
chr1	60333280	60333480
chr1	60335426	60336469
chr1	60379206	60379407
chr1	60387125	60387371
chr1	60443822	60444025
chr1	60469032	60469297
chr1	60478076	60478276
chr1	60486410	60486812
chr1	60493625	60493825
chr1	60499577	60499780
chr1	60518592	60518804
chr1	62638306	62638506
chr1	62639015	62639325
chr1	62642001	62642201
chr1	63053459	63053991
chr1	63054971	63055192
chr1	63117699	63118058
chr1	63118949	63119149
chr1	63121274	63121557
chr1	63124570	63124770
chr1	63309887	63310261
chr1	63312057	63312257
chr1	63314217	63314433
chr1	63517171	63517503
chr1	63536748	63536948
chr1	63593744	63594075
chr1	63718602	63718806
chr1	63735691	63735891
chr1	63738467	63738702
chr1	63755069	63755463
chr1	64100351	64100554
chr1	64599067	64599325
chr1	64711239	64711441
chr1	64730707	64730907
chr1	64793372	64793611
chr1	65107649	65107849
chr1	65161880	65162084
chr1	65165188	65165423
chr1	65171164	65171364
chr1	65196450	65196650
chr1	65230617	65230817
chr1	65233556	65233803
chr1	65238258	65238458
chr1	65255395	65255595
chr1	65256377	65256589
chr1	65257723	65257923
chr1	65265095	65265307
chr1	65268544	65268766
chr1	65271183	65271387
chr1	65272300	65272519
chr1	66341022	66341222
chr1	66529842	66530047
chr1	66593472	66593696
chr1	66672390	66672669
chr1	66684755	66685000
chr1	66696423	66696623
chr1	66735236	66735541
chr1	66755177	66755377
chr1	66763719	66763919
chr1	66770318	66770628
chr1	66772968	66773168
chr1	66775142	66775439
chr1	66783916	66784188
chr1	66802131	66802331
chr1	66837045	66837245
chr1	66841673	66841873
chr1	66843179	66843379
chr1	67000583	67000784
chr1	67001597	67001797
chr1	68033190	68033629
chr1	68198960	68199160
chr1	68328172	68328420
chr1	68899367	68899675
chr1	68963672	68964289
chr1	68966798	68967064
chr1	69036485	69036736
chr1	69039067	69039267
chr1	69535079	69535491
chr1	70733022	70733222
chr1	70883906	70884435
chr1	70885089	70885323
chr1	71576438	71576638
chr1	71577592	71577807
chr1	71600419	71600619
chr1	71603797	71603998
chr1	71612586	71612793
chr1	71626081	71626286
chr1	72159274	72159982
chr1	72261898	72262416
chr1	72266415	72266821
chr1	72272001	72272406
chr1	72273504	72273704
chr1	72297855	72298055
chr1	72346108	72346353
chr1	72535311	72535709
chr1	72585816	72586187
chr1	72597198	72597398
chr1	72598606	72598816
chr1	72634101	72634460
chr1	74251066	74251266
chr1	74396400	74396602
chr1	74435602	74435854
chr1	74461650	74461869
chr1	74470679	74470880
chr1	74479727	74479927
chr1	74516917	74517144
chr1	74522146	74522377
chr1	74549043	74549254
chr1	74551801	74552064
chr1	74560147	74560355
chr1	74564218	74564421
chr1	74566633	74566846
chr1	74595743	74595945
chr1	74679116	74679378
chr1	74737558	74737761
chr1	74902172	74902636
chr1	74925000	74925321
chr1	75139411	75139739
chr1	75308568	75308846
chr1	75367503	75367705
chr1	75410162	75410615
chr1	75411002	75411202
chr1	75509039	75509314
chr1	77390081	77390286
chr1	77398515	77398718
chr1	78476289	78476489
chr1	78671157	78671373
chr1	78691897	78692130
chr1	78696251	78696451
chr1	78696710	78696985
chr1	78705078	78705286
chr1	79434763	79434965
chr1	79608356	79608742
chr1	79713857	79714057
chr1	80276488	80276692
chr1	80280841	80281052
chr1	80522183	80522383
chr1	80530212	80530446
chr1	80531210	80531418
chr1	80535908	80536110
chr1	80540355	80540703
chr1	80541298	80541498
chr1	80549790	80549990
chr1	80567351	80567551
chr1	80574199	80574439
chr1	80605293	80605614
chr1	80617401	80617714
chr1	80687454	80687657
chr1	82285578	82285829
chr1	82719280	82719605
chr1	82745449	82745726
chr1	82745966	82746470
chr1	82750346	82750565
chr1	82752122	82752379
chr1	82870565	82870778
chr1	82875145	82875356
chr1	82895225	82895426
chr1	82896809	82897058
chr1	82898183	82898516
chr1	82906283	82906506
chr1	83190666	83190959
chr1	83305901	83306101
chr1	83308055	83308257
chr1	83317112	83317896
chr1	83333032	83333232
chr1	84445593	84445793
chr1	84744730	84744930
chr1	84749193	84749403
chr1	84786185	84786385
chr1	84903832	84904103
chr1	84906914	84907194
chr1	85837098	85837300
chr1	85844403	85844606
chr1	86059823	86060229
chr1	86082962	86083167
chr1	86118313	86118513
chr1	86169772	86169972
chr1	86196177	86196377
chr1	86235886	86236274
chr1	86349775	86350071
chr1	86351419	86351654
chr1	86355037	86355238
chr1	86597552	86597758
chr1	86606510	86606810
chr1	86666364	86666566
chr1	86821038	86821292
chr1	87297476	87297707
chr1	87363965	87364196
chr1	87377743	87378020
chr1	87378177	87378379
chr1	87385571	87385771
chr1	87410492	87410818
chr1	87448979	87449180
chr1	87497872	87498240
chr1	87709450	87709650
chr1	87719269	87719606
chr1	87765956	87766159
chr1	87771220	87771441
chr1	87774755	87775086
chr1	87933921	87934412
chr1	87952836	87953097
chr1	87953693	87953893
chr1	87980043	87980243
chr1	87982129	87982375
chr1	87986068	87986315
chr1	87988983	87989183
chr1	88700071	88700372
chr1	89145076	89145511
chr1	89152048	89152273
chr1	89945107	89945380
chr1	90042261	90042864
chr1	90081353	90081554
chr1	90612838	90613062
chr1	90767246	90767737
chr1	91087886	91088086
chr1	91093271	91093478
chr1	91107108	91107311
chr1	91109734	91109970
chr1	91111991	91112209
chr1	91122242	91122450
chr1	91286030	91286303
chr1	91289858	91290399
chr1	91395812	91396049
chr1	91522637	91522874
chr1	91557046	91557485
chr1	91932358	91932630
chr1	92637258	92637461
chr1	92725875	92726075
chr1	92920302	92920503
chr1	93060789	93060989
chr1	93087865	93088191
chr1	93296238	93296814
chr1	93299589	93299991
chr1	93304779	93305003
chr1	93322001	93322201
chr1	93351351	93351551
chr1	93354143	93354346
chr1	93368750	93368952
chr1	93423841	93424043
chr1	93438376	93438576
chr1	93501352	93501566
chr1	93507586	93507794
chr1	93569774	93569975
chr1	93587632	93587832
chr1	93588458	93588661
chr1	93607364	93607606
chr1	93705443	93705777
chr1	93714999	93715199
chr1	93773573	93773773
chr1	93780550	93780777
chr1	93816252	93816481
chr1	93821558	93822093
chr1	93850389	93850590
chr1	93851807	93852241
chr1	93853247	93853503
chr1	95590135	95590511
chr1	96818582	96819231
chr1	96883471	96883786
chr1	96885436	96885895
chr1	97723777	97724004
chr1	97729949	97730164
chr1	97734001	97734222
chr1	97756894	97757120
chr1	97779804	97780004
chr1	97782776	97783208
chr1	98035973	98036254
chr1	99795109	99795442
chr1	99991843	99992083
chr1	100431563	100431763
chr1	100485944	100486443
chr1	100487800	100488097
chr1	100777852	100778379
chr1	100779152	100779435
chr1	104768532	104768732
chr1	104781602	104781890
chr1	104827146	104827457
chr1	104941939	104942139
chr1	104994367	104994585
chr1	105282512	105282938
chr1	105703777	105703998
chr1	105731764	105732099
chr1	105732736	105732936
chr1	105734327	105734828
chr1	105737133	105737447
chr1	105737906	105738106
chr1	105740248	105740449
chr1	105752797	105752997
chr1	105753710	105753915
chr1	106023467	106023667
chr1	106168098	106168698
chr1	106212514	106212812
chr1	106352389	106352777
chr1	106389482	106389735
chr1	106541268	106541477
chr1	106767080	106767280
chr1	107605586	107605813
chr1	107608835	107609035
chr1	109998100	109998502
chr1	110001491	110001720
chr1	110065567	110065768
chr1	110919623	110919828
chr1	110925049	110925344
chr1	110925774	110926079
chr1	110929885	110930085
chr1	110954735	110955040
chr1	110972575	110972918
chr1	111807632	111808020
chr1	111845797	111846084
chr1	115576814	115577014
chr1	118388381	118388625
chr1	118497504	118497704
chr1	118503647	118503860
chr1	118545208	118545408
chr1	118590221	118590474
chr1	119415568	119415854
chr1	119475998	119476244
chr1	119545179	119545573
chr1	119657648	119657998
chr1	119680142	119680344
chr1	119682530	119682943
chr1	119722011	119722211
chr1	119741377	119741579
chr1	120227192	120227702
chr1	121118647	121118849
chr1	121119737	121120316
chr1	121121081	121121394
chr1	121121577	121121889
chr1	121326919	121327119
chr1	121456541	121456783
chr1	121461288	121461488
chr1	121492756	121492958
chr1	123333490	123333710
chr1	124029837	124030037
chr1	124033796	124033996
chr1	124158962	124159167
chr1	124286428	124286856
chr1	124409366	124409566
chr1	124411627	124411841
chr1	124461284	124461501
chr1	124519186	124519399
chr1	124650328	124650728
chr1	124762956	124763156
chr1	124786516	124786876
chr1	124787276	124787718
chr1	125408583	125408784
chr1	125579078	125579319
chr1	125981604	125981834
chr1	126023177	126023387
chr1	127479267	127479599
chr1	127820442	127820670
chr1	127901386	127901586
chr1	127912687	127913026
chr1	127918045	127918245
chr1	127924580	127924785
chr1	127937984	127938199
chr1	128038665	128038868
chr1	128159220	128159561
chr1	128186978	128187328
chr1	128187879	128188194
chr1	128202820	128203057
chr1	128204346	128204650
chr1	128269672	128269907
chr1	128272628	128272828
chr1	128310581	128310781
chr1	128351527	128351727
chr1	128374046	128374246
chr1	128473027	128473636
chr1	130189690	130189919
chr1	130210077	130210277
chr1	130689517	130689731
chr1	130706882	130707082
chr1	130718820	130719683
chr1	130722007	130722693
chr1	130744245	130744590
chr1	131186796	131187141
chr1	131287643	131287869
chr1	131364048	131364248
chr1	131386438	131386638
chr1	131386673	131386962
chr1	131611438	131611638
chr1	131929454	131929683
chr1	131934658	131935080
chr1	132046404	132046608
chr1	132358978	132359178
chr1	132456166	132456395
chr1	132613712	132614120
chr1	132627380	132627594
chr1	132662770	132663296
chr1	132929319	132929583
chr1	132991219	132991435
chr1	133006687	133006887
chr1	133138650	133139167
chr1	133284707	133284907
chr1	133293552	133293889
chr1	133383612	133383919
chr1	133639042	133639373
chr1	133654130	133654523
chr1	133729896	133730101
chr1	133980074	133980283
chr1	133982853	133983053
chr1	134047323	134047523
chr1	134300523	134300723
chr1	134309722	134309933
chr1	134317167	134317488
chr1	134319382	134319582
chr1	134472206	134472438
chr1	134483552	134483754
chr1	134595627	134595829
chr1	134597401	134597613
chr1	134605573	134605775
chr1	134607539	134607749
chr1	134613005	134613210
chr1	134759310	134759510
chr1	134790833	134791039
chr1	134936466	134936666
chr1	134973750	134973969
chr1	134984766	134984966
chr1	135275235	135275440
chr1	135275817	135276047
chr1	135285270	135285470
chr1	135294973	135295173
chr1	135300745	135301172
chr1	135363995	135364216
chr1	135515994	135516194
chr1	135807384	135807584
chr1	135850535	135850749
chr1	136147407	136147678
chr1	136273807	136274009
chr1	136293406	136293606
chr1	136433652	136433852
chr1	137967154	137967354
chr1	138064271	138064628
chr1	138068374	138068586
chr1	138484366	138485109
chr1	138486211	138486475
chr1	138502658	138502862
chr1	138825308	138825689
chr1	138826508	138826708
chr1	138827358	138827918
chr1	138971746	138972124
chr1	139168664	139168879
chr1	139171808	139172037
chr1	139172151	139172570
chr1	139237348	139237548
chr1	139448305	139448542
chr1	139448749	139449194
chr1	139450506	139450706
chr1	140088761	140089020
chr1	140425051	140425286
chr1	140533746	140533946
chr1	140574572	140574772
chr1	143604681	143605001
chr1	143609451	143609652
chr1	143615346	143615588
chr1	143647651	143648000
chr1	143649052	143649462
chr1	143650716	143651206
chr1	143670014	143670234
chr1	143691293	143691666
chr1	143695431	143695632
chr1	143748017	143748231
chr1	143749250	143749499
chr1	143752868	143753097
chr1	143755754	143756049
chr1	146419759	146419995
chr1	146618306	146619104
chr1	146767029	146767404
chr1	146831468	146831668
chr1	146902126	146902326
chr1	149829692	149829989
chr1	149865177	149865377
chr1	150106493	150106774
chr1	150265384	150265663
chr1	150374874	150375074
chr1	150375559	150375808
chr1	150380364	150380569
chr1	150381546	150381775
chr1	150384480	150384709
chr1	150403443	150403929
chr1	150406281	150406528
chr1	150409840	150410073
chr1	150415962	150416166
chr1	150417798	150418013
chr1	150419724	150419924
chr1	150421515	150421718
chr1	150422411	150422647
chr1	150427947	150428147
chr1	150429204	150429437
chr1	150454258	150454458
chr1	151353760	151354063
chr1	151363934	151364212
chr1	151372309	151372509
chr1	151391550	151391750
chr1	151394608	151394904
chr1	151436923	151437168
chr1	151443137	151443379
chr1	151447602	151447805
chr1	151449759	151449959
chr1	151469693	151470750
chr1	151748960	151749160
chr1	151749954	151750242
chr1	151795867	151796067
chr1	151807184	151807454
chr1	151821543	151821968
chr1	151892038	151892500
chr1	152533555	152533824
chr1	152539974	152540196
chr1	152844301	152844501
chr1	152958445	152958662
chr1	152960806	152961188
chr1	153000742	153001159
chr1	153119006	153119206
chr1	153230850	153231050
chr1	153249692	153250077
chr1	153473244	153473461
chr1	153478883	153479124
chr1	153758251	153758461
chr1	153763741	153764104
chr1	154111442	154111793
chr1	154192796	154193097
chr1	154394024	154394427
chr1	154412204	154412679
chr1	154417363	154417762
chr1	154437289	154437537
chr1	154481627	154481832
chr1	154553924	154554422
chr1	154556985	154557185
chr1	154558888	154559170
chr1	154560559	154560759
chr1	154623648	154623958
chr1	154628963	154629356
chr1	155241708	155242282
chr1	155587284	155587669
chr1	155615674	155615874
chr1	155786906	155787106
chr1	155797640	155797948
chr1	155875436	155875661
chr1	155885950	155886211
chr1	155915526	155915789
chr1	155924636	155924836
chr1	156004681	156004881
chr1	156022348	156022548
chr1	156248702	156249004
chr1	156424723	156425081
chr1	156560310	156560594
chr1	156640327	156640527
chr1	156649040	156649529
chr1	156806794	156807358
chr1	156807672	156807887
chr1	156858294	156858547
chr1	156860354	156860802
chr1	156887112	156887325
chr1	157146257	157146460
chr1	157169723	157169934
chr1	157269022	157269435
chr1	157402973	157403173
chr1	157488313	157488549
chr1	158688532	158688732
chr1	159319558	159319758
chr1	159346043	159346296
chr1	159354034	159354234
chr1	159552533	159552949
chr1	159560990	159561190
chr1	159573213	159573674
chr1	159746735	159746935
chr1	159775226	159775426
chr1	159866230	159866520
chr1	159873956	159874182
chr1	160222808	160223165
chr1	160256736	160257264
chr1	160307642	160307842
chr1	160317129	160317517
chr1	160339101	160339301
chr1	160351344	160351699
chr1	160733634	160733890
chr1	160950841	160951082
chr1	160962090	160962295
chr1	160964882	160965096
chr1	160971682	160971977
chr1	161018730	161019099
chr1	161019472	161020024
chr1	161020280	161020564
chr1	161098380	161098580
chr1	161103043	161103244
chr1	161156553	161156758
chr1	161169536	161169736
chr1	161844810	161845034
chr1	161971943	161972380
chr1	161987488	161987863
chr1	161989072	161989415
chr1	161990175	161990555
chr1	162061313	162061569
chr1	162311420	162311633
chr1	162597584	162597890
chr1	162672926	162673324
chr1	162691215	162691415
chr1	162692531	162692759
chr1	162698983	162699186
chr1	163246908	163247254
chr1	163255497	163256158
chr1	163257811	163258051
chr1	163312966	163313304
chr1	163700153	163700560
chr1	163793794	163793997
chr1	163815666	163815868
chr1	163825527	163825745
chr1	163855862	163856062
chr1	164209370	164209585
chr1	164312821	164313062
chr1	164437132	164437332
chr1	165174359	165174739
chr1	165217834	165218034
chr1	165381552	165381782
chr1	165466597	165466947
chr1	165498734	165498975
chr1	165613595	165613795
chr1	165649663	165649864
chr1	165887869	165888209
chr1	166271839	166272060
chr1	166299149	166299363
chr1	166378508	166378708
chr1	166383487	166383872
chr1	166403583	166403791
chr1	166966783	166966983
chr1	167226010	167226372
chr1	167313914	167314114
chr1	167316046	167316248
chr1	167319069	167319292
chr1	167367941	167368158
chr1	167630808	167631236
chr1	168154840	168155471
chr1	168404575	168404866
chr1	169504481	169504749
chr1	169949549	169949929
chr1	169951041	169951374
chr1	170143443	170143647
chr1	170151088	170151288
chr1	170157039	170157245
chr1	170172646	170172877
chr1	170199181	170199412
chr1	170375297	170375497
chr1	170787390	170787648
chr1	170794005	170794205
chr1	170819354	170819556
chr1	171051274	171051474
chr1	171167525	171167725
chr1	171238060	171238548
chr1	171276008	171276216
chr1	171289258	171289774
chr1	171327313	171327522
chr1	171327853	171328530
chr1	171332438	171332638
chr1	171357697	171357897
chr1	171415988	171416188
chr1	171889605	171889904
chr1	172068701	172069023
chr1	172082727	172082927
chr1	172091927	172092209
chr1	172101186	172101386
chr1	172143903	172144190
chr1	172187179	172187381
chr1	172188784	172188984
chr1	172233601	172233802
chr1	172523402	172523711
chr1	173922453	173922705
chr1	173932459	173932659
chr1	173933860	173934060
chr1	173936603	173936803
chr1	175066687	175066887
chr1	175078242	175078442
chr1	175086189	175086390
chr1	175122973	175123173
chr1	175250233	175250540
chr1	175375223	175375713
chr1	175376263	175376712
chr1	175376926	175377126
chr1	175377142	175377915
chr1	175378192	175378392
chr1	175378838	175379276
chr1	175409438	175409638
chr1	175413098	175413298
chr1	175429605	175429858
chr1	175612287	175612508
chr1	176727872	176728072
chr1	176729087	176729287
chr1	176828736	176828938
chr1	176890107	176890338
chr1	177011700	177011916
chr1	177041076	177041360
chr1	177043826	177044026
chr1	177059433	177059634
chr1	177080218	177080455
chr1	177430017	177430217
chr1	177767774	177767976
chr1	177769982	177770206
chr1	177770412	177770692
chr1	177773663	177773874
chr1	177989221	177989734
chr1	178046778	178046978
chr1	178249320	178249589
chr1	178252305	178252505
chr1	178489240	178489523
chr1	178916445	178916927
chr1	178953691	178953891
chr1	178954769	178954969
chr1	178955975	178956177
chr1	179537801	179538001
chr1	179677891	179678091
chr1	179763610	179763810
chr1	179989631	179989831
chr1	180048427	180048647
chr1	180064834	180065035
chr1	180085979	180086179
chr1	180094250	180094482
chr1	180111632	180111832
chr1	180128346	180128811
chr1	180129871	180130071
chr1	180328076	180328278
chr1	180420090	180420290
chr1	180486041	180486241
chr1	180573508	180573711
chr1	180687778	180688004
chr1	180689112	180689493
chr1	180866664	180867384
chr1	180999847	181000072
chr1	181095000	181095218
chr1	181103426	181103639
chr1	181117606	181117806
chr1	181166687	181166931
chr1	181167449	181167847
chr1	181218484	181218685
chr1	181459780	181460298
chr1	181469093	181469411
chr1	181509732	181510350
chr1	181804208	181804439
chr1	181815457	181815755
chr1	181816156	181816576
chr1	181836114	181836317
chr1	181899849	181900138
chr1	181903032	181903325
chr1	181903552	181903755
chr1	181903997	181904209
chr1	181908351	181908551
chr1	182022254	182022454
chr1	182314058	182314340
chr1	182315615	182316034
chr1	182441429	182441671
chr1	182484313	182484521
chr1	182879897	182880177
chr1	182886552	182886809
chr1	183313497	183314023
chr1	183326878	183327346
chr1	183332889	183333098
chr1	183390762	183390976
chr1	183400459	183400672
chr1	183414155	183414702
chr1	184897647	184898419
chr1	185229031	185229231
chr1	185263471	185263697
chr1	185276962	185277162
chr1	185284232	185284548
chr1	185349639	185349851
chr1	185356751	185356956
chr1	185399073	185399310
chr1	185410009	185410210
chr1	185412965	185413165
chr1	185424135	185424335
chr1	185447353	185447554
chr1	185448507	185448783
chr1	185448939	185449256
chr1	185502350	185502550
chr1	186649885	186650085
chr1	186704588	186704813
chr1	187128059	187128259
chr1	187235775	187235975
chr1	187236533	187236767
chr1	188212442	188212819
chr1	188214336	188214849
chr1	188987578	188987828
chr1	188992680	188992885
chr1	189001038	189001289
chr1	189256725	189256934
chr1	189648844	189649135
chr1	189863089	189863325
chr1	189870080	189870420
chr1	189882193	189882393
chr1	189891439	189891639
chr1	190694814	190695677
chr1	190775482	190775682
chr1	190783603	190783803
chr1	190808974	190809174
chr1	190938902	190939102
chr1	190940707	190940985
chr1	191001119	191001322
chr1	191018620	191018932
chr1	191040589	191040864
chr1	191171529	191171729
chr1	191358982	191359185
chr1	191537436	191537830
chr1	191622203	191622587
chr1	191910619	191910947
chr1	192113049	192113249
chr1	192139469	192140419
chr1	192145194	192145398
chr1	192151806	192152186
chr1	192195331	192195531
chr1	192507975	192508389
chr1	192877294	192877494
chr1	192889906	192890106
chr1	193106628	193107052
chr1	193118294	193118539
chr1	193123734	193123934
chr1	193241377	193241578
chr1	194800890	194801097
chr1	194950742	194950942
chr1	194958953	194959172
chr1	194978733	194978969
chr1	194992501	194992826
chr1	195016418	195016635
chr1	195017831	195018084
chr1	195021217	195021450
chr1	195028395	195028834
chr1	195029551	195029802
chr1	195043470	195043736
chr1	195065417	195065630
chr1	195103896	195104096
chr1	195114763	195114967
chr10	3554628	3554847
chr10	3561539	3561847
chr10	3945717	3945917
chr10	3989700	3989900
chr10	4368403	4368620
chr10	4401464	4401664
chr10	4407958	4408192
chr10	4418581	4418782
chr10	4419465	4419788
chr10	4454758	4455060
chr10	4549476	4549676
chr10	4558372	4558718
chr10	4563421	4563842
chr10	5048871	5049087
chr10	5056507	5056707
chr10	5083941	5084153
chr10	5097625	5097825
chr10	5114073	5114275
chr10	5162443	5162643
chr10	5246422	5246658
chr10	5256910	5257110
chr10	5265160	5265362
chr10	5268505	5268713
chr10	5297243	5297443
chr10	5301318	5301521
chr10	5802134	5802411
chr10	6852464	6852738
chr10	6859500	6859917
chr10	6885823	6886256
chr10	6887626	6888219
chr10	6919819	6920248
chr10	7126109	7126309
chr10	7658719	7659023
chr10	7716239	7716439
chr10	7751417	7751617
chr10	7761053	7761253
chr10	7791827	7792189
chr10	7800594	7800808
chr10	7801675	7801958
chr10	7804770	7804970
chr10	7814491	7814724
chr10	7935811	7936011
chr10	8756731	8756937
chr10	8789574	8789774
chr10	9149952	9150152
chr10	9154182	9154382
chr10	9171995	9172195
chr10	9217270	9217470
chr10	9229231	9229431
chr10	9398964	9399251
chr10	9420416	9420616
chr10	9539857	9540201
chr10	9542102	9542445
chr10	9627305	9627628
chr10	9654415	9655264
chr10	9756366	9756566
chr10	9781792	9781992
chr10	9809177	9809377
chr10	9923845	9924045
chr10	9925041	9925241
chr10	10133157	10133433
chr10	10545306	10545617
chr10	10686338	10686805
chr10	10687051	10687251
chr10	10696624	10696824
chr10	10776699	10776899
chr10	11082739	11082939
chr10	11087232	11087432
chr10	11162712	11162991
chr10	11166312	11166578
chr10	11183575	11183777
chr10	11192304	11192504
chr10	11194046	11194246
chr10	11291171	11291523
chr10	12406557	12406759
chr10	12465240	12465440
chr10	12664997	12665205
chr10	12671904	12672104
chr10	12713280	12713509
chr10	12720845	12721072
chr10	12726355	12726568
chr10	13010970	13011213
chr10	13012054	13012254
chr10	13129520	13129895
chr10	13180049	13180249
chr10	13208411	13208798
chr10	13211634	13211870
chr10	13253676	13253992
chr10	13516517	13516717
chr10	13535604	13535807
chr10	13536351	13536780
chr10	13669910	13670110
chr10	13978543	13978743
chr10	13982125	13982508
chr10	14004773	14004973
chr10	14011577	14011777
chr10	14013018	14013255
chr10	14016664	14016959
chr10	14051352	14051552
chr10	14091449	14091673
chr10	14129438	14129707
chr10	14142123	14142323
chr10	14143642	14143848
chr10	14403831	14404031
chr10	14673887	14674087
chr10	14771188	14771448
chr10	17725068	17725339
chr10	17799203	17799423
chr10	17868595	17868795
chr10	18104961	18105161
chr10	18106728	18107191
chr10	18216617	18216920
chr10	18217915	18218115
chr10	18531108	18531462
chr10	18541132	18541371
chr10	18583107	18583670
chr10	19854009	19854325
chr10	19855208	19855580
chr10	20056309	20056509
chr10	20067643	20067843
chr10	20082245	20082451
chr10	20099354	20099554
chr10	20253104	20253312
chr10	20259105	20259310
chr10	20263160	20263539
chr10	20266153	20266376
chr10	20400409	20400686
chr10	20965348	20965550
chr10	20984128	20984328
chr10	21041002	21041204
chr10	21069662	21069891
chr10	21125616	21125816
chr10	21341628	21341835
chr10	22709197	22709556
chr10	22739565	22739765
chr10	24179747	24179947
chr10	24188486	24188793
chr10	24302344	24302692
chr10	24902004	24902353
chr10	25221460	25221660
chr10	25271581	25271781
chr10	25469007	25469233
chr10	25471298	25471535
chr10	25492019	25492549
chr10	25495299	25495499
chr10	25616523	25616723
chr10	25913295	25913626
chr10	25993451	25993760
chr10	26108077	26108278
chr10	26302672	26302934
chr10	26327777	26327978
chr10	26336296	26336499
chr10	26854712	26854912
chr10	26880559	26880759
chr10	26981504	26981728
chr10	26986818	26987018
chr10	27119995	27120196
chr10	27124540	27124740
chr10	27176730	27176939
chr10	28552418	28552773
chr10	28585426	28585908
chr10	28597089	28597289
chr10	29146394	29146594
chr10	29206209	29206541
chr10	29206765	29206967
chr10	29207202	29207402
chr10	29208518	29208833
chr10	29208991	29209191
chr10	29229484	29230177
chr10	29295443	29295643
chr10	29304135	29304673
chr10	29304935	29305135
chr10	29307411	29307662
chr10	29310662	29311055
chr10	29334028	29334229
chr10	29335862	29336224
chr10	29336970	29337227
chr10	29353292	29353773
chr10	29357408	29357971
chr10	29447244	29447600
chr10	30560945	30561159
chr10	30590110	30590310
chr10	30791854	30792145
chr10	30793587	30793862
chr10	31318092	31318434
chr10	31338638	31338992
chr10	31339506	31339860
chr10	31497935	31498149
chr10	31498611	31498811
chr10	31576614	31576814
chr10	31893547	31893784
chr10	31922117	31922340
chr10	32080970	32081170
chr10	32083306	32083601
chr10	32123415	32123615
chr10	32131035	32131334
chr10	32203216	32203749
chr10	32234567	32234769
chr10	32270763	32271054
chr10	32281365	32281565
chr10	32365606	32366069
chr10	32477050	32477763
chr10	32718100	32718358
chr10	32729452	32729819
chr10	32742373	32742573
chr10	32742971	32743412
chr10	32755695	32755895
chr10	32756965	32757329
chr10	32787208	32787541
chr10	32815368	32815871
chr10	32816165	32816423
chr10	32844347	32844626
chr10	32877247	32878198
chr10	33506430	33506630
chr10	33568131	33568331
chr10	33920281	33920603
chr10	33923771	33924032
chr10	33930245	33930521
chr10	33940188	33940414
chr10	33987367	33987655
chr10	37150421	37150765
chr10	39144359	39144845
chr10	39149873	39150073
chr10	39650763	39651013
chr10	39813798	39813998
chr10	39817023	39817287
chr10	39824518	39824900
chr10	39834973	39835231
chr10	39862533	39862737
chr10	39863610	39863827
chr10	39895697	39896745
chr10	40036083	40036283
chr10	40036481	40036933
chr10	40236142	40236347
chr10	40674588	40674790
chr10	40810894	40811094
chr10	40817020	40817448
chr10	40844433	40844690
chr10	40885822	40886051
chr10	40909244	40909451
chr10	40930453	40930655
chr10	40955292	40955670
chr10	41267764	41267964
chr10	41270362	41270605
chr10	41327481	41327699
chr10	41369872	41370129
chr10	41462108	41462308
chr10	41464975	41465543
chr10	41485858	41486058
chr10	41509584	41510109
chr10	41706281	41706526
chr10	41723899	41724112
chr10	41906155	41906356
chr10	41915850	41916055
chr10	41916598	41916900
chr10	41987471	41987708
chr10	42054931	42055218
chr10	42339924	42340421
chr10	42585232	42585530
chr10	42798596	42798796
chr10	42806326	42806569
chr10	42823697	42823897
chr10	42827704	42827904
chr10	42957603	42957895
chr10	42959059	42959355
chr10	43094066	43094494
chr10	43108013	43108423
chr10	43145963	43146238
chr10	43530623	43530832
chr10	43880008	43880208
chr10	43921215	43921415
chr10	44346761	44346969
chr10	45066576	45066804
chr10	45318867	45319070
chr10	45353680	45353880
chr10	45370095	45370316
chr10	45628402	45628602
chr10	45670222	45670477
chr10	45677018	45677229
chr10	45705929	45706394
chr10	45707519	45707741
chr10	45709687	45709887
chr10	49108277	49108644
chr10	49163183	49163383
chr10	49191663	49192015
chr10	49199533	49199733
chr10	49208130	49208375
chr10	49212361	49212577
chr10	49242390	49242954
chr10	49244403	49244836
chr10	49247495	49247881
chr10	49253215	49254002
chr10	49258527	49258911
chr10	49259288	49259646
chr10	49264748	49264978
chr10	49271733	49271933
chr10	49365878	49366106
chr10	49433656	49433878
chr10	49468121	49468321
chr10	49616367	49616567
chr10	49616986	49617186
chr10	49758477	49758967
chr10	50658808	50659013
chr10	52321046	52321259
chr10	52354714	52354914
chr10	52365859	52366059
chr10	52702558	52702912
chr10	52744279	52744622
chr10	52801421	52801723
chr10	52814177	52814407
chr10	52817898	52818121
chr10	53273652	53273852
chr10	53274011	53274211
chr10	53276932	53277132
chr10	53281561	53281763
chr10	53301536	53301836
chr10	53605958	53606162
chr10	53607543	53608047
chr10	53608492	53608841
chr10	53635364	53635598
chr10	53655026	53655226
chr10	53674621	53674864
chr10	53935008	53935208
chr10	54025814	54026014
chr10	56040261	56040477
chr10	56049844	56050044
chr10	56072545	56072745
chr10	56150846	56151046
chr10	56162111	56162311
chr10	56180589	56180789
chr10	56196681	56197003
chr10	56224576	56224821
chr10	57490150	57490711
chr10	57499240	57499441
chr10	57737880	57738080
chr10	58280395	58280615
chr10	58294546	58294746
chr10	58295907	58296107
chr10	58413810	58414010
chr10	58465327	58465752
chr10	58803933	58804183
chr10	58810560	58810833
chr10	58811378	58811683
chr10	58859251	58859493
chr10	59049083	59049410
chr10	59075690	59075992
chr10	59135765	59136099
chr10	59136172	59136464
chr10	59224555	59224915
chr10	59351933	59352158
chr10	59360805	59361086
chr10	59365102	59365302
chr10	59447537	59447935
chr10	59463008	59463501
chr10	59465121	59465473
chr10	60013414	60013645
chr10	60116127	60116506
chr10	60121278	60121686
chr10	60181631	60181942
chr10	60184935	60185135
chr10	60369475	60369733
chr10	60372052	60372519
chr10	60778892	60779092
chr10	61113466	61113666
chr10	61114130	61114342
chr10	61321121	61321321
chr10	61451782	61451982
chr10	61667414	61667615
chr10	61670239	61670439
chr10	61673755	61674022
chr10	61736892	61737174
chr10	61738829	61739568
chr10	61749358	61749558
chr10	62071288	62071488
chr10	62071656	62071936
chr10	62188758	62188958
chr10	62271724	62271925
chr10	62281094	62281315
chr10	62391445	62391650
chr10	62400284	62400484
chr10	62459006	62459213
chr10	62468399	62468610
chr10	62588093	62588293
chr10	62588794	62588996
chr10	62589866	62590095
chr10	62594062	62594302
chr10	62664580	62664824
chr10	63000054	63000319
chr10	63009174	63009386
chr10	63287708	63287908
chr10	63288942	63289145
chr10	63300501	63300701
chr10	63305052	63305350
chr10	63311430	63311792
chr10	63316515	63316720
chr10	63319363	63319653
chr10	63319846	63320438
chr10	63409144	63409344
chr10	64017360	64017711
chr10	64035631	64035831
chr10	65003189	65003606
chr10	65011965	65012165
chr10	67029641	67030013
chr10	67107869	67108069
chr10	67199728	67199928
chr10	67240538	67240748
chr10	67247843	67248044
chr10	67254350	67254557
chr10	67541575	67541775
chr10	67546719	67546988
chr10	67547149	67547353
chr10	68041864	68042252
chr10	68092831	68093035
chr10	68186232	68186437
chr10	69539775	69540004
chr10	69551392	69551836
chr10	69564144	69564499
chr10	69611820	69612020
chr10	69689785	69690130
chr10	69831895	69832326
chr10	69879704	69879906
chr10	69908707	69909044
chr10	69910034	69910234
chr10	69913169	69913449
chr10	69955778	69955989
chr10	70024628	70025225
chr10	70026733	70027166
chr10	70181960	70182160
chr10	70190676	70191105
chr10	70284475	70284726
chr10	70284859	70285092
chr10	70520636	70520840
chr10	70544204	70544423
chr10	70546109	70546548
chr10	70550166	70550536
chr10	70554337	70554537
chr10	70569005	70569221
chr10	70583589	70583852
chr10	70631429	70631629
chr10	70924222	70924828
chr10	70932239	70932439
chr10	70935893	70936094
chr10	72266486	72266691
chr10	72309295	72309582
chr10	72655873	72656555
chr10	72940497	72940775
chr10	72949780	72950160
chr10	73749976	73750519
chr10	74290826	74291026
chr10	74967990	74968196
chr10	75016591	75016824
chr10	75039481	75039825
chr10	75058948	75059337
chr10	75165900	75166113
chr10	75171364	75171759
chr10	75550140	75550352
chr10	75550581	75550903
chr10	75551185	75551385
chr10	75585730	75586052
chr10	75684356	75684557
chr10	75742422	75742622
chr10	75921797	75922070
chr10	76292424	76292624
chr10	76313284	76313484
chr10	76385736	76385936
chr10	76387526	76387726
chr10	76389286	76389486
chr10	76420113	76420339
chr10	76420524	76420724
chr10	76427904	76428104
chr10	76429257	76429471
chr10	76433102	76433302
chr10	76433708	76433948
chr10	76462245	76462551
chr10	76483049	76483266
chr10	76496229	76496429
chr10	76500883	76501083
chr10	76503993	76504235
chr10	76506149	76506519
chr10	76603742	76603942
chr10	77041694	77041904
chr10	77053337	77053689
chr10	77345333	77345577
chr10	77346479	77346844
chr10	77347090	77347370
chr10	77347827	77348225
chr10	77348378	77348719
chr10	77899937	77900402
chr10	77901514	77901714
chr10	77920515	77920718
chr10	77959936	77960158
chr10	78078627	78079018
chr10	78180206	78180406
chr10	78207494	78207694
chr10	78768187	78768397
chr10	78799907	78800107
chr10	78801657	78801885
chr10	79541882	79542103
chr10	79609902	79610102
chr10	79622575	79622904
chr10	79626266	79626473
chr10	79687824	79688061
chr10	79733611	79733811
chr10	79782416	79782616
chr10	79845597	79845798
chr10	79951986	79952186
chr10	79952870	79953251
chr10	80024571	80024820
chr10	80239735	80239937
chr10	80287896	80288096
chr10	80380867	80381098
chr10	80691207	80691508
chr10	80704834	80705243
chr10	80777359	80777590
chr10	80783058	80783490
chr10	80852946	80853270
chr10	80902119	80902779
chr10	80905069	80905439
chr10	81036695	81036981
chr10	81078319	81078530
chr10	81219167	81219390
chr10	81233930	81234272
chr10	81324935	81325145
chr10	81325459	81325672
chr10	81400673	81401094
chr10	81502498	81502700
chr10	81588601	81588804
chr10	81879974	81880348
chr10	81904121	81904657
chr10	82064358	82064567
chr10	82153165	82153502
chr10	82167095	82167295
chr10	82194636	82194836
chr10	82227473	82227677
chr10	82376560	82377033
chr10	82400885	82401230
chr10	82415381	82415899
chr10	82620888	82621102
chr10	82641860	82642060
chr10	82649197	82649428
chr10	82709800	82710000
chr10	82734155	82734357
chr10	82739689	82739889
chr10	82740043	82740791
chr10	82845384	82845688
chr10	82874457	82874657
chr10	82881681	82881881
chr10	82890215	82890423
chr10	82987565	82987966
chr10	83485924	83486293
chr10	83488355	83488555
chr10	83490543	83490758
chr10	83554556	83554756
chr10	83555380	83555580
chr10	83560233	83560435
chr10	83573583	83573791
chr10	83574305	83574527
chr10	83587986	83588187
chr10	83590876	83591078
chr10	83591575	83591784
chr10	83600079	83600279
chr10	83636170	83636404
chr10	84392300	84392500
chr10	84527435	84527638
chr10	84594511	84594747
chr10	84655818	84656025
chr10	84726754	84727074
chr10	84798332	84798532
chr10	84920058	84920450
chr10	84957858	84958076
chr10	84992000	84992201
chr10	85116405	85116874
chr10	85133124	85133493
chr10	85147950	85148150
chr10	85313653	85314039
chr10	85633583	85633796
chr10	85654361	85654561
chr10	85941950	85942150
chr10	85951441	85951643
chr10	86347311	86347529
chr10	86702928	86703129
chr10	87932583	87932783
chr10	88176955	88177155
chr10	88322934	88323246
chr10	88323627	88323856
chr10	88379613	88379813
chr10	88416599	88416823
chr10	88469599	88470425
chr10	88471627	88471827
chr10	88484501	88484701
chr10	88736902	88737102
chr10	88741755	88741957
chr10	88749376	88749666
chr10	88751395	88751702
chr10	88757928	88758151
chr10	88767574	88767774
chr10	88777527	88778026
chr10	88782656	88782856
chr10	88795437	88795638
chr10	88813975	88814175
chr10	88949496	88949865
chr10	88960634	88960834
chr10	88972855	88973055
chr10	88981048	88981368
chr10	89025081	89025281
chr10	89035159	89035359
chr10	89653015	89653215
chr10	89659269	89659469
chr10	89660276	89660503
chr10	89666835	89667035
chr10	89699495	89699870
chr10	89717202	89717402
chr10	89779708	89779922
chr10	89870405	89870645
chr10	89871816	89872016
chr10	90104401	90104601
chr10	90512666	90512866
chr10	90586930	90587152
chr10	90604591	90604891
chr10	90688252	90688472
chr10	90696334	90696569
chr10	90721409	90721680
chr10	90741101	90741491
chr10	90745779	90746032
chr10	90764830	90765459
chr10	90765868	90766583
chr10	90784838	90785442
chr10	90832451	90832659
chr10	90832860	90833060
chr10	90833505	90833705
chr10	90886465	90886723
chr10	90909258	90909696
chr10	90929159	90929371
chr10	90939247	90939447
chr10	90999746	90999957
chr10	91096810	91097010
chr10	91104925	91105657
chr10	91148025	91148351
chr10	92082930	92083130
chr10	92686180	92686380
chr10	92690687	92690920
chr10	93183623	93183906
chr10	93224745	93224946
chr10	93232214	93232414
chr10	93868911	93869159
chr10	93879601	93879801
chr10	93963184	93963615
chr10	93966146	93966346
chr10	93991019	93991354
chr10	94000514	94000714
chr10	94133869	94134116
chr10	94138102	94138302
chr10	94141697	94141897
chr10	94195978	94196388
chr10	94207270	94207470
chr10	94220555	94220849
chr10	94675046	94675474
chr10	94725457	94725682
chr10	94768711	94768930
chr10	94799325	94799684
chr10	94801506	94801706
chr10	94810741	94810947
chr10	94871084	94871284
chr10	95387851	95388529
chr10	95490358	95490564
chr10	95544326	95544735
chr10	95982727	95983002
chr10	95994718	95994918
chr10	95995407	95995625
chr10	95996804	95997016
chr10	96002709	96002909
chr10	96011914	96012123
chr10	96036446	96036652
chr10	96045064	96045439
chr10	96077614	96077926
chr10	97509801	97510001
chr10	97675596	97676666
chr10	97678700	97679261
chr10	97679320	97679661
chr10	97680586	97680807
chr10	97745140	97745340
chr10	98920414	98920978
chr10	98924286	98924486
chr10	99025151	99026060
chr10	99031462	99031670
chr10	99031914	99032283
chr10	99106518	99106884
chr10	100079801	100080022
chr10	100087976	100088180
chr10	100099817	100100264
chr10	100489993	100490193
chr10	100492477	100492720
chr10	100499958	100500198
chr10	100508515	100508715
chr10	100512146	100512349
chr10	100514297	100514556
chr10	100538795	100538998
chr10	100541447	100541688
chr10	100544769	100545018
chr10	100546217	100546461
chr10	100549152	100549354
chr10	100561953	100562153
chr10	100566899	100567109
chr10	100567916	100568116
chr10	102073419	102073619
chr10	102073795	102074039
chr10	102087635	102087835
chr10	102088855	102089470
chr10	102096635	102097188
chr10	102106968	102107175
chr10	102201758	102201958
chr10	102208191	102208391
chr10	102235883	102236161
chr10	102358514	102358714
chr10	102401451	102401651
chr10	102402649	102402858
chr10	102415107	102415318
chr10	102415969	102416571
chr10	103045978	103046257
chr10	103170689	103170922
chr10	103365282	103365482
chr10	103385732	103385946
chr10	103393226	103393427
chr10	105303644	105303844
chr10	105524202	105524402
chr10	105793359	105793559
chr10	105797298	105797498
chr10	105845198	105845401
chr10	106557083	106557284
chr10	106609912	106610230
chr10	106743350	106743571
chr10	106750576	106750776
chr10	106794015	106794411
chr10	106806787	106807446
chr10	106875868	106876632
chr10	106883758	106884141
chr10	106890268	106890476
chr10	106890885	106891276
chr10	106904628	106904828
[truncated: 16,367 more rows]

## Sheet: EE_specific.peaks
chr	peak_start	peak_end
chr1	3202555	3202756
chr1	3204888	3205091
chr1	3221951	3222355
chr1	3376700	3376900
chr1	3398985	3399185
chr1	3550412	3550612
chr1	3556469	3556669
chr1	3620105	3620305
chr1	3665699	3665899
chr1	3667396	3667596
chr1	3671306	3671509
chr1	3674981	3675181
chr1	4688879	4689079
chr1	4880415	4880631
chr1	4903023	4903223
chr1	4907016	4907216
chr1	4983129	4983462
chr1	5100879	5101079
chr1	5149045	5149245
chr1	5604499	5604994
chr1	5913977	5914177
chr1	6210958	6211159
chr1	6211307	6211514
chr1	6810423	6810625
chr1	6827639	6827873
chr1	6844132	6844337
chr1	6848615	6848891
chr1	6864315	6864515
chr1	6865251	6865457
chr1	7148218	7148418
chr1	7152140	7152343
chr1	7153444	7153756
chr1	7163072	7163272
chr1	7349696	7349896
chr1	8360933	8361471
chr1	8583311	8583527
chr1	8675976	8676176
chr1	8679126	8679326
chr1	8681992	8682192
chr1	8749414	8749614
chr1	8755605	8755805
chr1	8759852	8760052
chr1	8896798	8896998
chr1	8927725	8927926
chr1	8961371	8961571
chr1	8974111	8974311
chr1	8974497	8974697
chr1	9552603	9552878
chr1	9553251	9553655
chr1	9555373	9555575
chr1	9557993	9558196
chr1	9614589	9614795
chr1	9618972	9619224
chr1	9668892	9669410
chr1	9737022	9737222
chr1	9881404	9881776
chr1	9884276	9884476
chr1	9886417	9886617
chr1	10061681	10061888
chr1	10075575	10075805
chr1	10083302	10083521
chr1	10085581	10085852
chr1	10086968	10087168
chr1	10121834	10122034
chr1	10144787	10144990
chr1	10173261	10173461
chr1	10183745	10183945
chr1	10188765	10188988
chr1	10206556	10206756
chr1	10214214	10214421
chr1	11089612	11089812
chr1	11139786	11140254
chr1	11153376	11153576
chr1	11159946	11160148
chr1	11184249	11184464
chr1	11184974	11185174
chr1	11185714	11185914
chr1	11237088	11237293
chr1	11238294	11238761
chr1	11265503	11265708
chr1	11468655	11468866
chr1	11544991	11545193
chr1	11599806	11600006
chr1	11747816	11748016
chr1	11950819	11951019
chr1	11975120	11975397
chr1	12796611	12796894
chr1	12805011	12805213
chr1	12807684	12808016
chr1	12818213	12818416
chr1	12820616	12820816
chr1	12835942	12836142
chr1	12850573	12850774
chr1	12868288	12868488
chr1	13140339	13140539
chr1	13142570	13142850
chr1	13149081	13149281
chr1	13152984	13153198
chr1	13162253	13162460
chr1	13169102	13169302
chr1	13180587	13180787
chr1	13184279	13184522
chr1	13565021	13565419
chr1	13570070	13570270
chr1	13578142	13578342
chr1	13618072	13618405
chr1	13618811	13619011
chr1	13622508	13622708
chr1	13625691	13625892
chr1	13647497	13647706
chr1	14184508	14184837
chr1	14252509	14252716
chr1	14274188	14274398
chr1	14274552	14274758
chr1	14776860	14777061
chr1	15312563	15312871
chr1	15544447	15544647
chr1	15712036	15712284
chr1	15715421	15715621
chr1	15717995	15718195
chr1	15721551	15721803
chr1	15846058	15846258
chr1	15859204	15859404
chr1	15860423	15860645
chr1	15865541	15865841
chr1	16066179	16066379
chr1	16068989	16069189
chr1	16101315	16101515
chr1	16127797	16128090
chr1	16459805	16460006
chr1	16519388	16519607
chr1	16591491	16591691
chr1	16635434	16635635
chr1	16654220	16654421
chr1	16709242	16709554
chr1	16943089	16943291
chr1	16996136	16996401
chr1	17016041	17016340
chr1	17082590	17082790
chr1	17119999	17120199
chr1	17163666	17164090
chr1	17763918	17764191
chr1	17764523	17764727
chr1	17767570	17768137
chr1	17771472	17771672
chr1	17773325	17773528
chr1	17777720	17777920
chr1	17938672	17938872
chr1	17999376	17999580
chr1	20805278	20805478
chr1	20894227	20894427
chr1	20935265	20935479
chr1	20990526	20990726
chr1	21264705	21264990
chr1	21479401	21479633
chr1	21487322	21487522
chr1	21505809	21506009
chr1	21854794	21854996
chr1	21855147	21855347
chr1	21914988	21915188
chr1	21950836	21951036
chr1	21961872	21962090
chr1	22397541	22397756
chr1	22401761	22401961
chr1	22403065	22403772
chr1	22407207	22407407
chr1	22408504	22408721
chr1	22425901	22426109
chr1	22483233	22483433
chr1	22570596	22570796
chr1	22591201	22591401
chr1	22703515	22703748
chr1	22778337	22778731
chr1	22783238	22783438
chr1	22792051	22792271
chr1	22804047	22804274
chr1	23280539	23280739
chr1	23292137	23292581
chr1	23361516	23361716
chr1	23870458	23870658
chr1	23877726	23877926
chr1	24012019	24012483
chr1	24014889	24015089
chr1	24017335	24017535
chr1	24020708	24020913
chr1	24024852	24025052
chr1	24067943	24068143
chr1	24410194	24410396
chr1	24525619	24525820
chr1	24526467	24526668
chr1	24711335	24711537
chr1	24737287	24737539
chr1	24746623	24746840
chr1	24763700	24763981
chr1	25016718	25017024
chr1	25101489	25101691
chr1	25117965	25118174
chr1	25187289	25187525
chr1	25202651	25202851
chr1	25432509	25432709
chr1	25457072	25457274
chr1	25481609	25481809
chr1	25486920	25487120
chr1	25488031	25488232
chr1	25504991	25505191
chr1	25547538	25547763
chr1	25611666	25611866
chr1	25653614	25654029
chr1	25682263	25682463
chr1	25703182	25703382
chr1	25719782	25720210
chr1	25728555	25728755
chr1	25741471	25741671
chr1	25753880	25754205
chr1	25766209	25766409
chr1	25773560	25773772
chr1	25807436	25807636
chr1	25807641	25807963
chr1	25811297	25811905
chr1	25829543	25829744
chr1	25831242	25831442
chr1	30121445	30121645
chr1	30816484	30816717
chr1	32333323	32333533
chr1	32517781	32517983
chr1	32694229	32694429
chr1	32696383	32696583
chr1	32702140	32702340
chr1	32703134	32703334
chr1	32703664	32704051
chr1	33453899	33454387
chr1	33630400	33630602
chr1	33746852	33747056
chr1	33783906	33784108
chr1	33863831	33864031
chr1	33878415	33878629
chr1	33889956	33890156
chr1	33901906	33902341
chr1	33902696	33902896
chr1	33903840	33904040
chr1	34086050	34086250
chr1	34152006	34152463
chr1	34162957	34163157
chr1	34169590	34169790
chr1	34171992	34172264
chr1	34174583	34174792
chr1	34185794	34185995
chr1	34188799	34188999
chr1	34212731	34212937
chr1	34225344	34225853
chr1	34228887	34229090
chr1	34250444	34250670
chr1	34290281	34290481
chr1	34291616	34291819
chr1	34307323	34307538
chr1	34416673	34417021
chr1	34426839	34427202
chr1	34429858	34430542
chr1	34443682	34444030
chr1	34444641	34444953
chr1	34589785	34590134
chr1	34591086	34591518
chr1	34806901	34807103
chr1	34815505	34815707
chr1	34819750	34820134
chr1	34877500	34877869
chr1	34879302	34879503
chr1	36104672	36104879
chr1	36105493	36105883
chr1	36142165	36142365
chr1	36142694	36142923
chr1	36155234	36155437
chr1	36157467	36157682
chr1	36162292	36162492
chr1	36163383	36163585
chr1	36170291	36170491
chr1	36174107	36174382
chr1	36185922	36186122
chr1	36192434	36192639
chr1	36319886	36320088
chr1	36348645	36349079
chr1	36353649	36354055
chr1	36418802	36419002
chr1	36419224	36419436
chr1	36435062	36435278
chr1	36499276	36499533
chr1	36508111	36508329
chr1	36534427	36534944
chr1	36537803	36538011
chr1	36552782	36553081
chr1	36559926	36560126
chr1	36693048	36693270
chr1	36701887	36702087
chr1	36737983	36738183
chr1	36779590	36779855
chr1	36793127	36793330
chr1	36794095	36794324
chr1	36794852	36795065
chr1	36796254	36796461
chr1	36801940	36802140
chr1	36804486	36804815
chr1	36808180	36808552
chr1	36825312	36825642
chr1	36827101	36827304
chr1	37123806	37124006
chr1	37142718	37142926
chr1	37371531	37371734
chr1	37377420	37377620
chr1	37378782	37378985
chr1	37384636	37385156
chr1	37389454	37389671
chr1	37404598	37404798
chr1	37410345	37410552
chr1	37418434	37418683
chr1	37437002	37437359
chr1	37449126	37449356
chr1	37464470	37464670
chr1	37625192	37625409
chr1	37648982	37649182
chr1	37684258	37684458
chr1	37756792	37756998
chr1	37782565	37782765
chr1	37804698	37804898
chr1	37811108	37811308
chr1	37814387	37814676
chr1	37819552	37819752
chr1	37846778	37846996
chr1	37882619	37882884
chr1	37891654	37891943
chr1	37904094	37904582
chr1	37983680	37983938
chr1	38041569	38041773
chr1	38074443	38075016
chr1	38172107	38172308
chr1	38178434	38178634
chr1	38178854	38179566
chr1	38181437	38181649
chr1	38186960	38187160
chr1	38189522	38189823
chr1	38210310	38210705
chr1	38535079	38535431
chr1	38795286	38795486
chr1	38822809	38823009
chr1	38832738	38832938
chr1	38836470	38836670
chr1	38991151	38991351
chr1	38994728	38995297
chr1	39311741	39311942
chr1	39333727	39333929
chr1	39334553	39334753
chr1	39337879	39338081
chr1	39359491	39359701
chr1	39380012	39380212
chr1	39552453	39552653
chr1	39555571	39555774
chr1	39564047	39564254
chr1	39637031	39637231
chr1	39655386	39656229
chr1	39656513	39656869
chr1	39657915	39658115
chr1	39974684	39974885
chr1	39980401	39980607
chr1	39982985	39983249
chr1	39988780	39988980
chr1	39989959	39990186
chr1	40004695	40004895
chr1	40011558	40011792
chr1	40019428	40019631
chr1	40024122	40024342
chr1	40055207	40055407
chr1	40085380	40085825
chr1	40306049	40306431
chr1	40580054	40580254
chr1	40600617	40600817
chr1	40603501	40603701
chr1	40606217	40606710
chr1	40611968	40612170
chr1	40623213	40623426
chr1	40624076	40624279
chr1	40765383	40765610
chr1	42302965	42303218
chr1	42587766	42587966
chr1	42616302	42616776
chr1	42666905	42667146
chr1	42711777	42712186
chr1	42882493	42882948
chr1	42883984	42884342
chr1	42885933	42886152
chr1	42895190	42895392
chr1	42898380	42898580
chr1	42963428	42964203
chr1	43032308	43032508
chr1	43034833	43035034
chr1	43047846	43048052
chr1	43049594	43049879
chr1	43071514	43071833
chr1	43093129	43093422
chr1	43096721	43096921
chr1	43100626	43100826
chr1	43130929	43131129
chr1	43141776	43141979
chr1	43553709	43553910
chr1	43554078	43554285
chr1	43568985	43569185
chr1	43757637	43757918
chr1	43760539	43760741
chr1	43764958	43765191
chr1	43774859	43775059
chr1	43780131	43780334
chr1	43956334	43956586
chr1	43970233	43970433
chr1	43972431	43972656
chr1	43977043	43977243
chr1	43981537	43981742
chr1	44001170	44001383
chr1	44104139	44104412
chr1	44128544	44128744
chr1	44136808	44137013
chr1	44145396	44145612
chr1	44158612	44158816
chr1	44160802	44161008
chr1	44163740	44163969
chr1	45819974	45820174
chr1	46352845	46353045
chr1	46820641	46820842
chr1	46851045	46851245
chr1	46851455	46851655
chr1	50914226	50914426
chr1	50917486	50917698
chr1	50920331	50920653
chr1	50923227	50923590
chr1	50925901	50926159
chr1	50926532	50926732
chr1	50979336	50979536
chr1	51020617	51021149
chr1	51032927	51033127
chr1	51131973	51132173
chr1	51139852	51140052
chr1	51140372	51140572
chr1	51173879	51174079
chr1	51180083	51180290
chr1	51185991	51186195
chr1	51465258	51465458
chr1	51465759	51465959
chr1	51473019	51473222
chr1	51582648	51582848
chr1	51757965	51758165
chr1	51766898	51767100
chr1	52132347	52132552
chr1	52139082	52139284
chr1	52153751	52153975
chr1	52163498	52163698
chr1	52164379	52164806
chr1	52189491	52189719
chr1	52234169	52234369
chr1	52235659	52236092
chr1	52457403	52457612
chr1	52468445	52468645
chr1	52644030	52644234
chr1	52676573	52676773
chr1	52708196	52708397
chr1	52786920	52787158
chr1	52797086	52797288
chr1	52819260	52819460
chr1	52862113	52862314
chr1	52901079	52901279
chr1	52921692	52922074
chr1	53183342	53183542
chr1	53256688	53256888
chr1	53275219	53275419
chr1	53316009	53316209
chr1	53316591	53316905
chr1	53317800	53318035
chr1	53810410	53810610
chr1	53811261	53811523
chr1	53827968	53828168
chr1	53831590	53831805
chr1	53832659	53832859
chr1	53840802	53841002
chr1	53851579	53851779
chr1	53925782	53926353
chr1	53926476	53926680
chr1	53931036	53931237
chr1	53933140	53933364
chr1	53942734	53942934
chr1	54396845	54397321
chr1	54406009	54406211
chr1	54416002	54416202
chr1	54437850	54438050
chr1	54473206	54473408
chr1	54474330	54474739
chr1	54477087	54477289
chr1	54646596	54646801
chr1	54655803	54656003
chr1	54661204	54661404
chr1	54988012	54988245
chr1	55016416	55016616
chr1	55064023	55064223
chr1	55067311	55067512
chr1	55084728	55084928
chr1	55089004	55089204
chr1	55171291	55171491
chr1	55194265	55194489
chr1	55234296	55235044
chr1	55240633	55240950
chr1	55446582	55446782
chr1	55753646	55753940
chr1	56794600	56795470
chr1	56845711	56845928
chr1	56850170	56850542
chr1	57391505	57391711
chr1	57393066	57393347
chr1	57937716	57937945
chr1	57947770	57948214
chr1	57959242	57959443
chr1	57961986	57962187
chr1	57963124	57963329
chr1	58065148	58065348
chr1	58069894	58070095
chr1	58085271	58085602
chr1	58096812	58097012
chr1	58097700	58097900
chr1	58105922	58106171
chr1	58389518	58389981
chr1	58401242	58401496
chr1	58407001	58407326
chr1	58413011	58413212
chr1	58426507	58426909
chr1	58440873	58441073
chr1	58466021	58466222
chr1	58481602	58481960
chr1	58484207	58484407
chr1	58493731	58493931
chr1	58535535	58535735
chr1	58544703	58544905
chr1	58591006	58591235
chr1	58595500	58595726
chr1	58672579	58672779
chr1	58726297	58726531
chr1	58754195	58754536
chr1	58923582	58923821
chr1	58987853	58988053
chr1	58988822	58989022
chr1	59107490	59107690
chr1	59108758	59108958
chr1	59114131	59114331
chr1	59118846	59119046
chr1	59121069	59121269
chr1	59179168	59179368
chr1	59187856	59188056
chr1	59206583	59206783
chr1	59481540	59481740
chr1	59485345	59485882
chr1	59524388	59524701
chr1	59552243	59552443
chr1	59556093	59556299
chr1	59607572	59607772
chr1	59627361	59627561
chr1	59632084	59632305
chr1	59648801	59649001
chr1	59654237	59654489
chr1	59702636	59702840
chr1	59715290	59715493
chr1	59718058	59718447
chr1	59846963	59847169
chr1	59871387	59871589
chr1	59968873	59969075
chr1	59981349	59981575
chr1	59983985	59984185
chr1	59989468	59989670
chr1	59991234	59991436
chr1	60006309	60006509
chr1	60075346	60075546
chr1	60088054	60088255
chr1	60101836	60102036
chr1	60131718	60131948
chr1	60139054	60139263
chr1	60291701	60291901
chr1	60310797	60310997
chr1	60332689	60333116
chr1	60371074	60371315
chr1	60375905	60376147
chr1	60387696	60388047
chr1	60446486	60446686
chr1	60450040	60450247
chr1	60453448	60453648
chr1	60477569	60477772
chr1	60488447	60488882
chr1	60489674	60490062
chr1	60490233	60490444
chr1	60502933	60503171
chr1	60512519	60512719
chr1	60592441	60592641
chr1	62713621	62713903
chr1	62744009	62744278
chr1	62762554	62762905
chr1	62764664	62764864
chr1	62796074	62796279
chr1	63052238	63052438
chr1	63058282	63058820
chr1	63059017	63059265
chr1	63074444	63074670
chr1	63129231	63129499
chr1	63135801	63136175
chr1	63152790	63152992
chr1	63157762	63157962
chr1	63178362	63178762
chr1	63294836	63295037
chr1	63306530	63306832
chr1	63311096	63311296
chr1	63313627	63313961
chr1	63534096	63534328
chr1	63546243	63546462
chr1	63549569	63549769
chr1	63551610	63551826
chr1	63563976	63564180
chr1	63567720	63567950
chr1	63576357	63576561
chr1	63578430	63578751
chr1	63579278	63579478
chr1	63583191	63583552
chr1	63594518	63595044
chr1	63751107	63751316
chr1	64030078	64030299
chr1	64121084	64121310
chr1	64570006	64570206
chr1	64576012	64576215
chr1	64599540	64600091
chr1	64602395	64602758
chr1	64607137	64607412
chr1	64702164	64702364
chr1	64723939	64724141
chr1	64791746	64792214
chr1	65108176	65108376
chr1	65108545	65108747
chr1	65109536	65109756
chr1	65219598	65219798
chr1	65223366	65223574
chr1	65246279	65246479
chr1	65254200	65254400
chr1	65265675	65265887
chr1	65272852	65273058
chr1	66202160	66202360
chr1	66205179	66205379
chr1	66322735	66323001
chr1	66323887	66324151
chr1	66327119	66327440
chr1	66335031	66335231
chr1	66341300	66341500
chr1	66425081	66425299
chr1	66430918	66431118
chr1	66431664	66431864
chr1	66484490	66484690
chr1	66509097	66509350
chr1	66525504	66525704
chr1	66527682	66527907
chr1	66534060	66534260
chr1	66550752	66550953
chr1	66608234	66608436
chr1	66611945	66612145
chr1	66626347	66626551
chr1	66653109	66653309
chr1	66662835	66663194
chr1	66668943	66669148
chr1	66669790	66669990
chr1	66679431	66679707
chr1	66683558	66683863
chr1	66688093	66688293
chr1	66725978	66726208
chr1	66735558	66735899
chr1	66745921	66746121
chr1	66761200	66761441
chr1	66764159	66764361
chr1	66764829	66765029
chr1	66770946	66771156
chr1	66777988	66778269
chr1	66838386	66838586
chr1	66853217	66853417
chr1	66937485	66937685
chr1	67002821	67003194
chr1	67007009	67007227
chr1	67015065	67015373
chr1	67021021	67021241
chr1	67230920	67231120
chr1	68037480	68037800
chr1	68038160	68038360
chr1	68039683	68039893
chr1	68071649	68071850
chr1	68298437	68298637
chr1	68330257	68330458
chr1	68560596	68560796
chr1	69000193	69000393
chr1	69533319	69533676
chr1	69534384	69534681
chr1	69538786	69538986
chr1	69702500	69702700
chr1	69896339	69896539
chr1	70730851	70731093
chr1	70734684	70734884
chr1	70884707	70884908
chr1	71570662	71570865
chr1	71585891	71586398
chr1	71586876	71587108
chr1	71597484	71597841
chr1	71601230	71601430
chr1	71602468	71602680
chr1	71606815	71607015
chr1	71609510	71609712
chr1	71615523	71615740
chr1	71637370	71637570
chr1	71638520	71638720
chr1	72162402	72162602
chr1	72246735	72246939
chr1	72265625	72266236
chr1	72273967	72274322
chr1	72277299	72277555
chr1	72312231	72312565
chr1	72356667	72356873
chr1	72383563	72383763
chr1	72393730	72393936
chr1	72452543	72452743
chr1	72535798	72536097
chr1	72586870	72587070
chr1	72851920	72852362
chr1	73911527	73912164
chr1	73916909	73917109
chr1	73952578	73952947
chr1	73953758	73953993
chr1	74262271	74262471
chr1	74263561	74263783
chr1	74281771	74281971
chr1	74283158	74283359
chr1	74283982	74284199
chr1	74288253	74288492
chr1	74289458	74289663
chr1	74351710	74351951
chr1	74352637	74352928
chr1	74353110	74353437
chr1	74365722	74365922
chr1	74436047	74436307
chr1	74436946	74437308
chr1	74438391	74438592
chr1	74441545	74441746
chr1	74444470	74444672
chr1	74475046	74475246
chr1	74486678	74486878
chr1	74518733	74518935
chr1	74528561	74528761
chr1	74550741	74551057
chr1	74563351	74563563
chr1	74582745	74583086
chr1	74588631	74589089
chr1	74589636	74589897
chr1	74590095	74590422
chr1	74600503	74600769
chr1	74634018	74634231
chr1	74635659	74636045
chr1	74679976	74680337
chr1	74681032	74681359
chr1	74685175	74685375
chr1	74690035	74690238
chr1	74697372	74697572
chr1	74736846	74737046
chr1	74840040	74840261
chr1	74920509	74920709
chr1	74923052	74923458
chr1	74926481	74926686
chr1	74967708	74967908
chr1	75135920	75136185
chr1	75136736	75136950
chr1	75142109	75142309
chr1	75144896	75145227
chr1	75147669	75147898
chr1	75181744	75181944
chr1	75186690	75187101
chr1	75187810	75188161
chr1	75195485	75195756
chr1	75202699	75202899
chr1	75206578	75206893
chr1	75216399	75216600
chr1	75239091	75239291
chr1	75247240	75247668
chr1	75255765	75255974
chr1	75274031	75274231
chr1	75383281	75383848
chr1	75387774	75388045
chr1	75409758	75409958
chr1	75415170	75415370
chr1	75417493	75417878
chr1	75421457	75421772
chr1	75427835	75428161
chr1	75431557	75432169
chr1	75450673	75450876
chr1	75470123	75470325
chr1	75477621	75477853
chr1	75491402	75491708
chr1	75497110	75497340
chr1	75547855	75548154
chr1	75550444	75550792
chr1	75555284	75555484
chr1	75559821	75560021
chr1	75560229	75561181
chr1	75562006	75562506
chr1	76529346	76529546
chr1	76615409	76615617
chr1	77374838	77375038
chr1	77383015	77383215
chr1	77388547	77388748
chr1	77420320	77420520
chr1	77556281	77556483
chr1	78503318	78503518
chr1	78690130	78690330
chr1	78699561	78699784
chr1	79704126	79704326
chr1	79712845	79713053
chr1	79714910	79715110
chr1	79715821	79716021
chr1	79794427	79794753
chr1	79796843	79797057
chr1	80266199	80266409
chr1	80271585	80271805
chr1	80320201	80320655
chr1	80324247	80324447
chr1	80502504	80502733
chr1	80502807	80503044
chr1	80518609	80518947
chr1	80526267	80526487
chr1	80528277	80528478
chr1	80528655	80528858
chr1	80536881	80537150
chr1	80539827	80540031
chr1	80543446	80543679
chr1	80551512	80551712
chr1	80586822	80587022
chr1	80592784	80593009
chr1	80606205	80606458
chr1	80726682	80726882
chr1	81240704	81240904
chr1	82234945	82235247
chr1	82287554	82287838
chr1	82288600	82289051
chr1	82304100	82304300
chr1	82317731	82318045
chr1	82444141	82444401
chr1	82741623	82741823
chr1	82875975	82876187
chr1	82879144	82879555
chr1	82879912	82880112
chr1	82882994	82883194
chr1	82894843	82895077
chr1	82898719	82898991
chr1	82900552	82900924
chr1	82911188	82911390
chr1	83210254	83210454
chr1	83288872	83289072
chr1	83305120	83305417
chr1	83332154	83332354
chr1	83339586	83339786
chr1	83408184	83408476
chr1	84131084	84131284
chr1	84277947	84278197
chr1	84418745	84418969
chr1	84494855	84495057
chr1	84723716	84723966
chr1	84726288	84726500
chr1	84730553	84730758
chr1	84733540	84733822
chr1	84737062	84737262
chr1	84742286	84742486
chr1	84759048	84759252
chr1	84766056	84766256
chr1	84806543	84806899
chr1	84839334	84839534
chr1	84841889	84842089
chr1	84842980	84843181
chr1	84904929	84905129
chr1	85012490	85012692
chr1	85644757	85644958
chr1	85694097	85694297
chr1	85718654	85718854
chr1	85835192	85835487
chr1	85848105	85848377
chr1	85907364	85907629
chr1	86021989	86022189
chr1	86052873	86053184
chr1	86054219	86054463
chr1	86055603	86055892
chr1	86075655	86075858
chr1	86085866	86086067
chr1	86159885	86160085
chr1	86171750	86172259
chr1	86176623	86176823
chr1	86218122	86218324
chr1	86234733	86234933
chr1	86258059	86258259
chr1	86276062	86276394
chr1	86276805	86277202
chr1	86277558	86277777
chr1	86344942	86345143
chr1	86582523	86582728
chr1	86598852	86599066
chr1	86854200	86854413
chr1	86857093	86857296
chr1	86973251	86973456
chr1	87020861	87021107
chr1	87052013	87052642
chr1	87053580	87053780
chr1	87053901	87054152
chr1	87148656	87148856
chr1	87149603	87149998
chr1	87152114	87152314
chr1	87224176	87224376
chr1	87225657	87225869
chr1	87226019	87226225
chr1	87239706	87239917
chr1	87264415	87264620
chr1	87309532	87309732
chr1	87310099	87310392
chr1	87373863	87374101
chr1	87378773	87379024
chr1	87382433	87382634
chr1	87383427	87383642
chr1	87411544	87411755
chr1	87418913	87419113
chr1	87424875	87425131
chr1	87428430	87428632
chr1	87440270	87440812
chr1	87480728	87480928
chr1	87509324	87509546
chr1	87719888	87720444
chr1	87775582	87775788
chr1	87778789	87778989
chr1	87824264	87824464
chr1	87828261	87828461
chr1	87850278	87850706
chr1	87880246	87880447
chr1	87881156	87881358
chr1	87916182	87916382
chr1	87935006	87935289
chr1	87936113	87936323
chr1	87942324	87942675
chr1	87942959	87943235
chr1	87949971	87950172
chr1	87954042	87954242
chr1	87972301	87972593
chr1	87974864	87975064
chr1	87999860	88000060
chr1	88007358	88007560
chr1	88095572	88095833
chr1	88218232	88218526
chr1	88275081	88275282
chr1	88277249	88277449
chr1	88698286	88698486
chr1	89154454	89154885
chr1	89627626	89627830
chr1	89633984	89634184
chr1	89663511	89663711
chr1	89725805	89726052
chr1	89766169	89766372
chr1	89789031	89789251
chr1	89888702	89889156
chr1	89890820	89891309
chr1	89943309	89943878
chr1	89944322	89944522
chr1	89947795	89947998
chr1	89950196	89950778
chr1	89951084	89951611
chr1	90097980	90098191
chr1	90213879	90214095
chr1	90214580	90214933
chr1	90766868	90767068
chr1	90796511	90796713
chr1	91076771	91076971
chr1	91079471	91079671
chr1	91082560	91083060
chr1	91089999	91090200
chr1	91100389	91100594
chr1	91101083	91101290
chr1	91105023	91105285
chr1	91206780	91206993
chr1	91315103	91315403
chr1	91320202	91320645
chr1	91376004	91376208
chr1	91416115	91416317
chr1	91430823	91431024
chr1	91432874	91433074
chr1	91448837	91449037
chr1	91507348	91507550
chr1	91527436	91527640
chr1	91546816	91547052
chr1	91559006	91559462
chr1	91798671	91798871
chr1	91799214	91799414
chr1	91928783	91929094
chr1	91931057	91931259
chr1	91942357	91942557
chr1	91972729	91973035
chr1	91975501	91975701
chr1	91984490	91984917
chr1	91987577	91987777
chr1	92012677	92012881
chr1	92463120	92463320
chr1	92729558	92729758
chr1	92856893	92857093
chr1	92859748	92860187
chr1	92909160	92909914
chr1	92910127	92910328
chr1	92933730	92934105
chr1	92940176	92940376
chr1	92944880	92945080
chr1	93016845	93017045
chr1	93018368	93018572
chr1	93021773	93021973
chr1	93024648	93024850
chr1	93052525	93052730
chr1	93054348	93054563
chr1	93055708	93055909
chr1	93062537	93062739
chr1	93066134	93066373
chr1	93068522	93068731
chr1	93073099	93073299
chr1	93077071	93077277
chr1	93077749	93077951
chr1	93286340	93286713
chr1	93297212	93297556
chr1	93314346	93314546
chr1	93357581	93357821
chr1	93360584	93360784
chr1	93372907	93373107
chr1	93406356	93406556
chr1	93406803	93407106
chr1	93407394	93407594
chr1	93423358	93423558
chr1	93427563	93427765
chr1	93431467	93431688
chr1	93576642	93576842
chr1	93579612	93579846
chr1	93580578	93580778
chr1	93584720	93584941
chr1	93587031	93587521
chr1	93589276	93589476
chr1	93591461	93591669
chr1	93684589	93684789
chr1	93750525	93750948
chr1	93774939	93775139
chr1	93778149	93778349
chr1	93791943	93792145
chr1	93819412	93820068
chr1	93828467	93828667
chr1	93832485	93832686
chr1	93835137	93835399
chr1	94024669	94025003
chr1	94027864	94028103
chr1	94468681	94468881
chr1	95588535	95588737
chr1	95653538	95653896
chr1	96879198	96879399
chr1	97707803	97708017
chr1	97727268	97727687
chr1	97740988	97741349
chr1	97757438	97757638
chr1	97831500	97831700
chr1	97850816	97851016
chr1	97875965	97876166
chr1	97885701	97885904
chr1	100071979	100072197
chr1	100075870	100076177
chr1	100076494	100076694
chr1	100163953	100164158
chr1	100213511	100213717
chr1	100224150	100224352
chr1	100230412	100230612
chr1	100358526	100358727
chr1	100485308	100485566
chr1	100781814	100782314
chr1	105278881	105279084
chr1	105279939	105280261
chr1	105283164	105283382
chr1	105554080	105554280
chr1	105566793	105567224
chr1	105648226	105648429
chr1	105723889	105724089
chr1	105725523	105725747
chr1	105846807	105847015
chr1	106023019	106023219
chr1	106029897	106030290
chr1	106030425	106031221
chr1	106167037	106167241
chr1	106171216	106171610
chr1	106203546	106203746
chr1	106251519	106251975
chr1	106281286	106281526
chr1	106343223	106343450
chr1	106355073	106355315
chr1	106377721	106377921
chr1	106729200	106729400
chr1	106730957	106731170
chr1	106731791	106731991
chr1	106732283	106732744
chr1	106764180	106764637
chr1	106765589	106766058
chr1	106772338	106772541
chr1	106790046	106790247
chr1	107604538	107604746
chr1	107609380	107609600
chr1	107609851	107610051
chr1	107610521	107610759
chr1	109993872	109994072
chr1	109995692	109996004
chr1	110052735	110052935
chr1	110099896	110100101
chr1	110137771	110137972
chr1	110139491	110139703
chr1	110884273	110884473
chr1	111753710	111753910
chr1	111861262	111861734
chr1	112404471	112404753
chr1	115667418	115667637
chr1	115728008	115728208
chr1	116089049	116089249
chr1	116101498	116101698
chr1	116428274	116428474
chr1	116454818	116455153
chr1	116582769	116582969
chr1	116585635	116585835
chr1	118299753	118299953
chr1	118300844	118301098
chr1	118501117	118501317
chr1	118541492	118541694
chr1	118542929	118543147
chr1	118547770	118547971
chr1	118568946	118569146
chr1	118570721	118570949
chr1	118606737	118606943
chr1	118683483	118683683
chr1	118836122	118836322
chr1	119440179	119440379
chr1	119480111	119480444
chr1	119546057	119546257
chr1	119548098	119548445
chr1	119579014	119579242
chr1	119605250	119605450
chr1	119608073	119608275
chr1	119616425	119616625
chr1	119658118	119658320
chr1	119675688	119675888
chr1	119691734	119691945
chr1	119706288	119706489
chr1	119715962	119716172
chr1	119907927	119908162
chr1	119910559	119911030
chr1	120067661	120067875
chr1	120241745	120242073
chr1	120344675	120344877
chr1	121119296	121119666
chr1	121312280	121312480
chr1	121328406	121328821
chr1	121480669	121480882
chr1	121481851	121482051
chr1	121486408	121486621
chr1	121490929	121491129
chr1	121499040	121499242
chr1	121501938	121502297
chr1	121548881	121549081
chr1	123411791	123411992
chr1	123423658	123423858
chr1	125411320	125411526
chr1	125424869	125425069
chr1	125576008	125576208
chr1	125590711	125590911
chr1	125869537	125869737
chr1	125871349	125871549
chr1	126025971	126026456
chr1	126026825	126027510
chr1	126027709	126028115
chr1	126040389	126040616
chr1	126062666	126062866
chr1	127469003	127469205
chr1	127483243	127483688
chr1	127486980	127487316
chr1	127491500	127491776
chr1	127791518	127791721
chr1	127913371	127913577
chr1	127942201	127942559
chr1	127942885	127943085
chr1	127963777	127963980
chr1	127965573	127965773
chr1	127965954	127966154
chr1	127966431	127966631
chr1	127973102	127973315
chr1	127988133	127988333
chr1	128006064	128006266
chr1	128184247	128184447
chr1	128186650	128186869
chr1	128190488	128190696
chr1	128193396	128193614
chr1	128196814	128197016
chr1	128209188	128209396
chr1	128216233	128216434
chr1	128221453	128221653
chr1	128223341	128223543
chr1	128244208	128244408
chr1	128245774	128245974
chr1	128247706	128248105
chr1	128259247	128259447
chr1	128274664	128274887
chr1	128333624	128333826
chr1	128335809	128336043
chr1	128338180	128338380
chr1	128341422	128341623
chr1	128344397	128344597
chr1	128349454	128349654
chr1	128364234	128364437
chr1	128589382	128589811
chr1	129797020	129797221
chr1	130194948	130195160
chr1	130446725	130447193
chr1	130448382	130448582
chr1	130459648	130459848
chr1	130698684	130698887
chr1	130700825	130701059
chr1	130704319	130704519
chr1	130705456	130705656
chr1	130742523	130742798
chr1	131165279	131165480
chr1	131173002	131173236
chr1	131176296	131176496
chr1	131177897	131178100
chr1	131289032	131289806
chr1	131292793	131292997
chr1	131295254	131295837
chr1	131298504	131298704
chr1	131335512	131335712
chr1	131355627	131355832
chr1	131436698	131436903
chr1	131815870	131816382
chr1	131830607	131830822
chr1	131838944	131839186
chr1	132024550	132024750
chr1	132025879	132026079
chr1	132037306	132037506
chr1	132065760	132065960
chr1	132113692	132114213
chr1	132332860	132333060
chr1	132381093	132381294
chr1	132443774	132444162
chr1	132492411	132492614
chr1	132497760	132497984
chr1	132515052	132515519
chr1	132521144	132521470
chr1	132565161	132565361
chr1	132565853	132566099
chr1	132566842	132567385
chr1	132568205	132568694
chr1	132569815	132570016
chr1	132577598	132577798
chr1	132578275	132578475
chr1	132588137	132588421
chr1	132602076	132602326
chr1	132603825	132604032
chr1	132610383	132610586
chr1	132631730	132631931
chr1	132885618	132885818
chr1	132898240	132898875
chr1	132914515	132914811
chr1	132918797	132918997
chr1	132921165	132921365
chr1	132928035	132928235
chr1	132929656	132930065
chr1	132938644	132938844
chr1	132984357	132984558
chr1	132987470	132987816
chr1	133011053	133011341
chr1	133070218	133070418
chr1	133082893	133083321
chr1	133094615	133094817
chr1	133268910	133269110
chr1	133272038	133272240
chr1	133300211	133300433
chr1	133388527	133388727
chr1	133636016	133636222
chr1	133654923	133655306
chr1	133703509	133703710
chr1	133706421	133706624
chr1	133731845	133732074
chr1	133897607	133898121
chr1	133910499	133910721
chr1	133910952	133911152
chr1	133911630	133912151
chr1	133912427	133912968
chr1	133914730	133914931
chr1	133915113	133915529
chr1	134040181	134040734
chr1	134201942	134202154
chr1	134202998	134203349
chr1	134297355	134297559
chr1	134298659	134298969
chr1	134304312	134304525
chr1	134360772	134360972
chr1	134410751	134410964
chr1	134463734	134463934
chr1	134467509	134467835
chr1	134588620	134588826
chr1	134608823	134609023
chr1	134631898	134632100
chr1	134744276	134744523
chr1	134755832	134756053
chr1	134779122	134779325
chr1	134826552	134826754
chr1	134886467	134886718
chr1	134892166	134892421
chr1	134983849	134984049
chr1	134984369	134984569
chr1	135148907	135149107
chr1	135154572	135154776
chr1	135155124	135155514
chr1	135160358	135160560
chr1	135264119	135264320
chr1	135276453	135276940
chr1	135371175	135372012
chr1	135402347	135402556
chr1	135404297	135404497
chr1	135405826	135406069
chr1	135435439	135435704
chr1	135455219	135455430
chr1	135460395	135460595
chr1	135465965	135466184
chr1	135469709	135470066
chr1	135470531	135470738
chr1	135588882	135589082
chr1	135745198	135745400
chr1	135751001	135751361
chr1	135848662	135848864
chr1	135849176	135849379
chr1	135851518	135851718
chr1	136026706	136026906
chr1	136027317	136027522
chr1	136034801	136035001
chr1	136118888	136119088
chr1	136151890	136152302
chr1	136153029	136153231
chr1	136164852	136165063
chr1	136176808	136177047
chr1	136261842	136262338
chr1	136262949	136263151
chr1	136297790	136297991
chr1	136324864	136325097
chr1	136424616	136424816
chr1	136439724	136439956
chr1	136631418	136631621
chr1	136690424	136690758
chr1	137951459	137951659
chr1	138068009	138068211
chr1	138826859	138827059
chr1	138829207	138829884
chr1	138831412	138831663
chr1	138832816	138833029
chr1	139060125	139060325
chr1	139142667	139142867
chr1	139440178	139440384
chr1	139447740	139447943
chr1	140376160	140376361
chr1	140507540	140507740
chr1	140572833	140573033
chr1	140595827	140596031
chr1	143603329	143603530
chr1	143627655	143628062
chr1	143743439	143743639
chr1	143744313	143744513
chr1	143747476	143747676
chr1	143748430	143748632
chr1	143763426	143763626
chr1	143794155	143794355
chr1	144000071	144000271
chr1	146420095	146420295
chr1	146426948	146427149
chr1	146746296	146746496
chr1	146838287	146838493
chr1	146900879	146901183
chr1	149510377	149510577
chr1	149842195	149842395
chr1	150382781	150383015
chr1	150414317	150414519
chr1	150424562	150424798
chr1	150435543	150435806
chr1	150447348	150447548
chr1	150455711	150456020
chr1	151073770	151073970
chr1	151297279	151297634
chr1	151361377	151361577
chr1	151397241	151397500
chr1	151414324	151414524
chr1	151440665	151440908
chr1	151446825	151447025
chr1	151448075	151448291
chr1	151454805	151455014
chr1	151476150	151476367
chr1	151497864	151498064
chr1	151811381	151811698
chr1	151819629	151819830
chr1	151887632	151887838
chr1	151980460	151980672
chr1	152377355	152377870
chr1	152385048	152385371
chr1	152484654	152484854
chr1	152524773	152525007
chr1	152528403	152528609
chr1	152544365	152544566
chr1	152571639	152571855
chr1	152647208	152647408
chr1	152771226	152771426
chr1	152774745	152774945
chr1	152831444	152831665
chr1	152840452	152840652
chr1	152849956	152850156
chr1	152852654	152852856
chr1	152859447	152859652
chr1	152955895	152956268
chr1	152958056	152958256
chr1	152958877	152959531
chr1	152996424	152996624
chr1	153086217	153086421
chr1	153118391	153118696
chr1	153127062	153127297
chr1	153219792	153220539
chr1	153233536	153233741
chr1	153250673	153250873
chr1	153440119	153440319
chr1	153461133	153461335
chr1	153464341	153464541
chr1	153471743	153471994
chr1	153535877	153536077
chr1	153695179	153695379
chr1	153696762	153696962
chr1	153779032	153779232
chr1	153799931	153800148
chr1	153897474	153897674
chr1	153909277	153909478
chr1	154393140	154393341
chr1	154395022	154395222
chr1	154395705	154396083
chr1	154398659	154399090
chr1	154403810	154404010
chr1	154421085	154421298
chr1	154426571	154426774
chr1	154451457	154451657
chr1	154465717	154465917
chr1	154467761	154467976
chr1	154483198	154483398
chr1	154488802	154489003
chr1	154558054	154558254
chr1	154634877	154635160
chr1	154726333	154726539
chr1	154799407	154799618
chr1	154884122	154884329
chr1	155127426	155127832
chr1	155127957	155128170
chr1	155176293	155176493
chr1	155187630	155187838
chr1	155191230	155191430
chr1	155194252	155194454
chr1	155202247	155202976
chr1	155203168	155203368
chr1	155213794	155213994
chr1	155214789	155214991
chr1	155215983	155216183
chr1	155225090	155225292
chr1	155225879	155226565
chr1	155278191	155278397
chr1	155289160	155289360
chr1	155312808	155313015
chr1	155345643	155345843
chr1	155558330	155558638
chr1	155586776	155586976
chr1	155690759	155691202
chr1	155845126	155845671
chr1	155863177	155863378
chr1	155868687	155868946
chr1	155900851	155901062
chr1	155901572	155901793
chr1	155910638	155910898
chr1	155928210	155928487
chr1	155929000	155929205
chr1	155931574	155931775
chr1	155940783	155940983
chr1	156005369	156005597
chr1	156013322	156013524
chr1	156043870	156044089
chr1	156046022	156046222
chr1	156052453	156052696
chr1	156053272	156053472
chr1	156059308	156059509
chr1	156067701	156067901
chr1	156076992	156077193
chr1	156078993	156079296
chr1	156250848	156251048
chr1	156252146	156252588
chr1	156254225	156254425
chr1	156427361	156427644
chr1	156429340	156429675
chr1	156430059	156430375
chr1	156436306	156436507
chr1	156442469	156442669
chr1	156446546	156446746
chr1	156524967	156525177
chr1	156640907	156641109
chr1	156647822	156648025
chr1	156661036	156661409
chr1	156665603	156665803
chr1	156829036	156829236
chr1	157137530	157137731
chr1	157156932	157157350
chr1	157161307	157161509
chr1	157163752	157164015
chr1	157192819	157193054
chr1	157470442	157470652
chr1	157756171	157756401
chr1	158255034	158255234
chr1	158259477	158259677
chr1	158265172	158265372
chr1	158267862	158268063
chr1	158439571	158439771
chr1	158472296	158472509
chr1	158504064	158504279
chr1	158552507	158552707
chr1	158580100	158580302
chr1	158612179	158612391
chr1	158678633	158678834
chr1	158679047	158679262
chr1	158690497	158691050
chr1	159324740	159324940
chr1	159326937	159327140
chr1	159346437	159346637
chr1	159352320	159352698
chr1	159549252	159549453
chr1	159609096	159609296
chr1	159613794	159614155
chr1	159614765	159614965
chr1	159690582	159690783
chr1	159737369	159737583
chr1	159823236	159823436
chr1	159851925	159852125
chr1	159858041	159858241
chr1	159861028	159861228
chr1	159863452	159863652
chr1	159918806	159919014
chr1	159923197	159923409
chr1	159924014	159924672
chr1	159924848	159925343
chr1	160076772	160077083
chr1	160203134	160203334
chr1	160206164	160206365
chr1	160222187	160222585
chr1	160257493	160257693
chr1	160322833	160323124
chr1	160339657	160339857
chr1	160342082	160342283
chr1	160575267	160575655
chr1	160577642	160577999
chr1	160621512	160621712
chr1	160643083	160643283
chr1	160702431	160702631
chr1	160954629	160954837
chr1	160970555	160970756
chr1	160974773	160974973
chr1	161011076	161011301
chr1	161035936	161036136
chr1	161049981	161050184
chr1	161051332	161051535
chr1	161054045	161054247
chr1	161070356	161070556
chr1	161088538	161088851
chr1	161089525	161089878
chr1	161101578	161101778
chr1	161159543	161159743
chr1	161160538	161160739
chr1	161241729	161241929
chr1	161243700	161243900
chr1	161248949	161249175
chr1	161249310	161249881
chr1	161833498	161833698
chr1	161837777	161837980
chr1	161988384	161988900
chr1	161989769	161989972
chr1	161990855	161991055
chr1	162006142	162006418
chr1	162011747	162012002
chr1	162019868	162020068
chr1	162075780	162075984
chr1	162084031	162084253
chr1	162134560	162134763
chr1	162477769	162477969
chr1	162533040	162533263
chr1	162596740	162597085
chr1	162639406	162639621
chr1	162647363	162647563
chr1	162675797	162675997
chr1	162678118	162678372
chr1	162679566	162680172
chr1	162681321	162681521
chr1	162682440	162682640
chr1	162684168	162684398
chr1	162688206	162688406
chr1	162708990	162709199
chr1	162723127	162723388
chr1	163246170	163246372
chr1	163335274	163335474
chr1	163698553	163698753
chr1	163700641	163700841
chr1	163701801	163702001
chr1	163702289	163702492
chr1	163782800	163783000
chr1	163814177	163814380
chr1	163848461	163848662
chr1	163933361	163933598
chr1	163943361	163943590
chr1	164184330	164184531
chr1	164193922	164194123
chr1	164201402	164201602
chr1	164298309	164298537
chr1	164332449	164332736
chr1	164345047	164345247
chr1	164347614	164347827
chr1	164348662	164349021
chr1	164443288	164443491
chr1	164453514	164453718
chr1	164761753	164761953
chr1	165177286	165177607
chr1	165178069	165178269
chr1	165227597	165227797
chr1	165230370	165230573
chr1	165285379	165285579
chr1	165286240	165286751
chr1	165288250	165288450
chr1	165300573	165300773
chr1	165310115	165310315
chr1	165323725	165323925
chr1	165324538	165324739
chr1	165338912	165339112
chr1	165339890	165340134
chr1	165357470	165357712
chr1	165367446	165367646
chr1	165375274	165375482
chr1	165381839	165382299
chr1	165392149	165392359
chr1	165598139	165598529
chr1	165598852	165599189
chr1	165600905	165601105
chr1	165601399	165601711
chr1	165604639	165604867
chr1	165650162	165650369
chr1	165867844	165868059
chr1	165873225	165873425
chr1	165880421	165880652
chr1	165891847	165892047
chr1	165896500	165896700
chr1	165906710	165906927
chr1	166272070	166272281
chr1	166297073	166297475
chr1	166299733	166299959
chr1	166301977	166302179
chr1	166303318	166303530
chr1	166307663	166307863
chr1	166310777	166311057
chr1	166383047	166383335
chr1	166392439	166392640
chr1	166393915	166394291
chr1	166974530	166974730
chr1	167088565	167088779
chr1	167089069	167089635
chr1	167090190	167090597
chr1	167224310	167224687
chr1	167225183	167225420
chr1	167226486	167226688
chr1	167309155	167309355
chr1	167847182	167847382
chr1	168120050	168120279
chr1	168157611	168157980
chr1	168191403	168191603
chr1	168203519	168203719
chr1	168395921	168396121
chr1	168429580	168429780
chr1	169693880	169694097
chr1	169932827	169933029
chr1	169959540	169959941
chr1	169975711	169976051
chr1	169984979	169985179
chr1	170150387	170150587
chr1	170158898	170159105
chr1	170174128	170174328
chr1	170197976	170198383
chr1	170211219	170211419
chr1	170299514	170299714
chr1	170300297	170300497
chr1	170308079	170308411
chr1	170315623	170315823
chr1	170317481	170317681
chr1	170325874	170326185
chr1	170326510	170326822
chr1	170327636	170327871
chr1	170338150	170338428
chr1	170347340	170347540
chr1	170363114	170363314
chr1	170647580	170647804
chr1	170662227	170662440
chr1	170675850	170676050
chr1	170680885	170681096
chr1	170709247	170709616
chr1	170709778	170710143
chr1	170747160	170747364
chr1	170799696	170799913
chr1	170840825	170841025
chr1	170958673	170958873
chr1	171054024	171054228
chr1	171126576	171126882
chr1	171129732	171129933
chr1	171174467	171174699
chr1	171219223	171219724
chr1	171229688	171230009
chr1	171236655	171236855
chr1	171248682	171248882
chr1	171256031	171256231
chr1	171259540	171259806
chr1	171281999	171282357
chr1	171340740	171340940
chr1	171342610	171342848
chr1	171344452	171344656
chr1	171351435	171351806
chr1	171386514	171386822
chr1	171409378	171409638
chr1	171417357	171417557
chr1	171704846	171705046
chr1	171851800	171852000
chr1	172002551	172002751
chr1	172003869	172004118
chr1	172004534	172004989
chr1	172006262	172006462
chr1	172066388	172066636
chr1	172105943	172106147
chr1	172110566	172110766
chr1	172121852	172122102
chr1	172135514	172135719
chr1	172179717	172179929
chr1	172183449	172183649
chr1	172186108	172186310
chr1	172196841	172197041
chr1	172197966	172198353
chr1	172205583	172205786
chr1	172210003	172210304
chr1	172210466	172210679
chr1	172278386	172278755
chr1	172280668	172280879
chr1	172287430	172287630
chr1	172318099	172318507
chr1	172319462	172319663
chr1	172379742	172379942
chr1	172382840	172383059
chr1	172506751	172506952
chr1	172522812	172523042
chr1	172535032	172535254
chr1	172630930	172631142
chr1	172631488	172631815
chr1	172668735	172668935
chr1	173336661	173336861
chr1	173337046	173337280
chr1	173338110	173338343
chr1	173341054	173341290
chr1	173455208	173455410
chr1	173751658	173751858
chr1	173798114	173798314
chr1	173867301	173867503
chr1	173871400	173871710
chr1	174496557	174496884
chr1	174501989	174502193
chr1	174719691	174719902
chr1	174744077	174744281
chr1	174819819	174820019
chr1	174836584	174836785
chr1	175060801	175061001
chr1	175091042	175091250
chr1	175417742	175417942
chr1	175600404	175600684
chr1	175601521	175601722
chr1	175604054	175604254
chr1	175608000	175608200
chr1	175686023	175686224
chr1	175970490	175970690
chr1	175993869	175994073
chr1	176729971	176730210
chr1	176737596	176737796
chr1	176763864	176764064
chr1	176788515	176788717
chr1	176806771	176806971
chr1	176830943	176831146
chr1	176834723	176834927
chr1	176835090	176835429
chr1	176948112	176948312
chr1	176952788	176952988
chr1	177039718	177039956
chr1	177050100	177050314
chr1	177109631	177109906
chr1	177211987	177212187
chr1	177249051	177249251
chr1	177429695	177429898
chr1	177775609	177775837
chr1	177784070	177784270
chr1	177990027	177990274
chr1	178103697	178103989
chr1	178111062	178111485
chr1	178154292	178154492
chr1	178160607	178160807
chr1	178283729	178283929
chr1	178308981	178309185
chr1	178312810	178313010
chr1	178314157	178314373
chr1	178327254	178327456
chr1	178337309	178337513
chr1	178870425	178870625
chr1	178934919	178935298
chr1	178936440	178936728
chr1	178938919	178939121
chr1	179528828	179529035
chr1	179532065	179532266
chr1	179579398	179579604
chr1	179592641	179592842
chr1	179601528	179601728
chr1	179604061	179604603
chr1	179626105	179626305
chr1	179679419	179679619
chr1	179747186	179747391
chr1	179765941	179766200
chr1	179769129	179769539
chr1	179777529	179777938
chr1	179789664	179789864
chr1	179792486	179792687
chr1	179960483	179960683
chr1	179966373	179966612
chr1	180074425	180074625
chr1	180111157	180111359
chr1	180130480	180130680
chr1	180132352	180132552
chr1	180134126	180134326
chr1	180141215	180141444
chr1	180155633	180155833
chr1	180159428	180159631
chr1	180161392	180161604
chr1	180164493	180164821
chr1	180167035	180167250
chr1	180174298	180174498
chr1	180228881	180229081
chr1	180235165	180235382
chr1	180327046	180327252
chr1	180421575	180422071
chr1	180433669	180434004
chr1	180434547	180434958
chr1	180477328	180477546
chr1	180589258	180589458
chr1	180597119	180597319
chr1	180598035	180598302
chr1	180640223	180640423
chr1	180661369	180661569
chr1	180744976	180745179
chr1	180858004	180858204
chr1	180859723	180859949
chr1	180907685	180907955
chr1	180924706	180924906
chr1	180928376	180928576
chr1	180930647	180931253
chr1	180970067	180970268
chr1	180989627	180989964
chr1	180991974	180992177
chr1	180994023	180994229
chr1	181090746	181090959
chr1	181091550	181091751
chr1	181096323	181096600
chr1	181120443	181120646
chr1	181148948	181149148
chr1	181166061	181166261
chr1	181209113	181209423
chr1	181227280	181227545
chr1	181234442	181234644
chr1	181435867	181436256
chr1	181451749	181451949
chr1	181467057	181467308
chr1	181470377	181470577
chr1	181814527	181814733
chr1	181901423	181901892
chr1	181904971	181905172
chr1	181910724	181910924
chr1	181917215	181917415
chr1	181922030	181922532
chr1	181954105	181954305
chr1	182021169	182021531
chr1	182276015	182276261
chr1	182299628	182300389
chr1	182300892	182301615
chr1	182302221	182302423
chr1	182440640	182440902
chr1	182472587	182472789
chr1	182479726	182479926
chr1	182481596	182481815
chr1	182482535	182482735
chr1	182486640	182486842
chr1	182490768	182491188
chr1	182858277	182858584
chr1	182861022	182861222
chr1	182867518	182867856
chr1	182872815	182873451
chr1	182874397	182874597
chr1	182874827	182875027
chr1	182877821	182878021
chr1	182881074	182881554
chr1	182891896	182892096
chr1	183088115	183088454
chr1	183089544	183089839
chr1	183276518	183276718
chr1	183280913	183281113
chr1	183285114	183285318
chr1	183286834	183287035
chr1	183306716	183306917
chr1	183324191	183324449
chr1	183327454	183327678
chr1	183356436	183356636
chr1	183397615	183397817
chr1	183408545	183408745
chr1	184905546	184905787
chr1	185235797	185235998
chr1	185250773	185250976
chr1	185277965	185278169
chr1	185281491	185281703
chr1	185284946	185285147
chr1	185285328	185285528
chr1	185288094	185288294
chr1	185289483	185289683
chr1	185300211	185300411
chr1	185318576	185318778
chr1	185323780	185323992
chr1	185348598	185348819
chr1	185381629	185381833
chr1	185386889	185387092
chr1	185395884	185396088
chr1	185415558	185415778
chr1	185456713	185456913
chr1	185466000	185466200
chr1	185468355	185468733
chr1	185497332	185497583
chr1	186601032	186601232
chr1	186623181	186623431
chr1	186623609	186623953
chr1	186721214	186721716
chr1	186737669	186737869
chr1	187125523	187125723
chr1	187230635	187230835
chr1	187232946	187233178
chr1	187238374	187238577
chr1	187341326	187341526
chr1	187350690	187350890
chr1	187651515	187651715
chr1	188043214	188043637
chr1	188150060	188150270
chr1	188213547	188214187
chr1	189652531	189652731
chr1	189653202	189653403
chr1	189849882	189850140
chr1	189850389	189850589
chr1	189856586	189856809
chr1	189872212	189872412
chr1	189885318	189885528
chr1	189888832	189889034
chr1	190160647	190161145
chr1	190216536	190217098
chr1	190799798	190800017
chr1	190810095	190810297
chr1	190871695	190871895
chr1	190946704	190946906
chr1	191039400	191039663
chr1	191043782	191044016
chr1	191050155	191050582
chr1	191053566	191053771
chr1	191054877	191055078
chr1	191170346	191170546
chr1	191170650	191170979
chr1	191340641	191340841
chr1	191344856	191345057
chr1	191349683	191349884
chr1	191356958	191357158
chr1	191538170	191538370
chr1	191583069	191583272
chr1	191605937	191606153
chr1	191612948	191613151
chr1	191623451	191623651
chr1	191648255	191648582
chr1	191749352	191749552
chr1	191766319	191766521
chr1	191767473	191767673
chr1	191782809	191783223
chr1	191818983	191819315
chr1	191894551	191895035
chr1	191903501	191903701
[truncated: 28,512 more rows]

## Sheet: overlap_diff_peaks
PeakID	enrichment_SH	enrichment_EE	Fold	p.value	diff_peak
33159	-0.06	13.8	-13.85	9.34e-09	up
27258	-0.06	13.77	-13.83	9.73e-09	up
4389	-0.06	12.84	-12.89	3.87e-08	up
14336	-0.06	12.82	-12.88	3.95e-08	up
11455	-0.06	12.58	-12.63	5.69e-08	up
16240	-0.06	12.44	-12.49	7.02e-08	up
20139	-0.06	12.38	-12.43	7.69e-08	up
10518	-0.06	11.65	-11.71	2.26e-07	up
15327	-0.06	11.55	-11.61	2.62e-07	up
14740	-0.06	11.42	-11.48	3.19e-07	up
30553	-0.06	11.39	-11.44	3.36e-07	up
23518	-0.06	11.37	-11.43	3.42e-07	up
18731	-0.06	11.29	-11.35	3.87e-07	up
24634	-0.06	11.23	-11.28	4.24e-07	up
1224	-0.06	11.02	-11.08	5.78e-07	up
1213	-0.06	10.9	-10.96	6.88e-07	up
14337	-0.06	10.9	-10.95	6.95e-07	up
8037	-0.06	10.87	-10.92	7.29e-07	up
21266	-0.06	10.85	-10.9	7.49e-07	up
31752	-0.06	10.75	-10.81	8.62e-07	up
24117	-0.06	10.64	-10.69	1.03e-06	up
24905	-0.06	10.52	-10.57	1.22e-06	up
4248	-0.06	10.48	-10.54	1.29e-06	up
34577	-0.06	10.48	-10.53	1.3e-06	up
29946	-0.06	10.46	-10.52	1.33e-06	up
1529	-0.06	10.39	-10.45	1.48e-06	up
12606	-0.06	10.3	-10.36	1.7e-06	up
21575	-0.06	10.3	-10.35	1.7e-06	up
21593	-0.06	10.3	-10.35	1.7e-06	up
6417	-0.06	10.26	-10.32	1.8e-06	up
31382	-0.06	10.24	-10.3	1.84e-06	up
35122	-0.06	10.22	-10.28	1.9e-06	up
3251	-0.06	10.18	-10.24	2.02e-06	up
14377	-0.06	10.18	-10.24	2.03e-06	up
13526	-0.06	10.16	-10.22	2.09e-06	up
3234	-0.06	10.15	-10.2	2.13e-06	up
11764	-0.06	10.13	-10.18	2.19e-06	up
34955	-0.06	10.07	-10.12	2.4e-06	up
6628	-0.06	10.06	-10.11	2.45e-06	up
28111	-0.06	10.05	-10.1	2.48e-06	up
26175	-0.06	10.04	-10.1	2.49e-06	up
30340	-0.06	10.02	-10.07	2.59e-06	up
32141	-0.06	9.88	-9.94	3.18e-06	up
22729	-0.06	9.85	-9.91	3.33e-06	up
34033	-0.06	9.83	-9.89	3.41e-06	up
11808	-0.06	9.83	-9.89	3.42e-06	up
34004	3.5	12.98	-9.48	3.73e-06	up
16361	-0.06	9.77	-9.82	3.77e-06	up
34576	-0.06	9.74	-9.79	3.95e-06	up
23899	-0.06	9.73	-9.79	3.98e-06	up
31450	-0.06	9.67	-9.72	4.38e-06	up
21309	-0.06	9.66	-9.71	4.44e-06	up
28288	-0.06	9.65	-9.71	4.48e-06	up
21565	-0.06	9.62	-9.67	4.72e-06	up
11907	-0.06	9.6	-9.66	4.84e-06	up
19607	-0.06	9.59	-9.65	4.91e-06	up
10691	-0.06	9.57	-9.63	5.03e-06	up
8005	-0.06	9.48	-9.54	5.8e-06	up
33297	2.06	11.31	-9.24	5.92e-06	up
24876	-0.06	9.46	-9.52	5.95e-06	up
25905	-0.06	9.45	-9.5	6.08e-06	up
17774	-0.06	9.4	-9.45	6.58e-06	up
13792	-0.06	9.39	-9.45	6.62e-06	up
8363	-0.06	9.33	-9.39	7.23e-06	up
3054	-0.06	9.26	-9.32	8.01e-06	up
3522	-0.06	9.22	-9.28	8.46e-06	up
5339	-0.06	9.21	-9.27	8.7e-06	up
1182	-0.06	9.18	-9.24	9.07e-06	up
31803	-0.06	9.17	-9.23	9.13e-06	up
14467	-0.06	9.16	-9.22	9.31e-06	up
6878	-0.06	9.16	-9.22	9.35e-06	up
726	-0.06	9.12	-9.18	9.93e-06	up
22073	-0.06	9.11	-9.17	1.01e-05	up
26199	-0.06	9.1	-9.15	1.03e-05	up
11040	-0.06	9.04	-9.1	1.12e-05	up
23668	-0.06	9.04	-9.09	1.12e-05	up
27664	-0.06	9.04	-9.09	1.13e-05	up
29000	0.77	9.72	-8.95	1.13e-05	up
20439	-0.06	9.02	-9.08	1.15e-05	up
2130	-0.06	8.99	-9.05	1.2e-05	up
34994	-0.06	8.97	-9.02	1.25e-05	up
2685	-0.06	8.93	-8.98	1.33e-05	up
18126	-0.06	8.92	-8.97	1.35e-05	up
12180	-0.06	8.88	-8.93	1.43e-05	up
19613	-0.06	8.88	-8.94	1.43e-05	up
23785	-0.06	8.88	-8.93	1.43e-05	up
18453	-0.06	8.87	-8.93	1.45e-05	up
33006	-0.06	8.84	-8.9	1.51e-05	up
25843	-0.06	8.84	-8.9	1.52e-05	up
16074	-0.06	8.83	-8.89	1.53e-05	up
7941	-0.06	8.79	-8.85	1.63e-05	up
11909	-0.06	8.76	-8.82	1.71e-05	up
28138	-0.06	8.74	-8.8	1.74e-05	up
3450	-0.06	8.74	-8.8	1.75e-05	up
27954	-0.06	8.75	-8.8	1.75e-05	up
31982	-0.06	8.74	-8.8	1.75e-05	up
34056	-0.06	8.7	-8.76	1.85e-05	up
6032	-0.06	8.69	-8.75	1.89e-05	up
25468	-0.06	8.62	-8.68	2.1e-05	up
2319	-0.06	8.61	-8.67	2.12e-05	up
28740	-0.06	8.6	-8.66	2.16e-05	up
17913	-0.06	8.6	-8.65	2.18e-05	up
10525	-0.06	8.6	-8.65	2.19e-05	up
21552	-0.06	8.59	-8.65	2.21e-05	up
9743	8.85	0.3	8.55	2.25e-05	down
7296	2.44	10.74	-8.31	2.32e-05	up
14992	3.47	11.73	-8.25	2.34e-05	up
2403	-0.06	8.52	-8.58	2.44e-05	up
30131	-0.06	8.49	-8.55	2.54e-05	up
28283	-0.06	8.49	-8.55	2.55e-05	up
26164	-0.06	8.44	-8.49	2.78e-05	up
21439	-0.06	8.44	-8.49	2.79e-05	up
29978	-0.06	8.42	-8.48	2.83e-05	up
31588	-0.06	8.39	-8.44	2.98e-05	up
14597	-0.06	8.39	-8.44	3e-05	up
27952	-0.06	8.38	-8.43	3.04e-05	up
10256	-0.06	8.37	-8.42	3.08e-05	up
30755	0.44	8.72	-8.27	3.26e-05	up
31465	-0.06	8.31	-8.37	3.35e-05	up
6798	-0.06	8.31	-8.37	3.36e-05	up
11402	-0.06	8.31	-8.36	3.38e-05	up
32525	-0.06	8.29	-8.35	3.41e-05	up
5920	-0.06	8.29	-8.35	3.42e-05	up
5340	-0.06	8.29	-8.35	3.43e-05	up
19586	-0.06	8.29	-8.34	3.46e-05	up
7428	-0.06	8.29	-8.35	3.47e-05	up
24863	-0.06	8.26	-8.32	3.58e-05	up
4237	-0.06	8.25	-8.31	3.63e-05	up
6597	1.35	9.41	-8.06	3.65e-05	up
29827	-0.06	8.25	-8.31	3.67e-05	up
12740	-0.06	8.25	-8.31	3.68e-05	up
28753	-0.06	8.23	-8.28	3.81e-05	up
24183	-0.06	8.22	-8.28	3.83e-05	up
22217	-0.06	8.21	-8.26	3.93e-05	up
18168	-0.06	8.14	-8.19	4.38e-05	up
7990	-0.06	8.13	-8.18	4.4e-05	up
26345	-0.06	8.1	-8.16	4.62e-05	up
17836	-0.06	8.09	-8.15	4.63e-05	up
4121	-0.06	8.1	-8.15	4.65e-05	up
15859	-0.06	8.08	-8.14	4.75e-05	up
19238	-0.06	8.07	-8.12	4.86e-05	up
25349	-0.06	8.06	-8.12	4.9e-05	up
18939	-0.06	8.05	-8.11	4.96e-05	up
16358	-0.06	8.03	-8.09	5.05e-05	up
18166	1.67	9.51	-7.83	5.18e-05	up
29341	-0.06	8.01	-8.07	5.29e-05	up
34574	-0.06	7.99	-8.05	5.43e-05	up
17870	-0.06	7.99	-8.04	5.49e-05	up
2270	-0.06	7.98	-8.03	5.53e-05	up
34151	-0.06	7.97	-8.03	5.58e-05	up
17270	-0.06	7.96	-8.02	5.68e-05	up
24583	-0.06	7.94	-8	5.78e-05	up
33747	-0.06	7.95	-8	5.81e-05	up
19671	-0.06	7.93	-7.99	5.88e-05	up
7809	-0.06	7.94	-7.99	5.9e-05	up
25596	-0.06	7.93	-7.98	6.01e-05	up
6377	-0.06	7.92	-7.98	6.06e-05	up
20146	-0.06	7.9	-7.96	6.21e-05	up
31394	-0.06	7.88	-7.94	6.38e-05	up
19550	-0.06	7.87	-7.93	6.44e-05	up
34761	-0.06	7.87	-7.93	6.49e-05	up
9145	-0.06	7.86	-7.91	6.66e-05	up
29957	-0.06	7.85	-7.9	6.75e-05	up
23507	-0.06	7.83	-7.89	6.82e-05	up
26338	-0.06	7.83	-7.89	6.83e-05	up
3517	-0.06	7.84	-7.89	6.88e-05	up
26264	-0.06	7.83	-7.89	6.94e-05	up
1122	-0.06	7.81	-7.87	7.04e-05	up
14742	-0.06	7.81	-7.87	7.11e-05	up
11824	-0.06	7.81	-7.86	7.11e-05	up
30883	1.14	8.81	-7.68	7.19e-05	up
4334	-0.06	7.8	-7.86	7.23e-05	up
10884	-0.06	7.78	-7.84	7.42e-05	up
5643	-0.06	7.75	-7.81	7.81e-05	up
35682	-0.06	7.75	-7.8	7.88e-05	up
31469	-0.06	7.72	-7.77	8.17e-05	up
4255	-0.06	7.71	-7.76	8.25e-05	up
4705	-0.06	7.71	-7.77	8.27e-05	up
5927	-0.06	7.7	-7.76	8.42e-05	up
15356	-0.06	7.69	-7.75	8.57e-05	up
11822	-0.06	7.66	-7.72	8.8e-05	up
28806	-0.06	7.67	-7.73	8.83e-05	up
27522	2.78	10.18	-7.4	8.86e-05	up
17059	-0.06	7.64	-7.69	9.12e-05	up
11993	1.56	9.02	-7.47	9.13e-05	up
35140	-0.06	7.65	-7.7	9.16e-05	up
10279	3.47	10.81	-7.34	9.29e-05	up
10519	-0.06	7.62	-7.68	9.36e-05	up
31161	-0.06	7.61	-7.67	9.49e-05	up
12595	-0.06	7.61	-7.67	9.5e-05	up
23983	3.79	11.09	-7.3	9.65e-05	up
32142	-0.06	7.6	-7.66	9.68e-05	up
11858	-0.06	7.59	-7.65	9.73e-05	up
24086	4.72	12	-7.28	9.73e-05	up
15494	-0.06	7.59	-7.64	9.94e-05	up
27442	-0.06	7.59	-7.64	9.98e-05	up
16337	0.93	8.39	-7.46	0.000101	up
34055	-0.06	7.58	-7.63	0.000102	up
21555	-0.06	7.58	-7.63	0.000102	up
24592	-0.06	7.58	-7.63	0.000102	up
18693	-0.06	7.56	-7.61	0.000103	up
28810	1.67	9.05	-7.38	0.000103	up
33157	-0.06	7.56	-7.62	0.000103	up
9143	-0.06	7.57	-7.62	0.000103	up
14412	-0.06	7.56	-7.61	0.000105	up
3485	-0.06	7.52	-7.57	0.000112	up
34632	-0.06	7.5	-7.56	0.000113	up
12917	-0.06	7.51	-7.56	0.000113	up
19947	-0.06	7.5	-7.56	0.000114	up
19605	-0.06	7.48	-7.54	0.000117	up
26557	-0.06	7.47	-7.53	0.00012	up
6005	-0.06	7.45	-7.51	0.000122	up
12655	-0.06	7.44	-7.49	0.000123	up
18974	-0.06	7.44	-7.5	0.000124	up
5099	-0.06	7.43	-7.49	0.000124	up
24635	-0.06	7.43	-7.49	0.000125	up
28948	-0.06	7.44	-7.49	0.000125	up
16161	-0.06	7.44	-7.49	0.000126	up
31980	-0.06	7.43	-7.48	0.000127	up
855	-0.06	7.41	-7.47	0.00013	up
10136	1.88	9.08	-7.2	0.00013	up
1634	-0.06	7.39	-7.45	0.000134	up
1184	-0.06	7.38	-7.44	0.000134	up
12266	-0.06	7.37	-7.43	0.000137	up
19098	-0.06	7.36	-7.42	0.000138	up
33296	-0.06	7.35	-7.41	0.000142	up
2113	-0.06	7.35	-7.41	0.000143	up
26394	-0.06	7.35	-7.41	0.000143	up
16363	-0.06	7.33	-7.39	0.000144	up
2422	-0.06	7.34	-7.4	0.000145	up
12139	-0.06	7.34	-7.4	0.000145	up
11130	-0.06	7.34	-7.39	0.000146	up
24096	-0.06	7.32	-7.38	0.000147	up
22647	-0.06	7.33	-7.38	0.000147	up
14070	-0.06	7.32	-7.37	0.00015	up
5736	-0.06	7.32	-7.37	0.000151	up
31989	-0.06	7.3	-7.36	0.000151	up
19471	-0.06	7.3	-7.36	0.000151	up
28524	3.09	10.1	-7	0.000152	up
25704	-0.06	7.3	-7.36	0.000153	up
9548	2.05	9.1	-7.05	0.000153	up
32874	-0.06	7.3	-7.36	0.000154	up
34760	1.78	8.87	-7.09	0.000156	up
5991	-0.06	7.28	-7.33	0.000157	up
30625	-0.06	7.27	-7.33	0.000159	up
734	-0.06	7.28	-7.34	0.000159	up
6367	-0.06	7.26	-7.32	0.00016	up
16436	-0.06	7.26	-7.31	0.000161	up
19580	-0.06	7.25	-7.3	0.000165	up
29880	-0.06	7.24	-7.3	0.000166	up
30695	0.54	7.73	-7.18	0.000171	up
14746	6.43	13.32	-6.89	0.000172	up
8347	1.75	8.73	-6.98	0.000174	up
26418	-0.06	7.21	-7.26	0.000178	up
14073	-0.06	7.2	-7.25	0.000178	up
29761	-0.06	7.2	-7.26	0.000178	up
14596	-0.06	7.2	-7.25	0.000178	up
23993	4.49	11.36	-6.87	0.000181	up
21559	0.27	7.45	-7.17	0.000186	up
14606	2.22	9.16	-6.94	0.000187	up
8078	-0.06	7.16	-7.22	0.000188	up
16414	-0.06	7.15	-7.21	0.000188	up
22615	0.67	7.76	-7.08	0.000188	up
24246	-0.06	7.14	-7.19	0.000196	up
34457	-0.06	7.14	-7.2	0.000196	up
28642	-0.06	7.12	-7.18	0.000197	up
14358	-0.06	7.14	-7.19	0.000198	up
31568	-0.06	7.12	-7.17	0.0002	up
12155	-0.06	7.11	-7.16	0.000202	up
14607	-0.06	7.1	-7.16	0.000203	up
26144	-0.06	7.1	-7.16	0.000206	up
22369	2.1	8.96	-6.86	0.000209	up
410	-0.06	7.1	-7.15	0.000209	up
21086	-0.06	7.08	-7.14	0.00021	up
27629	-0.06	7.08	-7.13	0.000212	up
31785	-0.06	7.08	-7.14	0.000214	up
30722	-0.06	7.06	-7.11	0.000222	up
32090	-0.06	7.04	-7.1	0.000222	up
2045	-0.06	7.05	-7.1	0.000223	up
24101	-0.06	7.05	-7.11	0.000225	up
5796	-0.06	7.02	-7.07	0.000232	up
14603	3.44	10.15	-6.71	0.000239	up
7991	0.82	7.69	-6.87	0.00024	up
26082	-0.06	7	-7.06	0.000243	up
28532	-0.06	6.98	-7.03	0.000245	up
5816	-0.06	6.99	-7.04	0.000247	up
10559	-0.06	6.96	-7.02	0.000251	up
5563	-0.06	6.97	-7.03	0.000254	up
28515	-0.06	6.97	-7.03	0.000254	up
32510	-0.06	6.95	-7.01	0.000254	up
11937	-0.06	6.95	-7.01	0.000255	up
31874	-0.06	6.97	-7.02	0.000255	up
13891	-0.06	6.96	-7.02	0.000257	up
28174	-0.06	6.96	-7.01	0.000257	up
3466	-0.06	6.95	-7.01	0.000258	up
28134	-0.06	6.94	-7	0.000258	up
5583	-0.06	6.96	-7.01	0.00026	up
5064	-0.06	6.95	-7.01	0.000261	up
6348	-0.06	6.94	-7	0.000264	up
23608	-0.06	6.94	-6.99	0.000267	up
29919	-0.06	6.93	-6.99	0.000268	up
18689	-0.06	6.91	-6.97	0.000276	up
3529	-0.06	6.9	-6.95	0.000277	up
8701	-0.06	6.9	-6.96	0.000277	up
19674	2.66	9.29	-6.63	0.00028	up
30322	-0.06	6.9	-6.95	0.000281	up
11805	-0.06	6.9	-6.95	0.000283	up
27523	-0.06	6.87	-6.93	0.000288	up
10298	-0.06	6.89	-6.94	0.000288	up
24135	-0.06	6.88	-6.93	0.000289	up
32732	-0.06	6.88	-6.93	0.000292	up
25080	-0.06	6.88	-6.93	0.000292	up
34311	-0.06	6.87	-6.93	0.000296	up
34618	0.67	7.44	-6.77	0.000298	up
35803	4.63	11.16	-6.53	0.000301	up
6178	3.49	10.03	-6.54	0.000301	up
22614	-0.06	6.83	-6.89	0.000307	up
12659	-0.06	6.82	-6.88	0.000312	up
27263	-0.06	6.82	-6.88	0.000317	up
13134	5.08	11.57	-6.49	0.000317	up
3513	-0.06	6.8	-6.86	0.000318	up
14499	-0.06	6.81	-6.87	0.000322	up
33977	-0.06	6.81	-6.86	0.000324	up
10465	0.35	7.1	-6.74	0.00034	up
30870	3.38	9.85	-6.46	0.000344	up
7698	-0.06	6.76	-6.81	0.000349	up
1181	-0.06	6.74	-6.8	0.000349	up
1949	-0.06	6.75	-6.8	0.00035	up
19891	-0.06	6.76	-6.82	0.00035	up
31925	-0.06	6.75	-6.81	0.000351	up
5325	-0.06	6.73	-6.79	0.000352	up
1473	-0.06	6.73	-6.79	0.000354	up
12137	-0.06	6.73	-6.79	0.000356	up
34077	-0.06	6.74	-6.8	0.000358	up
6590	-0.06	6.71	-6.77	0.000367	up
22997	3.81	10.23	-6.41	0.000368	up
16506	-0.06	6.69	-6.74	0.000377	up
4126	-0.06	6.7	-6.75	0.000379	up
28147	-0.06	6.7	-6.75	0.00038	up
957	-0.06	6.7	-6.76	0.000383	up
16402	-0.06	6.69	-6.75	0.000384	up
8698	3.81	10.19	-6.38	0.00039	up
11033	-0.06	6.69	-6.74	0.00039	up
29489	-0.06	6.68	-6.73	0.000394	up
34007	-0.06	6.65	-6.71	0.000401	up
25967	2.5	8.89	-6.39	0.000412	up
5595	-0.06	6.64	-6.7	0.00042	up
23931	2.05	8.43	-6.37	0.000422	up
3443	-0.06	6.61	-6.67	0.000422	up
12245	2.73	9.08	-6.35	0.000423	up
14498	-0.06	6.63	-6.68	0.000424	up
1971	-0.06	6.61	-6.67	0.000424	up
26645	-0.06	6.62	-6.67	0.000429	up
14304	-0.06	6.6	-6.66	0.000429	up
32823	-0.06	6.62	-6.68	0.00043	up
1033	-0.06	6.61	-6.67	0.000437	up
5023	-0.06	6.61	-6.66	0.000438	up
31780	-0.06	6.57	-6.63	0.000449	up
28646	-0.06	6.54	-6.6	0.00047	up
12914	-0.06	6.54	-6.6	0.00047	up
11350	-0.06	6.54	-6.59	0.000472	up
31325	1.43	7.81	-6.39	0.000477	up
23278	0.35	6.85	-6.5	0.000486	up
14483	0.67	7.12	-6.45	0.000492	up
30320	-0.06	6.52	-6.58	0.000492	up
7299	-0.06	6.49	-6.54	0.00051	up
23566	-0.06	6.51	-6.57	0.000511	up
30042	-0.06	6.48	-6.54	0.000513	up
19675	-0.06	6.5	-6.56	0.000514	up
17556	-0.06	6.5	-6.56	0.000515	up
5140	-0.06	6.49	-6.54	0.000522	up
24146	1.78	8.07	-6.29	0.000526	up
28505	-0.06	6.47	-6.52	0.000526	up
32745	-0.06	6.46	-6.52	0.000532	up
2129	4.19	10.35	-6.16	0.000533	up
2326	-0.06	6.47	-6.53	0.000538	up
35440	-0.06	6.47	-6.53	0.000539	up
12197	-0.06	6.46	-6.52	0.00054	up
3536	-0.06	6.43	-6.49	0.000551	up
1557	-0.06	6.45	-6.5	0.000552	up
31486	4.71	10.83	-6.11	0.000559	up
21221	-0.06	6.42	-6.48	0.00058	up
21843	-0.06	6.41	-6.47	0.00058	up
14639	0.77	7.09	-6.32	0.000594	up
26315	-0.06	6.38	-6.44	0.0006	up
21621	-0.06	6.39	-6.45	0.000611	up
4209	-0.06	6.36	-6.42	0.000617	up
4311	-0.06	6.37	-6.43	0.000626	up
6245	-0.06	6.37	-6.43	0.000627	up
31755	-0.06	6.36	-6.42	0.000629	up
6399	-0.06	6.34	-6.39	0.000636	up
21764	6.92	0.65	6.27	0.000641	down
29480	-0.06	6.35	-6.4	0.000651	up
13563	0.44	6.72	-6.28	0.000656	up
19889	-0.06	6.34	-6.39	0.000659	up
21354	0.27	6.6	-6.33	0.000665	up
4268	-0.06	6.33	-6.39	0.000668	up
5850	-0.06	6.3	-6.36	0.000671	up
5659	-0.06	6.3	-6.35	0.000675	up
10524	2.8	8.81	-6.02	0.000676	up
2117	3.43	9.43	-6.01	0.00068	up
3445	-0.06	6.29	-6.35	0.000683	up
11399	-0.06	6.29	-6.35	0.000684	up
20134	-0.06	6.3	-6.36	0.000694	up
3257	-0.06	6.27	-6.32	0.000707	up
946	2.73	8.75	-6.02	0.000707	up
15945	-0.06	6.26	-6.32	0.00071	up
19764	3.03	9.01	-5.98	0.000711	up
21675	1.29	7.42	-6.14	0.000712	up
11755	-0.06	6.29	-6.34	0.000712	up
34988	-0.06	6.26	-6.31	0.000713	up
2118	-0.06	6.26	-6.32	0.000719	up
19060	-0.06	6.28	-6.33	0.000723	up
29927	2.86	8.83	-5.97	0.000741	up
25471	2.25	8.25	-6	0.000742	up
11403	-0.06	6.26	-6.32	0.000743	up
34129	-0.06	6.26	-6.32	0.000743	up
3487	-0.06	6.23	-6.28	0.000757	up
29828	-0.06	6.25	-6.3	0.000759	up
4411	-0.06	6.24	-6.29	0.000768	up
19851	-0.06	6.2	-6.26	0.000781	up
30129	4.09	9.97	-5.88	0.000806	up
6508	3.19	9.1	-5.91	0.000808	up
30145	-0.06	6.19	-6.25	0.000809	up
7819	-0.06	6.19	-6.24	0.00082	up
18348	3.44	9.33	-5.89	0.000821	up
17037	-0.06	6.16	-6.22	0.000826	up
10497	-0.06	6.17	-6.22	0.000828	up
2626	-0.06	6.18	-6.23	0.00084	up
12645	-0.06	6.15	-6.21	0.000844	up
10527	-0.06	6.15	-6.2	0.000845	up
28465	6.42	0.3	6.11	0.000861	down
8706	-0.06	6.16	-6.22	0.000862	up
21297	-0.06	6.15	-6.21	0.000872	up
24516	-0.06	6.14	-6.19	0.000876	up
6392	-0.06	6.15	-6.2	0.000881	up
12648	-0.06	6.15	-6.2	0.000881	up
27255	-0.06	6.15	-6.2	0.000885	up
22996	4.72	10.53	-5.81	0.000886	up
22653	-0.06	6.11	-6.17	0.000887	up
10607	6.39	0.3	6.09	0.000892	down
420	-0.06	6.09	-6.15	0.000912	up
21325	-0.06	6.11	-6.17	0.000915	up
34573	-0.06	6.09	-6.15	0.000924	up
25893	-0.06	6.09	-6.14	0.00093	up
1860	-0.06	6.1	-6.16	0.000932	up
33007	1.78	7.68	-5.9	0.000937	up
28339	-0.06	6.08	-6.14	0.000938	up
33569	5.68	11.44	-5.76	0.000939	up
12182	0.54	6.59	-6.05	0.000943	up
24862	3.47	9.26	-5.79	0.00095	up
2850	2.43	8.26	-5.83	0.000951	up
34460	3.07	8.86	-5.8	0.000968	up
5375	-0.06	6.06	-6.11	0.000976	up
24587	-0.06	6.05	-6.11	0.000977	up
31055	-0.06	6.07	-6.13	0.000987	up
16208	-0.06	6.05	-6.11	0.000998	up
31384	-0.06	6.02	-6.08	0.00102	up
16446	-0.06	6.01	-6.07	0.00103	up
27784	-0.06	6.04	-6.1	0.00103	up
30928	-0.06	6.01	-6.07	0.00104	up
35136	-0.06	6	-6.06	0.00105	up
33472	3	8.72	-5.72	0.00105	up
12590	1.97	7.77	-5.8	0.00106	up
34586	2.19	7.93	-5.74	0.00108	up
19926	-0.06	5.98	-6.04	0.00108	up
22922	0.96	6.86	-5.9	0.00108	up
23116	-0.06	5.98	-6.03	0.00108	up
28624	-0.06	5.98	-6.04	0.00109	up
8353	-0.06	6	-6.06	0.0011	up
19290	4.83	10.49	-5.66	0.0011	up
7907	3.62	9.31	-5.69	0.0011	up
1584	-0.06	5.95	-6.01	0.00112	up
27780	3.7	9.37	-5.67	0.00112	up
16355	-0.06	5.95	-6.01	0.00113	up
29898	-0.06	5.95	-6.01	0.00113	up
4686	-0.06	5.98	-6.03	0.00114	up
28660	-0.06	5.97	-6.03	0.00115	up
33755	-0.06	5.93	-5.99	0.00116	up
26080	-0.06	5.93	-5.99	0.00116	up
14380	3.47	9.12	-5.65	0.00116	up
28195	-0.06	5.95	-6.01	0.00117	up
6366	-0.06	5.93	-5.98	0.00118	up
20137	6.85	12.45	-5.59	0.00119	up
31596	1.11	6.87	-5.76	0.0012	up
28870	-0.06	5.91	-5.96	0.0012	up
5319	-0.06	5.91	-5.97	0.0012	up
30172	-0.06	5.93	-5.98	0.00123	up
31814	-0.06	5.93	-5.98	0.00123	up
30941	3.34	8.95	-5.61	0.00123	up
11816	-0.06	5.9	-5.95	0.00123	up
27694	-0.06	5.89	-5.94	0.00125	up
12916	4.66	10.23	-5.57	0.00126	up
34083	-0.06	5.87	-5.93	0.00127	up
4355	-0.06	5.89	-5.95	0.00127	up
18464	-0.06	5.86	-5.91	0.00129	up
29772	-0.06	5.89	-5.95	0.00129	up
1494	-0.06	5.86	-5.92	0.0013	up
1969	2.98	8.57	-5.59	0.00131	up
16340	2.43	8.04	-5.61	0.00132	up
20470	6.12	0.3	5.82	0.00133	down
11946	-0.06	5.88	-5.93	0.00133	up
19281	3.18	8.75	-5.57	0.00134	up
14074	-0.06	5.83	-5.89	0.00134	up
21973	-0.06	5.83	-5.89	0.00135	up
26530	3.62	9.16	-5.54	0.00138	up
29530	1.75	7.35	-5.6	0.00139	up
2370	-0.06	5.83	-5.89	0.0014	up
24197	-0.06	5.83	-5.89	0.0014	up
30628	-0.06	5.81	-5.87	0.0014	up
26845	-0.06	5.8	-5.86	0.0014	up
16401	5.31	10.8	-5.49	0.00141	up
31784	3.51	9.03	-5.52	0.00141	up
14137	-0.06	5.79	-5.84	0.00143	up
31005	-0.06	5.8	-5.86	0.00146	up
7378	2.22	7.79	-5.57	0.00147	up
27262	3.74	9.23	-5.49	0.00147	up
29937	-0.06	5.8	-5.85	0.00147	up
3486	3.22	8.71	-5.48	0.00148	up
17808	-0.06	5.77	-5.82	0.00149	up
21227	4.46	9.91	-5.45	0.00151	up
2701	-0.06	5.78	-5.83	0.00151	up
28815	-0.06	5.75	-5.8	0.00153	up
20988	-0.06	5.74	-5.8	0.00153	up
28783	-0.06	5.74	-5.79	0.00154	up
18377	4.83	10.26	-5.43	0.00154	up
6204	5.14	10.57	-5.43	0.00155	up
21947	6.76	12.18	-5.42	0.00155	up
9621	7.18	12.59	-5.42	0.00155	up
19654	-0.06	5.75	-5.81	0.00156	up
30687	3.07	8.54	-5.48	0.00156	up
16497	-0.06	5.77	-5.82	0.00157	up
24033	-0.06	5.72	-5.78	0.00158	up
3403	-0.06	5.75	-5.81	0.00158	up
28715	-0.06	5.72	-5.77	0.00159	up
2192	-0.06	5.71	-5.77	0.0016	up
26465	-0.06	5.72	-5.78	0.00161	up
21381	-0.06	5.7	-5.76	0.00164	up
27449	0.93	6.54	-5.61	0.00164	up
26086	-0.06	5.71	-5.76	0.00164	up
18085	2.44	7.91	-5.48	0.00164	up
24091	-0.06	5.73	-5.78	0.00166	up
30496	1.67	7.2	-5.53	0.00167	up
32931	-0.06	5.68	-5.74	0.00167	up
32535	-0.06	5.7	-5.76	0.00168	up
18264	0.54	6.19	-5.65	0.00168	up
10308	7.09	12.45	-5.35	0.0017	up
34441	-0.06	5.68	-5.74	0.00171	up
11400	-0.06	5.67	-5.73	0.00172	up
5577	5.95	0.3	5.64	0.00173	down
8510	2.5	7.93	-5.43	0.00175	up
34626	-0.06	5.69	-5.74	0.00176	up
3451	1.14	6.68	-5.55	0.00176	up
26343	1.65	7.12	-5.47	0.00177	up
16821	3.41	8.79	-5.38	0.00177	up
25353	0.93	6.45	-5.52	0.00181	up
24087	-0.06	5.63	-5.69	0.00181	up
34977	-0.06	5.66	-5.72	0.00181	up
25245	-0.06	5.67	-5.72	0.00182	up
5389	-0.06	5.63	-5.69	0.00182	up
12446	2.98	8.35	-5.37	0.00184	up
24160	0.27	5.93	-5.65	0.00184	up
30246	2.19	7.57	-5.38	0.00184	up
16322	3.96	9.29	-5.33	0.00185	up
15391	-0.06	5.61	-5.67	0.00185	up
4367	-0.06	5.61	-5.67	0.00186	up
4175	2.68	8.05	-5.38	0.00186	up
29915	1.35	6.8	-5.44	0.00187	up
34231	-0.06	5.61	-5.66	0.00187	up
21380	-0.06	5.61	-5.67	0.00188	up
21996	6.02	11.31	-5.29	0.00188	up
23268	2.05	7.43	-5.37	0.00188	up
16449	-0.06	5.59	-5.65	0.0019	up
10278	-0.06	5.59	-5.65	0.00192	up
17776	0.82	6.29	-5.47	0.00192	up
14041	-0.06	5.58	-5.64	0.00193	up
9951	-0.06	5.58	-5.63	0.00194	up
28155	-0.06	5.62	-5.68	0.00194	up
19643	-0.06	5.59	-5.64	0.00196	up
26531	-0.06	5.57	-5.63	0.00197	up
6425	-0.06	5.6	-5.65	0.00197	up
4817	-0.06	5.57	-5.63	0.00198	up
4588	-0.06	5.57	-5.63	0.00199	up
3456	-0.06	5.56	-5.62	0.00199	up
11021	5.86	11.11	-5.25	0.00201	up
17780	2.06	7.43	-5.37	0.00201	up
3453	-0.06	5.55	-5.61	0.00204	up
28340	1.35	6.74	-5.39	0.00204	up
23495	2.52	7.82	-5.29	0.00205	up
803	-0.06	5.58	-5.64	0.00205	up
30026	4.42	9.66	-5.24	0.0021	up
9432	-0.06	5.55	-5.61	0.00214	up
19860	-0.06	5.55	-5.61	0.00215	up
1009	-0.06	5.51	-5.56	0.00218	up
8432	-0.06	5.5	-5.56	0.0022	up
22816	-0.06	5.54	-5.6	0.00221	up
12820	5.19	10.36	-5.17	0.00224	up
32604	-0.06	5.48	-5.54	0.00224	up
2048	-0.06	5.48	-5.54	0.00226	up
7422	7.33	2	5.33	0.00227	down
35029	-0.06	5.47	-5.52	0.00229	up
20628	2.22	7.49	-5.27	0.0023	up
1694	3.59	8.78	-5.19	0.00233	up
23470	-0.06	5.44	-5.5	0.00236	up
4904	-0.06	5.43	-5.49	0.00241	up
5323	-0.06	5.47	-5.52	0.00243	up
12663	-0.06	5.43	-5.49	0.00244	up
6479	-0.06	5.42	-5.47	0.00245	up
21895	0.27	5.72	-5.45	0.0025	up
21093	-0.06	5.41	-5.47	0.0025	up
20024	3.37	8.52	-5.15	0.00251	up
32359	-0.06	5.45	-5.5	0.00252	up
25305	2.88	8.04	-5.16	0.00255	up
9134	2.84	7.99	-5.16	0.00256	up
16076	3.86	8.98	-5.12	0.00256	up
21576	-0.06	5.39	-5.44	0.00257	up
7671	4.25	9.35	-5.1	0.00259	up
34211	5.67	0.3	5.36	0.0026	down
32168	-0.06	5.39	-5.45	0.0026	up
17833	-0.06	5.42	-5.48	0.00263	up
18997	-0.06	5.38	-5.43	0.00263	up
16445	-0.06	5.37	-5.42	0.00268	up
26878	1.78	6.98	-5.2	0.00268	up
23510	-0.06	5.36	-5.41	0.00271	up
6387	-0.06	5.35	-5.4	0.00271	up
765	1.06	6.32	-5.26	0.00272	up
31291	0.77	6.08	-5.31	0.00272	up
14536	1.78	6.97	-5.19	0.00273	up
8349	-0.06	5.35	-5.41	0.00273	up
33069	5.63	0.3	5.33	0.00274	down
4823	7.78	12.8	-5.03	0.00276	up
28183	2.08	7.22	-5.14	0.00276	up
12529	-0.06	5.38	-5.44	0.00278	up
14148	-0.06	5.34	-5.39	0.00283	up
18347	2.66	7.75	-5.08	0.00283	up
16845	5.61	0.3	5.3	0.00283	down
34348	-0.06	5.36	-5.42	0.00286	up
30393	-0.06	5.36	-5.42	0.00286	up
24208	-0.06	5.3	-5.35	0.00293	up
32133	3.8	8.82	-5.02	0.00294	up
28800	6.54	11.53	-4.99	0.00294	up
23677	-0.06	5.35	-5.41	0.00294	up
28675	-0.06	5.29	-5.35	0.00295	up
31452	1.67	6.81	-5.14	0.00297	up
25997	-0.06	5.3	-5.36	0.00298	up
1738	-0.06	5.32	-5.38	0.00301	up
389	5.57	0.3	5.26	0.00302	down
8645	-0.06	5.32	-5.38	0.00305	up
2147	4.25	9.24	-4.99	0.00305	up
17849	1.74	6.85	-5.11	0.00305	up
16455	-0.06	5.27	-5.32	0.00305	up
30164	5.02	9.99	-4.97	0.00305	up
5079	-0.06	5.28	-5.33	0.00306	up
33186	0.82	6	-5.18	0.00306	up
28272	-0.06	5.27	-5.32	0.0031	up
10409	5.54	10.5	-4.96	0.00311	up
28428	1.56	6.68	-5.12	0.00311	up
1350	0.77	5.97	-5.21	0.00315	up
31389	-0.06	5.25	-5.31	0.00317	up
4326	-0.06	5.25	-5.31	0.00318	up
22626	-0.06	5.28	-5.34	0.00319	up
30325	3.16	8.13	-4.97	0.0032	up
18535	5.52	0.3	5.22	0.00322	down
28242	3.29	8.27	-4.97	0.00322	up
2777	4.54	9.48	-4.95	0.00322	up
12014	4.33	9.27	-4.95	0.00324	up
31526	1.78	6.85	-5.07	0.00325	up
9373	2.77	7.75	-4.98	0.00326	up
4261	4.41	9.35	-4.94	0.00328	up
3009	2.14	7.18	-5.03	0.00328	up
18173	-0.06	5.27	-5.32	0.00329	up
35804	5.5	0.3	5.2	0.0033	down
14057	-0.06	5.27	-5.33	0.00331	up
10055	0.82	5.95	-5.13	0.00331	up
6697	-0.06	5.21	-5.27	0.00331	up
34084	-0.06	5.23	-5.28	0.00332	up
23442	2.68	7.66	-4.99	0.00333	up
13316	-0.06	5.2	-5.26	0.00337	up
17644	-0.06	5.21	-5.26	0.00338	up
1460	-0.06	5.2	-5.25	0.00338	up
14349	-0.06	5.2	-5.26	0.00341	up
12781	-0.06	5.19	-5.25	0.00342	up
27528	5.48	0.3	5.17	0.00342	down
5162	2.88	7.84	-4.95	0.00345	up
4398	-0.06	5.18	-5.24	0.00345	up
35017	-0.06	5.21	-5.27	0.00346	up
4695	5.52	10.4	-4.87	0.00351	up
2110	-0.06	5.19	-5.24	0.00352	up
3389	6.49	11.36	-4.86	0.00353	up
27312	6.08	10.95	-4.86	0.00354	up
5264	6.34	11.2	-4.85	0.00358	up
17252	-0.06	5.22	-5.27	0.00359	up
22204	4.75	9.61	-4.86	0.00363	up
23988	-0.06	5.15	-5.21	0.00365	up
11446	3.44	8.31	-4.87	0.00373	up
24680	2.84	7.74	-4.9	0.00373	up
17533	5	9.83	-4.83	0.00379	up
14173	-0.06	5.15	-5.21	0.0038	up
20667	5.6	10.42	-4.82	0.00381	up
32053	1.91	6.82	-4.91	0.00382	up
16342	-0.06	5.11	-5.16	0.00385	up
1382	3.76	8.6	-4.84	0.00386	up
32721	2.44	7.32	-4.89	0.00386	up
4324	-0.06	5.11	-5.16	0.00387	up
31388	-0.06	5.11	-5.17	0.00388	up
29048	5.87	10.67	-4.8	0.0039	up
4380	-0.06	5.11	-5.17	0.00391	up
10541	-0.06	5.16	-5.22	0.00391	up
26488	-0.06	5.14	-5.2	0.00392	up
32802	-0.06	5.11	-5.17	0.00396	up
17108	-0.06	5.13	-5.19	0.00408	up
4471	3.93	8.73	-4.8	0.00409	up
25853	0.82	5.8	-4.99	0.00411	up
21743	5.44	10.21	-4.77	0.00412	up
29771	3.15	7.97	-4.82	0.00413	up
19156	5.33	10.09	-4.76	0.00415	up
26445	2.78	7.61	-4.83	0.00419	up
19243	5.8	10.55	-4.75	0.0042	up
21997	-0.06	5.04	-5.1	0.00421	up
6084	-0.06	5.05	-5.11	0.00424	up
16220	5.33	0.3	5.03	0.00427	down
17742	2.14	6.99	-4.84	0.0043	up
17099	-0.06	5.03	-5.09	0.0043	up
31411	-0.06	5.04	-5.1	0.00431	up
10121	2.93	7.73	-4.8	0.00431	up
6118	1.91	6.73	-4.82	0.00438	up
22057	4.74	9.47	-4.73	0.00438	up
28663	-0.06	5.03	-5.08	0.00439	up
14481	3.71	8.46	-4.75	0.00442	up
30685	-0.06	5.02	-5.07	0.00447	up
31474	2.93	7.68	-4.76	0.00448	up
26216	4.33	9.05	-4.72	0.00448	up
1429	-0.06	5.06	-5.11	0.0045	up
18698	2.43	7.21	-4.78	0.00451	up
32514	5.29	0.3	4.99	0.00454	down
33212	3.69	8.41	-4.72	0.00455	up
14989	-0.06	4.99	-5.04	0.00458	up
1332	-0.06	4.98	-5.04	0.00459	up
33315	-0.06	4.98	-5.03	0.00463	up
18643	3.22	7.93	-4.71	0.00468	up
24843	-0.06	4.98	-5.03	0.0047	up
14350	1.91	6.68	-4.77	0.0047	up
11122	-0.06	4.96	-5.02	0.00475	up
33177	1.5	6.33	-4.83	0.00475	up
34059	3.55	8.24	-4.69	0.00477	up
23992	0.35	5.3	-4.94	0.00478	up
18542	-0.06	4.96	-5.02	0.00478	up
17064	0.82	5.69	-4.87	0.00478	up
2280	2.25	6.99	-4.74	0.00478	up
21183	-0.06	4.96	-5.02	0.0048	up
12393	7.84	12.49	-4.65	0.00485	up
17789	-0.06	4.95	-5	0.00485	up
12495	5.22	9.87	-4.65	0.00487	up
15822	2.19	6.91	-4.73	0.00488	up
14062	6.09	10.74	-4.64	0.0049	up
32169	-0.06	5.01	-5.06	0.00491	up
29958	1.35	6.14	-4.79	0.00493	up
16029	0.54	5.45	-4.91	0.00495	up
14192	3.26	7.95	-4.69	0.00495	up
5554	6.61	1.83	4.78	0.00496	down
31308	-0.06	4.93	-4.98	0.00499	up
24095	-0.06	4.92	-4.97	0.00505	up
22690	-0.06	4.93	-4.99	0.00507	up
28724	1.51	6.26	-4.75	0.00515	up
39	5.32	9.94	-4.62	0.00516	up
30387	5.11	9.73	-4.62	0.00517	up
24192	3.38	8.03	-4.65	0.00517	up
2044	0.82	5.64	-4.83	0.0052	up
18933	4.34	8.96	-4.62	0.00521	up
17844	6.18	10.78	-4.6	0.00522	up
31398	5.19	0.3	4.89	0.00524	down
5857	-0.06	4.89	-4.95	0.00525	up
23521	-0.06	4.89	-4.95	0.00525	up
26685	3.96	8.59	-4.63	0.00525	up
12581	-0.06	4.91	-4.96	0.00526	up
9028	3.98	8.61	-4.63	0.00527	up
28947	-0.06	4.89	-4.94	0.00528	up
30898	0.67	5.53	-4.86	0.00531	up
4342	-0.06	4.88	-4.94	0.00533	up
21172	5.07	9.67	-4.59	0.00534	up
19029	2.73	7.4	-4.66	0.00535	up
30188	-0.06	4.89	-4.95	0.00535	up
5098	4.95	9.54	-4.59	0.00536	up
30426	5.17	0.3	4.87	0.00536	down
3532	-0.06	4.89	-4.94	0.00538	up
376	1.88	6.6	-4.72	0.00538	up
27325	7.9	12.47	-4.57	0.00538	up
21967	8.83	13.4	-4.57	0.00539	up
23523	-0.06	4.88	-4.94	0.00542	up
13797	-0.06	4.93	-4.98	0.00543	up
28137	-0.06	4.86	-4.92	0.00545	up
16937	1.88	6.58	-4.7	0.00548	up
7270	2.78	7.43	-4.64	0.00548	up
30194	3.38	7.99	-4.62	0.00548	up
26174	-0.06	4.86	-4.92	0.00553	up
31710	3.22	7.83	-4.61	0.00553	up
16654	5.15	0.3	4.84	0.00553	down
34494	-0.06	4.85	-4.91	0.00556	up
7798	5.14	0.3	4.84	0.0056	down
11028	-0.06	4.85	-4.9	0.0056	up
8646	3.6	8.17	-4.57	0.00561	up
22964	5.19	9.75	-4.56	0.00564	up
34105	-0.06	4.85	-4.9	0.00564	up
1139	1.43	6.16	-4.73	0.00565	up
21908	3.59	8.18	-4.59	0.00566	up
5917	2.73	7.35	-4.62	0.00569	up
20200	2.5	7.13	-4.63	0.00571	up
35131	6.2	10.74	-4.54	0.00574	up
11229	3.86	8.41	-4.55	0.00577	up
28882	-0.06	4.83	-4.89	0.00579	up
1442	2.75	7.33	-4.58	0.00585	up
35748	6.26	10.78	-4.52	0.00587	up
23564	5.1	0.3	4.8	0.00588	down
24473	-0.06	4.82	-4.88	0.00589	up
26047	5.14	9.67	-4.53	0.0059	up
27567	-0.06	4.81	-4.86	0.00591	up
18650	-0.06	4.82	-4.88	0.00591	up
24841	2.15	6.77	-4.62	0.00592	up
14212	-0.06	4.81	-4.87	0.00593	up
6109	-0.06	4.82	-4.88	0.00594	up
5609	5.05	9.57	-4.52	0.00596	up
25476	5.92	10.43	-4.51	0.00597	up
14332	2.43	7.01	-4.58	0.00597	up
2977	3.19	7.75	-4.57	0.00597	up
8700	0.44	5.2	-4.76	0.00598	up
29895	2.78	7.37	-4.58	0.00598	up
18625	2.78	7.37	-4.58	0.00598	up
27999	-0.06	4.8	-4.85	0.00599	up
6230	-0.06	4.86	-4.92	0.00599	up
25989	-0.06	4.81	-4.87	0.006	up
16849	5.67	10.17	-4.51	0.00601	up
24180	-0.06	4.8	-4.86	0.00602	up
30622	-0.06	4.81	-4.87	0.00605	up
33447	4.27	8.78	-4.52	0.0061	up
53	5.07	0.3	4.76	0.00613	down
22955	1.11	5.76	-4.65	0.00618	up
31158	3.68	8.21	-4.53	0.00618	up
22196	7.84	3.28	4.56	0.00618	down
31935	3.72	8.25	-4.52	0.00619	up
1333	4.24	8.74	-4.5	0.00619	up
30542	-0.06	4.79	-4.84	0.00622	up
27621	2.5	7.07	-4.57	0.00622	up
29488	-0.06	4.77	-4.82	0.00627	up
14617	-0.06	4.77	-4.82	0.00629	up
25591	6.07	10.54	-4.47	0.00634	up
27568	2.98	7.51	-4.53	0.00635	up
11938	3.28	7.78	-4.5	0.00638	up
24046	3.26	7.78	-4.52	0.00641	up
23712	6.35	1.71	4.64	0.00645	down
27925	2.31	6.83	-4.53	0.00646	up
17153	0.44	5.16	-4.72	0.00647	up
14329	-0.06	4.74	-4.8	0.00651	up
19096	4.59	9.04	-4.45	0.00657	up
18386	3.1	7.59	-4.49	0.00659	up
22848	3.65	8.13	-4.48	0.00664	up
28247	5.21	0.51	4.71	0.00665	down
8668	4.61	9.05	-4.44	0.00668	up
32854	-0.06	4.8	-4.85	0.00669	up
24985	5.18	9.62	-4.44	0.0067	up
15136	-0.06	4.72	-4.78	0.00671	up
24230	0.44	5.17	-4.72	0.00672	up
11901	-0.06	4.74	-4.79	0.00673	up
14593	-0.06	4.78	-4.83	0.00677	up
33578	0.93	5.57	-4.64	0.00678	up
14379	6	10.42	-4.42	0.0068	up
34992	-0.06	4.76	-4.81	0.00682	up
8485	4.27	8.71	-4.44	0.00685	up
28192	-0.06	4.7	-4.76	0.00689	up
16491	-0.06	4.69	-4.74	0.00699	up
25238	4.98	0.3	4.68	0.00702	down
34944	-0.06	4.74	-4.8	0.00708	up
3528	-0.06	4.68	-4.73	0.00709	up
21206	0.67	5.29	-4.61	0.00714	up
13130	4.97	0.3	4.66	0.00714	down
19922	-0.06	4.69	-4.75	0.00716	up
21738	4.23	8.63	-4.41	0.00721	up
11649	1.67	6.21	-4.54	0.00725	up
15052	5.7	10.08	-4.38	0.00727	up
4223	3.15	7.58	-4.43	0.00731	up
15507	5.51	9.88	-4.38	0.00731	up
393	6.2	10.56	-4.36	0.0074	up
27615	5.37	9.74	-4.37	0.00742	up
20703	-0.06	4.67	-4.72	0.00745	up
4833	2.01	6.48	-4.47	0.00748	up
12173	5.73	10.09	-4.35	0.00749	up
17559	-0.06	4.72	-4.78	0.0075	up
7743	2.04	6.51	-4.46	0.00751	up
13545	6	10.36	-4.35	0.00751	up
19248	-0.06	4.65	-4.7	0.00754	up
20181	5.49	9.84	-4.35	0.00754	up
21965	9.36	13.7	-4.34	0.00754	up
28589	4.63	8.99	-4.36	0.0076	up
921	-0.06	4.67	-4.72	0.00766	up
27808	6.38	10.71	-4.34	0.00766	up
31690	4.07	8.43	-4.36	0.00769	up
28216	8.94	13.26	-4.33	0.00771	up
12906	-0.06	4.62	-4.68	0.00774	up
3316	2.25	6.67	-4.42	0.00776	up
21364	3.02	7.42	-4.39	0.00778	up
23395	3.3	7.68	-4.38	0.00779	up
1879	5.88	10.21	-4.33	0.00782	up
32246	1.75	6.18	-4.43	0.00784	up
12275	2.06	6.51	-4.45	0.00785	up
20389	3.23	7.6	-4.38	0.00787	up
18543	4.63	8.96	-4.34	0.00788	up
21259	1.56	6.04	-4.49	0.00789	up
25528	6.11	10.42	-4.32	0.0079	up
30286	10.58	14.89	-4.31	0.00791	up
23797	5.64	9.95	-4.32	0.00791	up
5806	4.57	8.9	-4.33	0.00794	up
4858	5.88	10.19	-4.31	0.00796	up
6825	-0.06	4.59	-4.65	0.008	up
35447	1.43	5.92	-4.49	0.00801	up
25793	0.27	4.94	-4.67	0.00806	up
14646	1.97	6.4	-4.43	0.00816	up
24044	2.22	6.61	-4.39	0.00818	up
20644	4.88	0.3	4.57	0.00823	down
9419	0.44	5.02	-4.57	0.00826	up
16417	8.8	13.07	-4.28	0.00828	up
5145	-0.06	4.59	-4.65	0.00828	up
14502	-0.06	4.59	-4.65	0.00828	up
932	3.34	7.67	-4.33	0.00831	up
13571	2.98	7.32	-4.34	0.00839	up
2294	-0.06	4.57	-4.63	0.00839	up
32555	-0.06	4.56	-4.62	0.00839	up
4346	-0.06	4.57	-4.63	0.0084	up
30541	4.15	8.44	-4.29	0.00841	up
34993	2.31	6.65	-4.34	0.00843	up
18454	4.33	8.62	-4.29	0.00844	up
34965	-0.06	4.63	-4.68	0.00844	up
34493	-0.06	4.64	-4.7	0.00845	up
4913	2.05	6.42	-4.36	0.00847	up
35664	6.19	10.46	-4.26	0.0085	up
14964	4.26	8.55	-4.29	0.0085	up
20706	-0.06	4.56	-4.61	0.00851	up
5119	-0.06	4.56	-4.61	0.00853	up
24140	2.8	7.13	-4.33	0.00854	up
32652	2.42	6.75	-4.33	0.00856	up
28433	3.89	8.18	-4.29	0.00864	up
5266	2.14	6.5	-4.35	0.00866	up
14186	-0.06	4.54	-4.6	0.00866	up
7382	-0.06	4.55	-4.6	0.00867	up
9308	4.83	0.3	4.52	0.00868	down
27699	-0.06	4.55	-4.61	0.00868	up
8482	0.82	5.3	-4.48	0.0087	up
22328	2.78	7.11	-4.33	0.00872	up
32086	1.35	5.76	-4.4	0.00874	up
16567	-0.06	4.54	-4.6	0.00874	up
34170	2.5	6.83	-4.33	0.00874	up
18627	3.78	8.05	-4.28	0.00876	up
26405	3.76	8.04	-4.28	0.00878	up
14097	-0.06	4.52	-4.58	0.0088	up
22960	-0.06	4.52	-4.58	0.0088	up
33095	-0.06	4.54	-4.6	0.00884	up
26404	2.84	7.14	-4.31	0.00887	up
17668	5.43	9.68	-4.24	0.00889	up
11392	2.73	7.05	-4.32	0.00889	up
6809	4.81	0.3	4.51	0.00891	down
30531	-0.06	4.52	-4.58	0.00894	up
16052	6.9	11.13	-4.23	0.00894	up
5570	6.49	10.72	-4.23	0.00895	up
30326	-0.06	4.53	-4.58	0.00897	up
25930	-0.06	4.58	-4.64	0.00898	up
1020	5.05	9.29	-4.24	0.00899	up
15056	-0.06	4.5	-4.56	0.0091	up
23843	1.97	6.31	-4.34	0.00912	up
18660	-0.06	4.53	-4.59	0.00914	up
27855	2.04	6.35	-4.31	0.00917	up
34408	2.59	6.87	-4.28	0.0092	up
843	3.91	8.15	-4.24	0.0092	up
23856	-0.06	4.51	-4.56	0.00921	up
26391	7.34	11.55	-4.2	0.00923	up
30969	4.78	0.3	4.48	0.00923	down
35624	-0.06	4.49	-4.55	0.00924	up
5331	4.33	8.54	-4.21	0.00925	up
9828	6.87	11.07	-4.2	0.00929	up
8676	3.08	7.34	-4.26	0.00933	up
32713	4.3	8.51	-4.21	0.00936	up
918	-0.06	4.57	-4.62	0.00936	up
18651	-0.06	4.48	-4.53	0.0094	up
18591	7.94	12.13	-4.19	0.00946	up
1956	-0.06	4.53	-4.58	0.00948	up
35206	-0.06	4.52	-4.58	0.00949	up
32077	-0.06	4.48	-4.53	0.0095	up
4933	-0.06	4.48	-4.54	0.0095	up
26373	4.78	0.3	4.47	0.0095	down
27801	5.53	1.11	4.42	0.00952	down
31766	5	9.2	-4.2	0.00952	up
28784	2.67	6.93	-4.25	0.00953	up
32863	-0.06	4.55	-4.6	0.00964	up
32067	-0.06	4.47	-4.52	0.00968	up
77	3.83	8.03	-4.2	0.00968	up
6656	-0.06	4.45	-4.51	0.00972	up
19300	7.37	11.54	-4.17	0.00974	up
19344	6.19	10.36	-4.17	0.00974	up
32176	5.17	9.35	-4.18	0.00974	up
4152	3.98	8.18	-4.2	0.00977	up
12623	-0.06	4.46	-4.51	0.00978	up
31779	2.86	7.08	-4.22	0.00978	up
32593	4.29	8.48	-4.19	0.00979	up
20111	-0.06	4.45	-4.51	0.00982	up
6209	4.12	8.3	-4.18	0.00994	up
15474	3.07	7.29	-4.22	0.00994	up
4956	6.7	10.85	-4.15	0.00996	up
27854	1.15	5.47	-4.32	0.00996	up
15304	3.22	7.41	-4.19	0.00998	up
33106	4.59	8.76	-4.16	0.01	up
5519	5.78	9.93	-4.15	0.01	up
11841	-0.06	4.43	-4.49	0.0101	up
35538	2.62	6.82	-4.2	0.0101	up
1456	3.86	8.04	-4.18	0.0102	up
8920	2.86	7.07	-4.21	0.0102	up
34320	-0.06	4.45	-4.5	0.0102	up
5368	3.34	7.53	-4.19	0.0102	up
27605	-0.06	4.44	-4.5	0.0102	up
7706	2.3	6.55	-4.25	0.0102	up
9923	2.15	6.39	-4.24	0.0102	up
28112	-0.06	4.51	-4.57	0.0102	up
5469	5.84	9.98	-4.14	0.0103	up
6426	1.35	5.63	-4.28	0.0103	up
24011	2.05	6.27	-4.22	0.0103	up
6429	1.29	5.63	-4.34	0.0104	up
19383	5.23	9.36	-4.13	0.0104	up
5196	3.03	7.19	-4.17	0.0104	up
34551	4.7	0.3	4.4	0.0104	down
31581	-0.06	4.4	-4.46	0.0104	up
33124	-0.06	4.4	-4.46	0.0104	up
11602	7.45	11.57	-4.12	0.0104	up
29022	1.43	5.75	-4.32	0.0104	up
31634	1.78	6.06	-4.28	0.0105	up
26995	5.29	9.41	-4.12	0.0105	up
8307	1.11	5.4	-4.29	0.0106	up
27672	-0.06	4.39	-4.45	0.0106	up
30142	-0.06	4.39	-4.45	0.0106	up
4228	-0.06	4.46	-4.51	0.0106	up
24630	-0.06	4.4	-4.46	0.0107	up
14673	2.84	7.01	-4.18	0.0108	up
12247	-0.06	4.38	-4.43	0.0108	up
28865	-0.06	4.38	-4.43	0.0108	up
28868	3.4	7.53	-4.13	0.0108	up
27980	4.19	8.32	-4.13	0.0108	up
19755	-0.06	4.4	-4.45	0.0108	up
5305	1.11	5.39	-4.28	0.0109	up
18366	4.78	8.88	-4.1	0.011	up
6355	-0.06	4.37	-4.42	0.011	up
4966	4.39	8.5	-4.11	0.011	up
22155	1.75	5.93	-4.19	0.011	up
4169	5.92	1.69	4.23	0.0111	down
19412	-0.06	4.35	-4.41	0.0112	up
12587	-0.06	4.41	-4.46	0.0112	up
29147	4.32	8.42	-4.09	0.0112	up
25299	4.98	9.07	-4.09	0.0112	up
32027	-0.06	4.36	-4.42	0.0113	up
35665	-0.06	4.36	-4.42	0.0113	up
35112	4.49	8.58	-4.09	0.0114	up
2525	-0.06	4.36	-4.42	0.0114	up
5867	4.79	8.87	-4.08	0.0114	up
27935	-0.06	4.34	-4.4	0.0114	up
5914	2.43	6.56	-4.13	0.0114	up
33798	4.35	8.44	-4.08	0.0114	up
144	1.51	5.73	-4.21	0.0115	up
29368	6.85	10.9	-4.05	0.0115	up
23296	-0.06	4.41	-4.46	0.0115	up
23552	0.82	5.1	-4.28	0.0115	up
21985	5.15	9.21	-4.06	0.0116	up
24168	-0.06	4.35	-4.41	0.0116	up
23468	3.07	7.18	-4.11	0.0116	up
24412	2.01	6.18	-4.16	0.0116	up
22854	3.28	7.36	-4.08	0.0117	up
29382	1.56	5.74	-4.17	0.0117	up
25331	4.77	8.82	-4.05	0.0117	up
14141	6.76	10.79	-4.04	0.0118	up
14119	-0.06	4.31	-4.37	0.0118	up
23787	7.29	11.33	-4.03	0.0118	up
14529	3.86	7.92	-4.06	0.0119	up
24262	-0.06	4.32	-4.37	0.0119	up
23354	4.61	0.3	4.3	0.012	down
19611	-0.06	4.38	-4.44	0.012	up
3031	-0.06	4.33	-4.39	0.012	up
28662	-0.06	4.33	-4.39	0.012	up
29402	3.51	7.58	-4.07	0.012	up
11666	3.5	7.55	-4.05	0.012	up
23769	1.78	5.94	-4.16	0.0121	up
7352	3.81	7.87	-4.06	0.0121	up
32011	-0.06	4.3	-4.36	0.0122	up
12384	3.62	7.68	-4.05	0.0123	up
25464	5.25	9.26	-4.01	0.0124	up
16977	3.79	7.83	-4.04	0.0124	up
19418	4.57	0.3	4.26	0.0124	down
26558	-0.06	4.27	-4.33	0.0125	up
24195	4.07	8.09	-4.02	0.0125	up
32513	-0.06	4.28	-4.34	0.0125	up
20364	-0.06	4.36	-4.41	0.0126	up
356	6.14	10.14	-3.99	0.0126	up
7670	4.16	8.17	-4.02	0.0126	up
5518	4.34	8.35	-4.01	0.0127	up
19146	8.68	12.67	-3.98	0.0127	up
653	4.55	0.3	4.25	0.0127	down
14811	-0.06	4.28	-4.34	0.0127	up
3491	-0.06	4.28	-4.33	0.0127	up
34670	4.56	0.3	4.25	0.0127	down
6093	-0.06	4.26	-4.31	0.0127	up
34405	1.15	5.34	-4.18	0.0128	up
13889	-0.06	4.27	-4.33	0.0129	up
11986	1.15	5.3	-4.14	0.0129	up
26294	4.3	8.29	-3.99	0.0129	up
30023	7.94	11.91	-3.97	0.0129	up
28647	4.4	8.39	-3.99	0.0129	up
31622	9.14	13.11	-3.97	0.0129	up
6594	1.67	5.81	-4.14	0.0129	up
30684	-0.06	4.26	-4.31	0.0129	up
13590	3.5	7.52	-4.02	0.013	up
14037	1.43	5.56	-4.13	0.013	up
34112	-0.06	4.24	-4.3	0.013	up
16248	1.56	5.63	-4.07	0.013	up
29896	3.34	7.35	-4.01	0.013	up
7417	4.91	8.9	-3.98	0.013	up
34271	4.36	8.34	-3.98	0.0131	up
32108	-0.06	4.26	-4.32	0.0131	up
21102	6.23	10.2	-3.97	0.0131	up
18604	-0.06	4.24	-4.29	0.0132	up
31629	-0.06	4.23	-4.29	0.0132	up
16728	3.71	7.71	-4	0.0133	up
9327	8.44	12.39	-3.95	0.0133	up
31936	4.37	8.35	-3.98	0.0133	up
12644	4.34	8.31	-3.97	0.0133	up
11829	2.71	6.71	-4	0.0134	up
24098	0.67	4.91	-4.23	0.0134	up
3749	7.28	11.23	-3.95	0.0134	up
12296	-0.06	4.25	-4.3	0.0134	up
11338	4.11	8.09	-3.98	0.0134	up
5483	4.8	8.75	-3.96	0.0135	up
4987	2.14	6.21	-4.07	0.0135	up
11911	6.41	10.36	-3.94	0.0135	up
21801	-0.06	4.22	-4.27	0.0135	up
26440	-0.06	4.22	-4.27	0.0135	up
4678	4.51	0.3	4.2	0.0135	down
25993	1.11	5.2	-4.09	0.0135	up
23758	-0.06	4.28	-4.33	0.0136	up
7997	-0.06	4.32	-4.37	0.0136	up
17860	0.82	4.97	-4.16	0.0137	up
14213	2.52	6.51	-3.99	0.0138	up
7432	-0.06	4.2	-4.26	0.0138	up
12129	2.65	6.65	-4	0.0138	up
28027	1.29	5.39	-4.1	0.0138	up
19416	2.88	6.89	-4	0.0138	up
28886	4.01	7.96	-3.95	0.0139	up
30746	2.42	6.41	-3.99	0.0139	up
16434	-0.06	4.22	-4.28	0.0139	up
1655	4.49	0.3	4.18	0.0139	down
28757	-0.06	4.22	-4.27	0.0139	up
32178	3.92	7.86	-3.94	0.0139	up
26960	4.39	8.33	-3.94	0.014	up
34952	1.67	5.73	-4.05	0.014	up
26649	3.65	7.6	-3.95	0.014	up
19765	4.15	8.08	-3.93	0.014	up
23579	-0.06	4.19	-4.25	0.014	up
22931	5.72	9.64	-3.92	0.014	up
31457	3.56	7.53	-3.96	0.014	up
6347	2.52	6.5	-3.98	0.0141	up
16668	0.67	4.87	-4.2	0.0141	up
20138	7.03	10.94	-3.91	0.0141	up
29670	4.54	8.47	-3.93	0.0141	up
28486	2.93	6.89	-3.97	0.0141	up
25537	4.45	8.37	-3.92	0.0141	up
19686	-0.06	4.2	-4.26	0.0141	up
12632	2.79	6.76	-3.97	0.0142	up
19704	-0.06	4.21	-4.26	0.0142	up
4563	-0.06	4.17	-4.23	0.0143	up
16386	-0.06	4.17	-4.23	0.0143	up
20994	-0.06	4.17	-4.23	0.0143	up
31508	-0.06	4.27	-4.32	0.0143	up
32503	-0.06	4.18	-4.24	0.0145	up
12329	2.03	6.05	-4.02	0.0145	up
28261	6.15	10.04	-3.89	0.0146	up
18528	5.05	8.95	-3.9	0.0146	up
2310	7.35	11.23	-3.88	0.0147	up
1845	4.6	8.5	-3.9	0.0147	up
34289	-0.06	4.22	-4.28	0.0147	up
12240	-0.06	4.18	-4.24	0.0148	up
10516	1.93	5.91	-3.98	0.0148	up
1080	5.07	8.96	-3.89	0.0148	up
2475	-0.06	4.24	-4.3	0.0148	up
15951	-0.06	4.18	-4.23	0.0148	up
15734	0.27	4.52	-4.25	0.0149	up
19745	3.15	7.09	-3.94	0.0149	up
31127	2.62	6.58	-3.95	0.0149	up
4954	4.21	8.11	-3.9	0.0149	up
7948	0.82	4.92	-4.1	0.0149	up
33120	-0.06	4.14	-4.2	0.0149	up
25618	1.15	5.23	-4.07	0.015	up
14665	1.15	5.22	-4.07	0.015	up
32145	1.97	5.97	-4	0.015	up
3410	-0.06	4.15	-4.21	0.015	up
3037	4.83	8.7	-3.87	0.0152	up
13089	0.44	4.6	-4.16	0.0152	up
1449	-0.06	4.14	-4.2	0.0152	up
5588	4.21	8.08	-3.87	0.0152	up
7604	5.21	9.07	-3.87	0.0152	up
23406	-0.06	4.16	-4.22	0.0152	up
28736	-0.06	4.13	-4.18	0.0153	up
31621	1.9	5.85	-3.95	0.0153	up
19969	4.44	8.31	-3.88	0.0153	up
19977	-0.06	4.19	-4.25	0.0153	up
3033	5.19	9.05	-3.85	0.0156	up
14182	-0.06	4.11	-4.17	0.0156	up
19929	2.42	6.31	-3.89	0.0156	up
14539	-0.06	4.13	-4.19	0.0157	up
21076	-0.06	4.12	-4.18	0.0157	up
1520	5.39	1.34	4.06	0.0158	down
27663	8.37	12.2	-3.83	0.0158	up
525	-0.06	4.11	-4.16	0.0159	up
9954	2.88	6.74	-3.86	0.0159	up
32065	-0.06	4.1	-4.16	0.0159	up
13801	6.26	2.3	3.96	0.0159	down
31697	5.59	9.42	-3.83	0.016	up
33844	4.12	7.97	-3.85	0.016	up
25861	3.07	6.95	-3.89	0.0161	up
14745	8.33	12.14	-3.81	0.0161	up
16701	4.48	8.31	-3.83	0.0161	up
26570	4.02	7.86	-3.85	0.0161	up
4707	2.8	6.67	-3.87	0.0162	up
11809	1.67	5.6	-3.93	0.0162	up
21229	-0.06	4.1	-4.16	0.0162	up
25968	5.88	9.7	-3.82	0.0163	up
28295	3.51	7.36	-3.85	0.0163	up
5906	1.14	5.17	-4.03	0.0164	up
23821	3.15	7	-3.85	0.0164	up
35260	2.93	6.8	-3.87	0.0164	up
30694	-0.06	4.1	-4.15	0.0164	up
25157	3.4	7.25	-3.85	0.0164	up
26886	-0.06	4.1	-4.15	0.0165	up
5820	6.78	10.58	-3.8	0.0166	up
11070	8.39	12.18	-3.79	0.0166	up
13214	2.44	6.34	-3.9	0.0166	up
35619	6.12	9.92	-3.8	0.0166	up
25619	-0.06	4.07	-4.12	0.0166	up
12783	6.02	2.07	3.95	0.0166	down
25098	5.02	0.98	4.04	0.0167	down
26424	-0.06	4.15	-4.2	0.0167	up
29645	1.78	5.73	-3.95	0.0167	up
34500	5.09	8.9	-3.81	0.0167	up
35449	4.95	8.75	-3.81	0.0168	up
13618	5.29	9.09	-3.8	0.0168	up
11925	8.75	12.53	-3.78	0.0169	up
2127	-0.06	4.13	-4.19	0.0169	up
34569	3.15	6.99	-3.85	0.017	up
7546	5.19	8.98	-3.79	0.0171	up
30208	4.91	8.7	-3.79	0.0171	up
27015	3.76	7.58	-3.81	0.0172	up
28625	5.29	9.07	-3.78	0.0172	up
18752	6.67	10.45	-3.77	0.0172	up
33109	3.71	7.5	-3.8	0.0172	up
19970	4.54	0.51	4.03	0.0173	down
6249	-0.06	4.09	-4.15	0.0173	up
18654	-0.06	4.03	-4.09	0.0173	up
23684	-0.06	4.03	-4.09	0.0173	up
10911	1.78	5.71	-3.93	0.0174	up
34362	4.88	8.66	-3.78	0.0174	up
24032	2.37	6.21	-3.84	0.0174	up
31248	-0.06	4.05	-4.1	0.0174	up
8572	8.15	11.91	-3.76	0.0174	up
15568	1.79	5.7	-3.91	0.0174	up
25567	4.61	8.39	-3.78	0.0174	up
21455	-0.06	4.13	-4.19	0.0174	up
11334	5.08	8.85	-3.77	0.0175	up
8084	-0.06	4.08	-4.13	0.0175	up
25702	4.63	8.41	-3.78	0.0175	up
34949	3.3	7.12	-3.82	0.0175	up
34061	3.45	7.24	-3.79	0.0175	up
34829	-0.06	4.05	-4.11	0.0176	up
12280	1.56	5.41	-3.85	0.0177	up
2018	3.23	7.04	-3.81	0.0178	up
12706	6.8	10.55	-3.75	0.0178	up
26791	2.88	6.67	-3.8	0.0178	up
9622	6.23	9.97	-3.75	0.0179	up
26109	-0.06	4.04	-4.1	0.0179	up
9747	7.52	11.26	-3.74	0.0179	up
30750	5.34	1.4	3.94	0.0181	down
19810	1.27	5.17	-3.9	0.0181	up
3673	-0.06	4	-4.06	0.0181	up
29462	-0.06	4	-4.06	0.0181	up
12573	3.55	7.31	-3.76	0.0182	up
7913	3.93	7.7	-3.77	0.0182	up
6125	7.87	11.59	-3.73	0.0182	up
31073	5.74	9.48	-3.74	0.0182	up
24278	5.05	8.8	-3.74	0.0182	up
14975	7.74	11.46	-3.72	0.0185	up
2077	5.72	9.44	-3.72	0.0185	up
2556	-0.06	3.98	-4.04	0.0186	up
30736	-0.06	3.98	-4.04	0.0186	up
19291	6.89	10.61	-3.72	0.0186	up
23536	5.23	8.96	-3.72	0.0186	up
29038	3.33	7.08	-3.76	0.0186	up
13764	-0.06	4.02	-4.07	0.0186	up
34796	5.41	1.53	3.88	0.0186	down
26728	3.59	7.35	-3.76	0.0187	up
28135	8.95	12.66	-3.71	0.0187	up
28758	-0.06	3.98	-4.04	0.0188	up
22809	3.79	7.54	-3.75	0.0189	up
12074	5.08	8.8	-3.72	0.0189	up
18739	-0.06	4.04	-4.1	0.0189	up
9064	5.67	1.79	3.88	0.0189	down
6248	1.22	5.12	-3.9	0.019	up
2109	-0.06	3.97	-4.02	0.019	up
26366	-0.06	3.97	-4.02	0.019	up
12157	4.3	8.02	-3.72	0.019	up
26575	4.26	0.3	3.95	0.019	down
2050	1.51	5.34	-3.82	0.019	up
29867	3.28	7.03	-3.74	0.0191	up
30241	4.25	0.3	3.94	0.0192	down
17297	4.75	8.46	-3.71	0.0192	up
10003	5.59	9.28	-3.7	0.0193	up
29146	-0.06	3.99	-4.04	0.0194	up
9726	-0.06	3.95	-4.01	0.0194	up
14553	-0.06	3.95	-4.01	0.0194	up
26130	-0.06	3.95	-4.01	0.0194	up
6029	5.05	8.75	-3.7	0.0195	up
9325	9.56	13.24	-3.68	0.0195	up
26292	2.93	6.67	-3.74	0.0195	up
1811	1.78	5.63	-3.85	0.0195	up
5800	7.21	10.89	-3.68	0.0195	up
1448	2.15	5.94	-3.79	0.0195	up
7962	3.37	7.11	-3.74	0.0196	up
7426	5.23	1.34	3.89	0.0196	down
27202	3.95	7.66	-3.71	0.0196	up
367	3.34	7.05	-3.7	0.0197	up
11899	7.01	10.69	-3.68	0.0197	up
5975	11.9	15.57	-3.67	0.0197	up
9020	5.21	8.9	-3.69	0.0197	up
21101	3.96	7.67	-3.71	0.0198	up
14687	1.56	5.4	-3.85	0.0198	up
32369	4.25	0.3	3.95	0.0198	down
15265	6.72	10.39	-3.67	0.0198	up
17819	1.93	5.72	-3.79	0.0198	up
520	-0.06	3.93	-3.99	0.0199	up
2046	-0.06	3.93	-3.99	0.0199	up
3036	-0.06	3.93	-3.99	0.0199	up
28799	-0.06	3.93	-3.99	0.0199	up
12743	3.29	7.01	-3.72	0.0199	up
13113	5.87	9.55	-3.67	0.0199	up
16073	4.24	0.3	3.93	0.02	down
26867	-0.06	3.93	-3.98	0.02	up
16120	5.99	9.66	-3.67	0.0201	up
29129	4.92	8.6	-3.68	0.0201	up
28987	4.31	7.99	-3.69	0.0201	up
30359	-0.06	3.94	-3.99	0.0201	up
20202	-0.06	4.05	-4.1	0.0202	up
26194	5.11	1.23	3.89	0.0202	down
10258	4.24	0.3	3.94	0.0202	down
19882	-0.06	3.91	-3.97	0.0204	up
19620	1.67	5.43	-3.76	0.0205	up
28162	1.56	5.35	-3.79	0.0206	up
19434	4.58	8.24	-3.66	0.0206	up
8544	3.24	6.93	-3.69	0.0207	up
11601	9.4	13.04	-3.64	0.0207	up
5856	0.44	4.3	-3.86	0.0207	up
35541	7.97	11.61	-3.64	0.0207	up
24867	4.7	8.35	-3.66	0.0208	up
10125	4.42	8.09	-3.66	0.0208	up
30299	-0.06	3.91	-3.96	0.0209	up
10206	-0.06	3.92	-3.98	0.0209	up
14692	2.3	6.05	-3.75	0.0209	up
5929	3.93	7.6	-3.67	0.0209	up
18058	5.69	9.33	-3.64	0.0209	up
5686	3.56	7.24	-3.68	0.0209	up
21170	-0.06	3.92	-3.98	0.021	up
33871	2.37	6.11	-3.74	0.021	up
936	3.02	6.72	-3.7	0.0211	up
31552	4.5	8.15	-3.65	0.0211	up
19753	3.5	7.18	-3.68	0.0211	up
23995	4.99	8.63	-3.64	0.0211	up
6907	7.38	11.01	-3.63	0.0211	up
19600	5.93	2.19	3.74	0.0212	down
28513	3.86	7.5	-3.64	0.0212	up
2547	7.05	10.67	-3.62	0.0213	up
6061	4.2	0.3	3.9	0.0213	down
11488	6.51	10.13	-3.62	0.0213	up
7774	1.8	5.56	-3.75	0.0213	up
33280	-0.06	3.88	-3.94	0.0214	up
30261	-0.06	3.91	-3.96	0.0214	up
12524	5.65	9.28	-3.62	0.0214	up
33492	3.02	6.71	-3.69	0.0215	up
11983	1.78	5.53	-3.75	0.0215	up
11634	4.07	7.71	-3.64	0.0216	up
18270	-0.06	3.89	-3.94	0.0216	up
12654	-0.06	3.94	-4	0.0217	up
22667	0.27	4.22	-3.95	0.0217	up
1998	11.37	14.98	-3.6	0.0217	up
34964	6.15	9.76	-3.61	0.0217	up
19957	9.01	12.61	-3.6	0.0217	up
12267	5.28	8.9	-3.61	0.0217	up
14691	1.67	5.45	-3.78	0.0217	up
3068	2.06	5.8	-3.74	0.0217	up
27982	2.94	6.6	-3.67	0.0218	up
26188	0.93	4.72	-3.79	0.0218	up
31078	5.59	9.2	-3.61	0.0218	up
28874	-0.06	3.98	-4.04	0.0218	up
34495	3.02	6.7	-3.67	0.0219	up
2073	2.73	6.39	-3.66	0.0219	up
5403	-0.06	3.86	-3.92	0.0219	up
26469	-0.06	3.86	-3.92	0.0219	up
30510	-0.06	3.86	-3.92	0.0219	up
5217	-0.06	3.89	-3.95	0.0221	up
12112	6.88	10.47	-3.59	0.0221	up
6285	-0.06	3.97	-4.02	0.0221	up
20903	4.07	7.69	-3.63	0.0222	up
19049	4.16	0.3	3.85	0.0222	down
25977	1.56	5.3	-3.73	0.0222	up
30810	7.43	11.02	-3.59	0.0222	up
32147	3.02	6.66	-3.64	0.0222	up
6394	0.82	4.58	-3.77	0.0222	up
22329	2.42	6.08	-3.66	0.0223	up
35576	3.19	6.84	-3.65	0.0223	up
3030	-0.06	3.84	-3.9	0.0224	up
26084	-0.06	3.84	-3.9	0.0224	up
28785	-0.06	3.84	-3.9	0.0224	up
12276	7.59	3.98	3.62	0.0225	down
16353	5.88	9.46	-3.58	0.0226	up
10842	2.34	6.01	-3.67	0.0227	up
33867	4.08	7.68	-3.61	0.0227	up
26643	4.07	7.66	-3.6	0.0228	up
33316	4.21	7.81	-3.6	0.0228	up
31050	-0.06	3.94	-3.99	0.0228	up
31601	-0.06	3.83	-3.89	0.0229	up
5994	4.68	8.26	-3.58	0.0229	up
2102	3.69	7.29	-3.59	0.0229	up
18675	5.47	9.04	-3.57	0.023	up
27957	2.47	6.1	-3.63	0.023	up
5966	5.58	9.16	-3.57	0.023	up
14042	-0.06	3.82	-3.88	0.023	up
15368	5.16	8.74	-3.58	0.023	up
34583	2.86	6.47	-3.61	0.0231	up
17432	5.91	9.48	-3.57	0.0231	up
7603	2.7	6.32	-3.62	0.0232	up
6433	7.06	10.62	-3.56	0.0232	up
7234	4.46	8.04	-3.58	0.0232	up
8449	3.59	7.2	-3.6	0.0234	up
9522	6.02	9.57	-3.56	0.0234	up
31930	6.6	10.15	-3.55	0.0235	up
11621	4.33	0.51	3.82	0.0235	down
17726	5.24	8.8	-3.56	0.0235	up
5439	7.09	10.63	-3.55	0.0236	up
905	-0.06	3.8	-3.86	0.0236	up
10871	-0.06	3.8	-3.86	0.0236	up
13871	-0.06	3.8	-3.86	0.0236	up
11325	-0.06	3.82	-3.88	0.0236	up
26185	1.56	5.23	-3.68	0.0237	up
19242	0.54	4.34	-3.79	0.0237	up
24608	-0.06	3.9	-3.96	0.0237	up
26677	-0.06	3.83	-3.89	0.0238	up
10580	6.12	9.66	-3.54	0.0238	up
33434	2.22	5.86	-3.64	0.0238	up
34542	3.86	7.44	-3.58	0.0239	up
1778	3.47	7.04	-3.57	0.0239	up
24191	4.69	8.25	-3.55	0.024	up
11398	5.36	8.9	-3.55	0.024	up
8397	5.85	9.39	-3.54	0.024	up
5899	2.31	5.92	-3.62	0.024	up
11202	4.95	8.5	-3.55	0.024	up
23279	4.3	7.86	-3.56	0.024	up
11286	4.42	7.97	-3.55	0.0241	up
28538	3.25	6.83	-3.58	0.0241	up
24695	6.07	2.52	3.55	0.0241	down
11272	1.06	4.83	-3.77	0.0241	up
18432	6.52	2.91	3.61	0.0241	down
3419	4.6	8.15	-3.55	0.0241	up
29021	3.08	6.67	-3.59	0.0242	up
31146	4.8	8.35	-3.55	0.0242	up
1	6.72	10.25	-3.53	0.0242	up
28259	6.29	9.82	-3.53	0.0242	up
20795	4.01	7.57	-3.56	0.0242	up
35663	4.57	8.11	-3.54	0.0242	up
7906	-0.06	3.8	-3.86	0.0242	up
12545	4.88	1.16	3.72	0.0242	down
10502	1.67	5.35	-3.68	0.0242	up
12512	4.57	8.12	-3.55	0.0243	up
8413	6.16	9.68	-3.52	0.0244	up
28676	3.24	6.79	-3.56	0.0244	up
25486	1.11	4.82	-3.71	0.0245	up
12419	3.38	6.95	-3.57	0.0245	up
17495	4.54	8.08	-3.54	0.0245	up
33533	8.16	11.67	-3.52	0.0246	up
2287	9.89	6.36	3.52	0.0246	down
26094	3.89	7.44	-3.55	0.0246	up
7773	2.5	6.12	-3.62	0.0246	up
9648	2.37	5.99	-3.62	0.0246	up
17907	1.35	5.03	-3.68	0.0246	up
18114	4.22	7.75	-3.53	0.0248	up
24637	-0.06	3.77	-3.82	0.0248	up
4988	3.34	6.89	-3.54	0.0249	up
8268	6.88	10.39	-3.51	0.0249	up
20254	3.06	6.61	-3.55	0.025	up
17477	6.55	10.06	-3.51	0.025	up
1087	3.26	6.83	-3.57	0.0251	up
29520	5.41	8.92	-3.51	0.0251	up
23175	-0.06	3.79	-3.85	0.0251	up
27003	8.68	12.18	-3.5	0.0251	up
13488	4.05	0.3	3.74	0.0251	down
14434	6.51	10.01	-3.5	0.0252	up
21177	-0.06	3.78	-3.83	0.0252	up
12902	0.82	4.49	-3.67	0.0252	up
35238	5.94	2.3	3.64	0.0253	down
13688	3.82	7.34	-3.52	0.0253	up
1575	3.26	6.82	-3.55	0.0254	up
12892	5.45	8.95	-3.5	0.0254	up
13926	3.34	6.89	-3.55	0.0254	up
12205	4.59	8.09	-3.51	0.0254	up
25712	7.56	4.03	3.53	0.0256	down
11772	5.15	8.65	-3.5	0.0256	up
25551	3.71	7.24	-3.53	0.0256	up
4960	4.05	0.3	3.75	0.0257	down
3343	2.06	5.69	-3.63	0.0257	up
7758	10.12	13.6	-3.48	0.0258	up
18532	1.7	5.29	-3.6	0.0259	up
14364	-0.06	3.75	-3.81	0.0259	up
12250	6.01	9.49	-3.48	0.0259	up
24650	3.15	6.69	-3.54	0.026	up
27661	3.48	6.99	-3.51	0.026	up
20899	5.49	8.98	-3.49	0.026	up
31182	4.23	7.74	-3.51	0.026	up
24220	5.62	9.1	-3.48	0.0261	up
22234	5.3	8.79	-3.49	0.0261	up
14694	2.93	6.48	-3.55	0.0261	up
32224	1.8	5.42	-3.61	0.0261	up
22428	5.27	8.75	-3.49	0.0261	up
3581	3.62	7.14	-3.52	0.0262	up
29015	-0.06	3.73	-3.78	0.0262	up
22421	4.39	7.89	-3.5	0.0263	up
23414	5.82	9.3	-3.47	0.0264	up
25841	4.75	8.24	-3.49	0.0264	up
24505	4.32	7.81	-3.49	0.0264	up
27679	-0.06	3.76	-3.81	0.0265	up
33222	-0.06	3.76	-3.81	0.0265	up
29342	5.43	1.79	3.65	0.0265	down
10685	3.86	7.35	-3.49	0.0267	up
32012	4.56	8.03	-3.47	0.0267	up
20677	-0.06	3.75	-3.8	0.0267	up
28605	-0.06	3.75	-3.8	0.0267	up
16059	4.52	7.99	-3.48	0.0267	up
12291	9.72	13.17	-3.45	0.0267	up
27248	2.73	6.25	-3.52	0.0267	up
30057	3.34	6.85	-3.52	0.0268	up
13596	3.07	6.59	-3.52	0.0268	up
22090	4.41	7.88	-3.47	0.0268	up
4319	4.52	8	-3.47	0.0268	up
22672	-0.06	3.71	-3.76	0.0269	up
9359	3.81	7.31	-3.49	0.0269	up
19820	5.18	8.64	-3.46	0.0269	up
14782	3.94	7.41	-3.47	0.027	up
15576	5.1	8.55	-3.45	0.0272	up
28993	3.71	7.2	-3.49	0.0272	up
309	4.78	1.11	3.67	0.0274	down
29400	5.65	9.1	-3.44	0.0275	up
21371	6.66	10.09	-3.44	0.0275	up
6662	7.57	11	-3.43	0.0275	up
18122	5.92	9.36	-3.44	0.0276	up
18704	-0.06	3.69	-3.74	0.0276	up
24147	4.14	7.6	-3.46	0.0277	up
30402	5.43	8.87	-3.44	0.0277	up
16305	4.31	0.65	3.66	0.0277	down
19261	-0.06	3.8	-3.85	0.0277	up
7233	4.1	7.56	-3.46	0.0277	up
14947	5.33	8.76	-3.44	0.0278	up
14219	4.6	8.05	-3.45	0.0279	up
6339	1.75	5.25	-3.5	0.0279	up
3661	4.9	8.33	-3.43	0.0281	up
12298	6.42	9.84	-3.42	0.0282	up
27590	3.11	6.59	-3.48	0.0283	up
19250	10.03	13.45	-3.41	0.0283	up
1269	5.84	2.29	3.55	0.0283	down
12305	5.89	9.31	-3.42	0.0283	up
25605	6.44	9.86	-3.42	0.0284	up
31764	2.86	6.33	-3.46	0.0284	up
12570	2.51	5.99	-3.49	0.0284	up
5661	-0.06	3.66	-3.72	0.0284	up
7496	-0.06	3.66	-3.72	0.0284	up
13743	4.19	7.64	-3.44	0.0284	up
6333	7.08	10.49	-3.41	0.0285	up
34101	-0.06	3.69	-3.74	0.0285	up
9397	2.14	5.69	-3.54	0.0285	up
31237	2.22	5.76	-3.53	0.0286	up
28750	4.2	7.62	-3.43	0.0286	up
23702	3.78	7.21	-3.43	0.0286	up
31126	1.56	5.09	-3.53	0.0286	up
4651	5.8	9.21	-3.41	0.0287	up
19663	3.74	7.18	-3.45	0.0288	up
8063	7.7	11.1	-3.4	0.0288	up
6964	2.52	6.02	-3.5	0.0289	up
17605	2.42	5.89	-3.47	0.0289	up
34680	4.98	8.39	-3.41	0.029	up
34545	5.22	1.62	3.59	0.029	down
14067	3.09	6.52	-3.43	0.029	up
29801	3.44	6.89	-3.45	0.029	up
10295	9.11	12.5	-3.39	0.029	up
8548	6.42	9.82	-3.4	0.029	up
660	1.67	5.25	-3.57	0.0291	up
7236	0.82	4.45	-3.63	0.0292	up
11294	-0.06	3.64	-3.7	0.0292	up
5608	1.78	5.29	-3.51	0.0292	up
694	5.1	8.51	-3.41	0.0292	up
10902	3.98	7.41	-3.43	0.0293	up
7520	4.08	7.49	-3.41	0.0293	up
3664	3.93	7.36	-3.43	0.0294	up
19479	4.43	7.84	-3.41	0.0294	up
14592	-0.06	3.77	-3.83	0.0294	up
526	6.52	9.91	-3.39	0.0294	up
26395	7.19	10.57	-3.39	0.0295	up
12186	-0.06	3.65	-3.71	0.0295	up
15053	6.62	10	-3.38	0.0296	up
4408	5.04	8.43	-3.39	0.0297	up
19756	4.27	0.65	3.62	0.0297	down
17460	8.46	11.84	-3.38	0.0298	up
29391	2.99	6.44	-3.45	0.0298	up
26070	3.1	6.52	-3.42	0.0298	up
28396	6.18	9.57	-3.38	0.0298	up
26806	6.47	9.85	-3.38	0.0299	up
14066	7.4	10.78	-3.37	0.0299	up
5900	2.78	6.25	-3.46	0.03	up
8327	-0.06	3.62	-3.68	0.03	up
9228	-0.06	3.62	-3.68	0.03	up
26542	1.35	4.84	-3.49	0.03	up
17351	4.3	7.7	-3.4	0.0301	up
1127	1.8	5.27	-3.47	0.0301	up
18949	4.01	7.41	-3.4	0.0301	up
29755	5.83	9.21	-3.38	0.0302	up
19019	4.09	7.49	-3.4	0.0302	up
15552	7.38	10.75	-3.37	0.0302	up
22170	3.83	7.23	-3.4	0.0303	up
15624	5	8.38	-3.38	0.0303	up
21508	7	10.37	-3.37	0.0303	up
21570	1.75	5.23	-3.48	0.0303	up
8147	3.43	6.84	-3.42	0.0304	up
27126	2.04	5.53	-3.48	0.0304	up
6850	3.77	7.17	-3.4	0.0304	up
19374	3.44	6.85	-3.41	0.0305	up
8588	4.66	8.05	-3.38	0.0305	up
4205	5.7	9.06	-3.36	0.0305	up
34918	-0.06	3.62	-3.68	0.0305	up
11832	2.43	5.85	-3.42	0.0306	up
9299	6.75	3.33	3.41	0.0307	down
20401	5.44	1.96	3.48	0.0307	down
17462	-0.06	3.75	-3.81	0.0308	up
19594	8.29	11.64	-3.35	0.031	up
15366	3.2	6.6	-3.4	0.0311	up
8041	3.89	0.3	3.58	0.0311	down
18593	6.97	10.32	-3.35	0.0312	up
4092	3.71	7.09	-3.39	0.0313	up
29982	3.1	6.48	-3.38	0.0313	up
28126	3.47	6.86	-3.39	0.0315	up
12432	3.89	0.3	3.59	0.0315	down
32015	5.37	8.72	-3.35	0.0315	up
32261	4.66	8.02	-3.36	0.0315	up
12878	3.43	6.81	-3.38	0.0315	up
35622	7.33	10.66	-3.34	0.0316	up
756	6.02	9.36	-3.34	0.0316	up
11016	4.63	7.98	-3.36	0.0316	up
11024	4.27	7.63	-3.36	0.0316	up
16516	3.03	6.4	-3.37	0.0316	up
16430	6.99	10.32	-3.34	0.0317	up
29167	9.45	12.78	-3.33	0.0317	up
31513	-0.06	3.58	-3.63	0.0318	up
32696	-0.06	3.58	-3.63	0.0318	up
24028	4.47	7.82	-3.35	0.0318	up
26996	5.12	8.46	-3.34	0.0319	up
30083	4.13	7.49	-3.35	0.0319	up
26721	7.47	4.1	3.37	0.0319	down
20799	3.16	6.54	-3.39	0.0319	up
11631	2.37	5.8	-3.44	0.0319	up
16413	5.93	9.26	-3.33	0.032	up
19983	3.53	6.91	-3.38	0.032	up
26591	3.79	7.15	-3.35	0.0321	up
20437	6.96	10.29	-3.32	0.0321	up
5495	3.21	6.57	-3.36	0.0321	up
21442	4.97	8.3	-3.34	0.0323	up
6689	6.26	9.58	-3.32	0.0323	up
906	5.78	9.11	-3.33	0.0324	up
33901	2.5	5.91	-3.41	0.0324	up
18020	4.07	7.42	-3.35	0.0325	up
6808	7.49	4.14	3.35	0.0326	down
8109	2.31	5.7	-3.39	0.0326	up
35625	4.83	8.15	-3.32	0.0327	up
676	1.74	5.22	-3.48	0.0327	up
3495	-0.06	3.56	-3.61	0.0327	up
3501	-0.06	3.56	-3.61	0.0327	up
15789	-0.06	3.56	-3.61	0.0327	up
26006	-0.06	3.56	-3.61	0.0327	up
1490	-0.06	3.56	-3.62	0.0328	up
19628	-0.06	3.64	-3.7	0.0329	up
19729	5.4	8.71	-3.32	0.0329	up
30594	5.16	8.48	-3.32	0.0329	up
23115	9.39	6.08	3.31	0.0329	down
24963	4.32	7.65	-3.33	0.0329	up
18544	6.58	9.89	-3.31	0.033	up
27907	4.55	7.88	-3.33	0.033	up
35271	3.34	6.7	-3.36	0.033	up
17246	1.67	5.13	-3.46	0.0331	up
27593	5.72	9.03	-3.31	0.0331	up
17478	-0.06	3.6	-3.65	0.0331	up
33234	1.29	4.79	-3.5	0.0332	up
32179	3.65	6.97	-3.32	0.0332	up
6008	5.82	9.12	-3.31	0.0332	up
13173	2.05	5.45	-3.39	0.0333	up
35778	3.36	6.71	-3.35	0.0333	up
27815	4.13	7.46	-3.33	0.0333	up
3656	4.01	7.34	-3.32	0.0333	up
5329	3.99	7.31	-3.33	0.0335	up
33354	3.79	7.12	-3.34	0.0335	up
35683	5.82	9.12	-3.3	0.0335	up
6946	3.16	6.48	-3.32	0.0335	up
11142	2.22	5.63	-3.41	0.0335	up
18012	2.44	5.84	-3.4	0.0335	up
1130	4.8	8.11	-3.31	0.0336	up
6082	2.19	5.53	-3.35	0.0336	up
10430	8.91	12.2	-3.29	0.0336	up
35349	5.77	9.07	-3.3	0.0336	up
25840	4.2	7.51	-3.31	0.0336	up
33384	-0.06	3.53	-3.59	0.0337	up
12637	0.67	4.15	-3.48	0.0338	up
31951	4.45	7.75	-3.31	0.0338	up
10254	3.35	6.68	-3.33	0.0338	up
15443	6.88	10.16	-3.29	0.0338	up
2944	5.6	8.89	-3.29	0.0339	up
31670	6.06	9.35	-3.29	0.034	up
8998	4.26	7.56	-3.3	0.034	up
27008	4.55	7.85	-3.3	0.0341	up
27740	5.62	8.9	-3.28	0.0341	up
12333	-0.06	3.55	-3.61	0.0343	up
17177	6.29	9.57	-3.28	0.0343	up
10307	6.64	9.91	-3.28	0.0343	up
29836	5.06	8.35	-3.29	0.0344	up
3265	5.61	8.89	-3.28	0.0344	up
32239	4.91	8.2	-3.29	0.0344	up
33294	5.66	8.94	-3.28	0.0344	up
26335	-0.06	3.67	-3.73	0.0345	up
29351	4.7	7.99	-3.29	0.0346	up
8287	5.03	8.31	-3.28	0.0347	up
3873	0.93	4.38	-3.44	0.0347	up
18562	9.76	13.02	-3.26	0.0347	up
16513	-0.06	3.51	-3.57	0.0348	up
16749	-0.06	3.51	-3.57	0.0348	up
214	2.58	5.93	-3.35	0.0348	up
20335	2.37	5.75	-3.38	0.0348	up
29034	2.98	6.31	-3.33	0.0349	up
28343	3.53	6.83	-3.3	0.0349	up
26325	3.07	6.4	-3.33	0.035	up
20268	3.75	7.05	-3.3	0.035	up
27690	1.93	5.28	-3.35	0.0351	up
11052	4.39	7.68	-3.29	0.0351	up
34109	6.12	2.76	3.36	0.0351	down
13294	5.2	8.47	-3.27	0.0351	up
30502	6.46	9.72	-3.26	0.0351	up
5204	5.13	8.4	-3.27	0.0352	up
16794	3.79	0.3	3.48	0.0353	down
13913	3.8	0.3	3.5	0.0354	down
33082	2.31	5.65	-3.34	0.0354	up
11133	-0.06	3.5	-3.56	0.0354	up
761	7.06	10.31	-3.25	0.0355	up
21200	-0.06	3.5	-3.55	0.0356	up
32670	2.42	5.74	-3.32	0.0356	up
4945	7.34	10.59	-3.25	0.0356	up
8538	4.89	8.16	-3.26	0.0357	up
7289	4.84	8.11	-3.27	0.0357	up
4376	8.87	12.12	-3.24	0.0357	up
15486	4.83	8.09	-3.26	0.0358	up
2766	4.42	7.68	-3.26	0.0358	up
14039	3.86	7.13	-3.27	0.0358	up
28708	5.82	9.07	-3.25	0.0358	up
23795	-0.06	3.49	-3.54	0.0358	up
27862	2.13	5.45	-3.32	0.0359	up
32750	0.54	4.12	-3.58	0.036	up
6930	4.05	7.32	-3.28	0.0361	up
6636	0.82	4.28	-3.46	0.0361	up
24834	5.69	8.93	-3.24	0.0362	up
3717	4.57	1.16	3.42	0.0362	down
20481	4.85	8.1	-3.25	0.0362	up
23990	8.52	11.76	-3.23	0.0362	up
27685	2.84	6.15	-3.31	0.0363	up
8546	5.13	8.37	-3.24	0.0363	up
11357	9.99	13.22	-3.23	0.0364	up
21622	4.57	7.82	-3.25	0.0364	up
17374	5.18	8.43	-3.24	0.0365	up
10343	5.71	8.95	-3.24	0.0365	up
30753	4.52	7.76	-3.24	0.0366	up
26272	1.15	4.53	-3.37	0.0366	up
18861	4.74	7.98	-3.25	0.0367	up
1588	3.98	7.23	-3.25	0.0367	up
23417	4.16	7.4	-3.24	0.0367	up
29756	2.98	6.28	-3.29	0.0368	up
2774	2.89	6.18	-3.29	0.0368	up
18148	4.05	7.29	-3.25	0.0368	up
13486	5.39	2	3.38	0.0368	down
4859	5.17	8.41	-3.24	0.0368	up
18537	5.82	9.05	-3.23	0.0368	up
26289	5.69	8.92	-3.23	0.0369	up
13833	6.28	9.5	-3.23	0.0369	up
7519	3.76	7.03	-3.27	0.0369	up
14054	4.11	7.36	-3.24	0.037	up
13745	4.07	7.32	-3.25	0.0371	up
10704	2.38	5.69	-3.31	0.0372	up
12012	4.9	8.13	-3.23	0.0372	up
5321	6.81	10.03	-3.21	0.0373	up
7479	-0.06	3.47	-3.52	0.0374	up
2571	0.96	4.44	-3.48	0.0375	up
31183	0.35	3.82	-3.46	0.0375	up
14043	6.96	10.17	-3.21	0.0376	up
34845	7	10.21	-3.21	0.0376	up
26512	4.7	1.29	3.41	0.0377	down
10612	4.34	0.93	3.41	0.0377	down
2448	0.82	4.23	-3.41	0.0378	up
14490	0.35	3.82	-3.47	0.0378	up
6950	5.22	8.43	-3.21	0.0379	up
1447	1.35	4.68	-3.33	0.0379	up
31197	3.02	6.3	-3.28	0.038	up
6169	4.15	7.39	-3.23	0.038	up
26755	6.94	10.14	-3.2	0.0381	up
16045	-0.06	3.48	-3.54	0.0381	up
26131	-0.06	3.44	-3.49	0.0381	up
25395	4.07	0.65	3.42	0.0381	down
34875	4.97	8.18	-3.21	0.0382	up
17026	3.49	6.73	-3.25	0.0382	up
16555	-0.06	3.44	-3.5	0.0382	up
14375	3	6.26	-3.26	0.0382	up
1149	0.82	4.26	-3.45	0.0383	up
27670	3.94	7.16	-3.23	0.0384	up
32832	3.19	6.45	-3.26	0.0384	up
21702	5.39	8.59	-3.2	0.0384	up
33251	-0.06	3.55	-3.61	0.0384	up
33313	4.7	7.91	-3.21	0.0384	up
7762	-0.06	3.46	-3.51	0.0385	up
34934	3.74	0.3	3.44	0.0385	down
32884	5.04	8.24	-3.2	0.0386	up
344	5.2	8.4	-3.2	0.0386	up
27130	6.53	9.72	-3.19	0.0387	up
34575	5.93	9.13	-3.19	0.0387	up
28016	7.33	10.52	-3.19	0.0387	up
31088	4.52	1.11	3.41	0.0387	down
12658	-0.06	3.47	-3.53	0.0387	up
30081	3.84	7.07	-3.23	0.0387	up
7369	6.06	9.26	-3.19	0.0388	up
34889	5.5	8.7	-3.19	0.0388	up
3350	-0.06	3.59	-3.64	0.0388	up
32425	-0.06	3.59	-3.64	0.0388	up
2416	4.63	7.83	-3.21	0.0388	up
30761	2.98	6.21	-3.23	0.0389	up
19473	6.98	10.17	-3.18	0.0389	up
14523	4.74	7.94	-3.2	0.0389	up
19869	2.73	6	-3.27	0.0389	up
27658	5.09	8.29	-3.2	0.0389	up
26290	5.04	8.24	-3.2	0.039	up
22909	3.81	7.04	-3.22	0.0391	up
23998	-0.06	3.45	-3.5	0.0391	up
14495	3.66	6.87	-3.21	0.0391	up
25167	0.35	3.89	-3.54	0.0391	up
35918	3.46	6.67	-3.22	0.0392	up
10515	5.94	9.12	-3.18	0.0392	up
28351	4.38	7.58	-3.2	0.0393	up
14111	3.71	6.93	-3.22	0.0394	up
3053	-0.06	3.41	-3.47	0.0394	up
31819	-0.06	3.41	-3.47	0.0394	up
15424	2.56	5.84	-3.28	0.0394	up
28095	0.69	4.05	-3.37	0.0395	up
3383	3.3	6.53	-3.23	0.0396	up
1593	7.04	10.22	-3.17	0.0396	up
9459	3.81	7.03	-3.21	0.0396	up
28164	6.86	10.03	-3.17	0.0396	up
18495	3.63	6.84	-3.21	0.0398	up
20187	6.24	2.98	3.26	0.0398	down
20208	-0.06	3.44	-3.49	0.0398	up
15721	6.99	3.77	3.22	0.0398	down
14214	2.14	5.45	-3.3	0.0398	up
10025	6.88	10.05	-3.17	0.0399	up
4257	7.06	10.22	-3.16	0.0399	up
21191	4.39	7.58	-3.19	0.0399	up
25158	2.13	5.41	-3.28	0.04	up
29975	1.52	4.83	-3.3	0.04	up
16578	1.89	5.16	-3.27	0.04	up
8146	5.11	8.28	-3.17	0.0401	up
8277	4.61	7.78	-3.17	0.0401	up
30329	-0.06	3.44	-3.49	0.0403	up
7074	4.28	0.93	3.35	0.0403	down
8535	-0.06	3.42	-3.47	0.0403	up
13860	6.02	9.18	-3.16	0.0404	up
21687	5.63	8.79	-3.16	0.0404	up
7618	6.17	9.33	-3.16	0.0404	up
18271	3.71	6.91	-3.2	0.0405	up
34738	2.76	5.99	-3.24	0.0405	up
9210	3.68	0.3	3.38	0.0405	down
5453	3.69	0.3	3.39	0.0406	down
9411	8.98	5.81	3.16	0.0406	down
28951	8.41	11.55	-3.15	0.0406	up
3067	-0.06	3.39	-3.44	0.0407	up
16439	-0.06	3.39	-3.44	0.0407	up
31204	-0.06	3.39	-3.44	0.0407	up
33847	-0.06	3.39	-3.44	0.0407	up
10404	2.56	5.81	-3.25	0.0407	up
7750	7.68	10.83	-3.15	0.0408	up
25901	6.06	9.21	-3.15	0.041	up
31673	5.7	8.85	-3.15	0.0411	up
895	4.39	7.55	-3.17	0.0411	up
29116	7.87	11.01	-3.14	0.0412	up
24294	5.53	8.68	-3.15	0.0412	up
29562	5.27	8.42	-3.15	0.0413	up
4618	5.6	2.33	3.27	0.0413	down
23796	2.55	5.79	-3.24	0.0413	up
28210	0.44	3.8	-3.36	0.0413	up
29911	5.16	8.31	-3.15	0.0413	up
35691	4.47	7.63	-3.16	0.0414	up
15627	3.34	6.51	-3.17	0.0414	up
4393	2	5.28	-3.28	0.0414	up
4611	5.66	8.8	-3.15	0.0414	up
13185	2.62	5.82	-3.2	0.0415	up
11779	-0.06	3.47	-3.52	0.0415	up
12059	3.82	6.99	-3.18	0.0416	up
3010	1.11	4.38	-3.27	0.0416	up
14068	5.28	8.43	-3.15	0.0416	up
11239	5.91	9.05	-3.14	0.0416	up
11655	6.35	3.14	3.21	0.0416	down
28234	2.98	6.19	-3.21	0.0417	up
28637	1.43	4.7	-3.27	0.0417	up
22371	2.84	6.04	-3.2	0.0417	up
21355	3.66	0.3	3.36	0.0418	down
9491	2.31	5.55	-3.24	0.0419	up
22251	5.52	2.29	3.23	0.0419	down
33878	1.11	4.43	-3.32	0.0419	up
30229	6.96	3.78	3.18	0.042	down
14877	5.16	1.86	3.3	0.042	down
20989	8.14	11.26	-3.12	0.042	up
16493	-0.06	3.36	-3.42	0.042	up
32822	-0.06	3.39	-3.44	0.0421	up
27406	3.25	6.44	-3.19	0.0421	up
12530	2.65	5.86	-3.21	0.0422	up
28924	1.29	4.63	-3.34	0.0422	up
4247	5.84	8.97	-3.13	0.0422	up
8957	7.12	10.24	-3.12	0.0423	up
5897	3.3	6.46	-3.16	0.0425	up
19945	4.88	8.02	-3.13	0.0425	up
12338	2.41	5.62	-3.21	0.0425	up
12262	6.28	9.4	-3.12	0.0427	up
31842	2.93	6.13	-3.2	0.0428	up
8322	-0.06	3.4	-3.45	0.0428	up
26037	3.44	6.59	-3.15	0.0428	up
28156	5.08	8.2	-3.12	0.0429	up
19737	4.61	7.75	-3.13	0.0429	up
27201	4.82	7.94	-3.12	0.0429	up
18917	5.42	8.54	-3.12	0.043	up
25599	2.45	5.67	-3.22	0.043	up
14891	2.68	5.88	-3.2	0.043	up
30398	5.46	8.58	-3.12	0.0431	up
21752	6.29	9.4	-3.11	0.0431	up
11245	3.07	6.24	-3.17	0.0431	up
30774	2.37	5.59	-3.22	0.0432	up
24671	1.93	5.12	-3.19	0.0432	up
34031	2.84	6	-3.16	0.0433	up
25955	1.73	5	-3.27	0.0433	up
377	-0.06	3.5	-3.55	0.0434	up
32899	3.55	6.67	-3.12	0.0434	up
8095	3.54	6.69	-3.15	0.0434	up
29236	4.32	7.45	-3.13	0.0435	up
16502	-0.06	3.34	-3.39	0.0435	up
29969	4.65	1.34	3.32	0.0435	down
3815	4.64	1.34	3.31	0.0435	down
1048	6.2	9.3	-3.11	0.0435	up
24381	5.06	8.17	-3.11	0.0436	up
28508	1.56	4.8	-3.25	0.0436	up
17024	2.98	6.13	-3.14	0.0436	up
33732	5.42	8.53	-3.11	0.0437	up
25057	3.41	6.55	-3.15	0.0438	up
7630	4.4	7.52	-3.12	0.0438	up
24229	6.33	9.42	-3.09	0.0439	up
9453	-0.06	3.5	-3.55	0.0439	up
12007	-0.06	3.5	-3.55	0.0439	up
18091	6.13	9.23	-3.1	0.044	up
33281	4.99	8.09	-3.1	0.044	up
31718	2.13	5.35	-3.22	0.044	up
27537	2.15	5.32	-3.17	0.0442	up
17189	-0.06	3.35	-3.4	0.0442	up
32680	2.17	5.38	-3.22	0.0443	up
27108	4.03	7.15	-3.13	0.0443	up
16192	1.88	5.13	-3.25	0.0443	up
28962	3.96	7.08	-3.12	0.0443	up
33539	5.84	8.93	-3.09	0.0443	up
8791	3.39	6.51	-3.12	0.0443	up
23167	3.95	0.65	3.3	0.0444	down
2278	3.25	6.37	-3.12	0.0444	up
10290	2.42	5.58	-3.16	0.0445	up
1930	3.57	6.71	-3.13	0.0446	up
30528	4.32	7.41	-3.1	0.0446	up
22678	2.22	5.43	-3.21	0.0446	up
22451	5.18	1.93	3.25	0.0447	down
22207	5.8	8.89	-3.09	0.0447	up
20769	4.6	7.7	-3.1	0.0448	up
29865	-0.06	3.35	-3.4	0.0448	up
9241	3.8	6.91	-3.12	0.0448	up
35662	1.14	4.38	-3.25	0.0448	up
1673	4.8	1.53	3.27	0.0449	down
9067	3.69	6.81	-3.12	0.0449	up
20632	6.65	3.51	3.14	0.0449	down
6179	3.34	6.47	-3.12	0.0449	up
[truncated: 147 more rows]
