# Supplementary material for: m6A Modification Involves in Enriched Environment-Induced Neurogenesis and Cognition Enhancement
Source: Front Cell Dev Biol. 2022 Jun 2;10:903179. doi: 10.3389/fcell.2022.903179 (PMC9201454; doi:10.3389/fcell.2022.903179)
Supplement: Supplementary file 5 [file Table6.XLSX]

## Sheet: Sheet1
hypo_DEG	hyper_DEGs
Rapgef5	Dtx3
Mob4	Pcnt
Skil	C2cd4c
Adamts2	Rundc3a
Gm5454	Cdc27
Usmg5	Fbf1
C77080	Nptx1
Gatsl2	Tmcc2
Prrt3	Csrp1
	Rasal2
	Myoc
	Igsf8
	Ppm1e
	Dynll2
	Rps6kc1
	Nxph3
	Meg3
	Etv1
	Dock4
	Exd2
	Nnt
	Nedd9
	Mctp1
	Crhbp
	Dpysl2
	Adgrb1
	Zc3h7b
	Bmpr2
	Kmt2d
	Sdf2l1
	Serpind1
	Cldn5
	Abcc5
	Camk2n2
	Il1rap
	Epha6
	Kansl1l
	Flywch1
	Pacsin1
	Mdga1
	Cul9
	Mtcl1
	Sos1
	Slc39a6
	Smarca2
	Adrbk1
	Ppp2r5b
	Rasgrp1
	Lamp5
	Rims4
	Ubr3
	Hnrnpa3
	Nckap1
	Madd
	Kcnc4
	Phgdh
	Rims3
	Map7d1
	Zfp46
	Pink1
	Minos1
	Capzb
	Efhd2
	Fbxo2
	Chd5
	Lrrc8c
	Nos1
	Vps29
	Hip1r
	Tnrc18
	Nptx2
	Agap3
	Ablim2
	Kcnip4
	Gabrb1
	Wipf3
	Aldh1l1
	Maz
	Zc3h4
	Cadm4
	Map3k10
	Zfp715
	Ppp1r12c
	Dbp
	Sphk2
	Luzp2
	Gabrb3
	Igf1r
	Col4a2
	Jph3
	Naf1
	Upf1
	Nr3c2
	Ip6k1
	Plxnb1
	Icam5
	Gucy1a2
	Phldb1
	Zbtb16
	Trpc6
	Dcx
	Reps2
	Slc25a5
	Dnajb2
	Itm2c
	Lamc2
	Rps12
	Amd2
	Uqcr11
	Rasl10a
	Sgsm2
	Coro6
	Plxdc1
	Adam11
	Crhr1
	Mgat5b
	Aatk
	Lrrc45
	Ccdc57
	Gm7099
	Pqlc3
	Cyp46a1
	Begain
	Sncb
	Unc5a
	Tspan14
	Zfp219
	Bmp1
	Plec
	Kifc2
	Kctd17
	Cbx7
	Panx2
	Tmem191c
	Cbs
	Rxrb
	Dlk2
	Pex6
	Egr1
	Pitpnm1
	Actn3
	Ccdc85b
	Tmem132a
	Col5a1
	Ptpa
	Dlgap3
	Snhg12
	Mib2
	Gm13830
	Ccdc64
	AI480526
	Ubc
	Limk1
	Adap1
	Creld1
	Gltscr1
	Calm3
	Rtn2
	Ppp1r37
	Lrfn1
	Arhgap33
	Klk8
	Gm42387
	Abhd8
	Cc2d1a
	Gm1943
	Fbxo31
	Gm35466
	ATP6
	Pisd-ps3
	Rbm3
