# Supplementary material for: m6A Modification Involves in Enriched Environment-Induced Neurogenesis and Cognition Enhancement
Source: Front Cell Dev Biol. 2022 Jun 2;10:903179. doi: 10.3389/fcell.2022.903179 (PMC9201454; doi:10.3389/fcell.2022.903179)
Supplement: Supplementary file 6 [file Table4.XLSX]

## Sheet: all
gene	trans_id	chr	peak_start	peak_end	fold	pvalue	diff_peak	SH-1_FPKM	SH-2_FPKM	SH-3_FPKM	EE-1_FPKM	EE-2_FPKM	EE-3_FPKM	log2FC	PValue
4930430F08Rik	NM_175128.2	chr10	100577269	100577535	-3.44	0.0347	overlap_hyper	5.69092	5.77036	6.66433	6.52623	6.72769	6.72652	0.15165	0.0696189
4930430F08Rik	XM_006514028.3	chr10	100577269	100577535	-3.44	0.0347	overlap_hyper	5.69092	5.77036	6.66433	6.52623	6.72769	6.72652	0.15165	0.0696189
Grm1	XM_006512554.3	chr10	10746558	10746907	-6.23	0.00084	overlap_hyper	8.84445	9.65085	8.66509	8.82833	8.16025	8.51548	-0.0793547	0.209067
Grm1	XM_006512550.3	chr10	10746558	10746907	-6.23	0.00084	overlap_hyper	8.84445	9.65085	8.66509	8.82833	8.16025	8.51548	-0.0793547	0.209067
Grm1	XM_006512549.3	chr10	10746558	10746907	-6.23	0.00084	overlap_hyper	8.84445	9.65085	8.66509	8.82833	8.16025	8.51548	-0.0793547	0.209067
Grm1	NM_001114333.2	chr10	10746558	10746907	-6.23	0.00084	overlap_hyper	8.84445	9.65085	8.66509	8.82833	8.16025	8.51548	-0.0793547	0.209067
Grm1	NM_016976.3	chr10	10746558	10746907	-6.23	0.00084	overlap_hyper	8.84445	9.65085	8.66509	8.82833	8.16025	8.51548	-0.0793547	0.209067
Grm1	XM_006512551.3	chr10	10746558	10746907	-6.23	0.00084	overlap_hyper	8.84445	9.65085	8.66509	8.82833	8.16025	8.51548	-0.0793547	0.209067
Frs2	NM_177798.3	chr10	117070548	117070750	-3.39	0.0313	overlap_hyper	12.5583	12.3567	11.4017	11.7921	11.5834	11.3694	-0.0515978	0.405576
Dyrk2	XM_006514046.3	chr10	118857176	118857770	-8.15	4.65e-05	overlap_hyper	10.4478	9.63985	10.6558	11.5583	11.1446	11.0634	0.146872	0.0189446
Dyrk2	XM_011243552.2	chr10	118857176	118857770	-8.15	4.65e-05	overlap_hyper	10.4478	9.63985	10.6558	11.5583	11.1446	11.0634	0.146872	0.0189446
Cand1	NM_027994.1	chr10	119211808	119212118	-6.75	0.000379	overlap_hyper	20.8738	21.1056	20.702	21.4387	21.1453	21.3134	0.0397126	0.438231
Gns	NM_029364.3	chr10	121395105	121395505	-3.05	0.0468	overlap_hyper	21.8515	23.8935	22.2284	24.123	22.3884	23.1064	0.0457078	0.417475
Tbk1	NM_019786.4	chr10	121570752	121570956	-4.2	0.00977	overlap_hyper	15.8211	17.1618	15.7557	16.9369	17.0491	17.2057	0.0829876	0.173735
Tbk1	XR_001779563.1	chr10	121570752	121570956	-4.2	0.00977	overlap_hyper	15.8211	17.1618	15.7557	16.9369	17.0491	17.2057	0.0829876	0.173735
Xpot	XM_006514208.3	chr10	121588760	121589115	-3.05	0.0492	overlap_hyper	16.6851	16.9616	16.0596	16.5707	16.3984	16.7907	0.0138509	0.800479
Xpot	NM_001081056.1	chr10	121588760	121589115	-3.05	0.0492	overlap_hyper	16.6851	16.9616	16.0596	16.5707	16.3984	16.7907	0.0138509	0.800479
Xpot	XM_006514204.3	chr10	121588760	121589115	-3.05	0.0492	overlap_hyper	16.6851	16.9616	16.0596	16.5707	16.3984	16.7907	0.0138509	0.800479
Xpot	XM_006514207.3	chr10	121588760	121589115	-3.05	0.0492	overlap_hyper	16.6851	16.9616	16.0596	16.5707	16.3984	16.7907	0.0138509	0.800479
Xpot	XM_006514206.3	chr10	121588760	121589115	-3.05	0.0492	overlap_hyper	16.6851	16.9616	16.0596	16.5707	16.3984	16.7907	0.0138509	0.800479
Ppm1h	XM_006513740.3	chr10	122856884	122857093	-3.21	0.0481	overlap_hyper	8.91641	8.025	8.84178	8.10208	8.16743	8.10103	-0.0690193	0.275299
Ppm1h	NM_176919.4	chr10	122856884	122857093	-3.21	0.0481	overlap_hyper	8.91641	8.025	8.84178	8.10208	8.16743	8.10103	-0.0690193	0.275299
Ppm1h	NM_001110218.1	chr10	122856884	122857093	-3.21	0.0481	overlap_hyper	8.91641	8.025	8.84178	8.10208	8.16743	8.10103	-0.0690193	0.275299
Ppm1h	XM_006513742.3	chr10	122856884	122857093	-3.21	0.0481	overlap_hyper	8.91641	8.025	8.84178	8.10208	8.16743	8.10103	-0.0690193	0.275299
Mon2	XM_006513970.3	chr10	122993872	122994647	4.23	0.0111	overlap_hypo	9.16361	9.67946	8.91287	9.78137	9.4543	9.50808	0.0622361	0.252578
Mon2	XM_011243533.2	chr10	122993872	122994647	4.23	0.0111	overlap_hypo	9.16361	9.67946	8.91287	9.78137	9.4543	9.50808	0.0622361	0.252578
Mon2	XR_380429.2	chr10	122993872	122994647	4.23	0.0111	overlap_hypo	9.16361	9.67946	8.91287	9.78137	9.4543	9.50808	0.0622361	0.252578
Mon2	NM_001163024.1	chr10	122993872	122994647	4.23	0.0111	overlap_hypo	9.16361	9.67946	8.91287	9.78137	9.4543	9.50808	0.0622361	0.252578
Mon2	NM_001163025.1	chr10	122993872	122994647	4.23	0.0111	overlap_hypo	9.16361	9.67946	8.91287	9.78137	9.4543	9.50808	0.0622361	0.252578
Mon2	NM_153395.2	chr10	122993872	122994647	4.23	0.0111	overlap_hypo	9.16361	9.67946	8.91287	9.78137	9.4543	9.50808	0.0622361	0.252578
Usp15	NM_001301628.1	chr10	123112048	123112419	-5.38	0.00186	overlap_hyper	8.12051	8.41299	7.96881	8.44257	8.61315	8.42316	0.068601	0.203114
Usp15	NM_027604.4	chr10	123112048	123112419	-5.38	0.00186	overlap_hyper	8.12051	8.41299	7.96881	8.44257	8.61315	8.42316	0.068601	0.203114
Agap2	XM_006513561.3	chr10	127092798	127093152	-3.36	0.0305	overlap_hyper	92.2425	96.5779	88.5091	77.6627	76.537	91.6888	-0.161948	0.0173384
Agap2	NM_001033263.5	chr10	127092798	127093152	-3.36	0.0305	overlap_hyper	92.2425	96.5779	88.5091	77.6627	76.537	91.6888	-0.161948	0.0173384
Agap2	NM_001301014.1	chr10	127092798	127093152	-3.36	0.0305	overlap_hyper	92.2425	96.5779	88.5091	77.6627	76.537	91.6888	-0.161948	0.0173384
Agap2	XM_006513557.3	chr10	127092798	127093152	-3.36	0.0305	overlap_hyper	92.2425	96.5779	88.5091	77.6627	76.537	91.6888	-0.161948	0.0173384
Agap2	XM_006513558.3	chr10	127092798	127093152	-3.36	0.0305	overlap_hyper	92.2425	96.5779	88.5091	77.6627	76.537	91.6888	-0.161948	0.0173384
Agap2	XM_006513559.3	chr10	127092798	127093152	-3.36	0.0305	overlap_hyper	92.2425	96.5779	88.5091	77.6627	76.537	91.6888	-0.161948	0.0173384
Dtx3	XM_006514336.2	chr10	127192892	127193499	-6.42	0.000617	overlap_hyper	37.3296	36.8382	39.2892	32.8339	31.9121	36.2599	-0.155281	0.00922199
Dtx3	NM_030714.2	chr10	127192892	127193499	-6.42	0.000617	overlap_hyper	37.3296	36.8382	39.2892	32.8339	31.9121	36.2599	-0.155281	0.00922199
Dtx3	XM_006514337.3	chr10	127192892	127193499	-6.42	0.000617	overlap_hyper	37.3296	36.8382	39.2892	32.8339	31.9121	36.2599	-0.155281	0.00922199
Dtx3	XM_006514334.2	chr10	127192892	127193499	-6.42	0.000617	overlap_hyper	37.3296	36.8382	39.2892	32.8339	31.9121	36.2599	-0.155281	0.00922199
Dtx3	XM_006514339.2	chr10	127192892	127193499	-6.42	0.000617	overlap_hyper	37.3296	36.8382	39.2892	32.8339	31.9121	36.2599	-0.155281	0.00922199
Dtx3	XM_006514335.3	chr10	127192892	127193499	-6.42	0.000617	overlap_hyper	37.3296	36.8382	39.2892	32.8339	31.9121	36.2599	-0.155281	0.00922199
Dtx3	XM_011243605.2	chr10	127192892	127193499	-6.42	0.000617	overlap_hyper	37.3296	36.8382	39.2892	32.8339	31.9121	36.2599	-0.155281	0.00922199
R3hdm2	XM_006514153.2	chr10	127464787	127465176	-4.43	0.00731	overlap_hyper	33.4038	31.4264	30.3284	30.7558	32.0315	29.0297	-0.0392557	0.53293
R3hdm2	XM_006514159.2	chr10	127464787	127465176	-4.43	0.00731	overlap_hyper	33.4038	31.4264	30.3284	30.7558	32.0315	29.0297	-0.0392557	0.53293
R3hdm2	XM_006514160.2	chr10	127464787	127465176	-4.43	0.00731	overlap_hyper	33.4038	31.4264	30.3284	30.7558	32.0315	29.0297	-0.0392557	0.53293
R3hdm2	XM_006514161.2	chr10	127464787	127465176	-4.43	0.00731	overlap_hyper	33.4038	31.4264	30.3284	30.7558	32.0315	29.0297	-0.0392557	0.53293
R3hdm2	XM_006514163.2	chr10	127464787	127465176	-4.43	0.00731	overlap_hyper	33.4038	31.4264	30.3284	30.7558	32.0315	29.0297	-0.0392557	0.53293
R3hdm2	XM_006514164.2	chr10	127464787	127465176	-4.43	0.00731	overlap_hyper	33.4038	31.4264	30.3284	30.7558	32.0315	29.0297	-0.0392557	0.53293
R3hdm2	XM_006514158.2	chr10	127464787	127465176	-4.43	0.00731	overlap_hyper	33.4038	31.4264	30.3284	30.7558	32.0315	29.0297	-0.0392557	0.53293
R3hdm2	XM_006514162.2	chr10	127464787	127465176	-4.43	0.00731	overlap_hyper	33.4038	31.4264	30.3284	30.7558	32.0315	29.0297	-0.0392557	0.53293
R3hdm2	XM_006514152.2	chr10	127464787	127465176	-4.43	0.00731	overlap_hyper	33.4038	31.4264	30.3284	30.7558	32.0315	29.0297	-0.0392557	0.53293
R3hdm2	XM_006514154.3	chr10	127464787	127465176	-4.43	0.00731	overlap_hyper	33.4038	31.4264	30.3284	30.7558	32.0315	29.0297	-0.0392557	0.53293
R3hdm2	XM_017314104.1	chr10	127464787	127465176	-4.43	0.00731	overlap_hyper	33.4038	31.4264	30.3284	30.7558	32.0315	29.0297	-0.0392557	0.53293
R3hdm2	NM_001168292.1	chr10	127464787	127465176	-4.43	0.00731	overlap_hyper	33.4038	31.4264	30.3284	30.7558	32.0315	29.0297	-0.0392557	0.53293
R3hdm2	XM_006514157.2	chr10	127464787	127465176	-4.43	0.00731	overlap_hyper	33.4038	31.4264	30.3284	30.7558	32.0315	29.0297	-0.0392557	0.53293
R3hdm2	XM_006514155.3	chr10	127464787	127465176	-4.43	0.00731	overlap_hyper	33.4038	31.4264	30.3284	30.7558	32.0315	29.0297	-0.0392557	0.53293
R3hdm2	XM_006514156.3	chr10	127464787	127465176	-4.43	0.00731	overlap_hyper	33.4038	31.4264	30.3284	30.7558	32.0315	29.0297	-0.0392557	0.53293
R3hdm2	XM_017314103.1	chr10	127464787	127465176	-4.43	0.00731	overlap_hyper	33.4038	31.4264	30.3284	30.7558	32.0315	29.0297	-0.0392557	0.53293
R3hdm2	NM_001168293.1	chr10	127464787	127465176	-4.43	0.00731	overlap_hyper	33.4038	31.4264	30.3284	30.7558	32.0315	29.0297	-0.0392557	0.53293
R3hdm2	NM_027900.4	chr10	127464787	127465176	-4.43	0.00731	overlap_hyper	33.4038	31.4264	30.3284	30.7558	32.0315	29.0297	-0.0392557	0.53293
R3hdm2	XM_017314105.1	chr10	127464787	127465176	-4.43	0.00731	overlap_hyper	33.4038	31.4264	30.3284	30.7558	32.0315	29.0297	-0.0392557	0.53293
R3hdm2	XM_006514165.2	chr10	127464787	127465176	-4.43	0.00731	overlap_hyper	33.4038	31.4264	30.3284	30.7558	32.0315	29.0297	-0.0392557	0.53293
R3hdm2	XM_006514166.2	chr10	127464787	127465176	-4.43	0.00731	overlap_hyper	33.4038	31.4264	30.3284	30.7558	32.0315	29.0297	-0.0392557	0.53293
Prim1	NM_008921.2	chr10	128019735	128020178	-4.51	0.0106	overlap_hyper	3.67282	3.66864	3.33281	3.687	3.66501	2.84177	-0.059122	0.715254
Atp5b	NM_016774.3	chr10	128089922	128090170	-8.31	3.63e-05	overlap_hyper	559.63	570.66	594.005	588.731	553.514	575.557	0.00626783	0.902123
Ankrd52	NM_172790.2	chr10	128393375	128393841	-3.13	0.0422	overlap_hyper	8.39812	8.96033	7.61491	7.92783	7.74409	7.84678	-0.0742504	0.285169
Nabp2	XM_017314078.1	chr10	128401544	128402049	-10.54	1.29e-06	overlap_hyper	33.4714	35.5964	36.3341	33.9919	38.0151	37.0679	0.0621582	0.335812
Nabp2	XM_006514066.3	chr10	128401544	128402049	-10.54	1.29e-06	overlap_hyper	33.4714	35.5964	36.3341	33.9919	38.0151	37.0679	0.0621582	0.335812
Nabp2	XM_006514068.1	chr10	128401544	128402049	-10.54	1.29e-06	overlap_hyper	33.4714	35.5964	36.3341	33.9919	38.0151	37.0679	0.0621582	0.335812
Nabp2	XM_006514067.2	chr10	128401544	128402049	-10.54	1.29e-06	overlap_hyper	33.4714	35.5964	36.3341	33.9919	38.0151	37.0679	0.0621582	0.335812
Nabp2	NM_027257.1	chr10	128401544	128402049	-10.54	1.29e-06	overlap_hyper	33.4714	35.5964	36.3341	33.9919	38.0151	37.0679	0.0621582	0.335812
Smarcc2	NM_001114096.1	chr10	128489566	128489914	-7.76	8.25e-05	overlap_hyper	69.1592	68.4324	64.6026	62.6197	61.6769	63.0811	-0.0978112	0.0630641
Smarcc2	NM_001114097.1	chr10	128489566	128489914	-7.76	8.25e-05	overlap_hyper	69.1592	68.4324	64.6026	62.6197	61.6769	63.0811	-0.0978112	0.0630641
Smarcc2	NM_198160.2	chr10	128489566	128489914	-7.76	8.25e-05	overlap_hyper	69.1592	68.4324	64.6026	62.6197	61.6769	63.0811	-0.0978112	0.0630641
Smarcc2	XM_006514021.3	chr10	128489566	128489914	-7.76	8.25e-05	overlap_hyper	69.1592	68.4324	64.6026	62.6197	61.6769	63.0811	-0.0978112	0.0630641
Smarcc2	XM_006514022.3	chr10	128489566	128489914	-7.76	8.25e-05	overlap_hyper	69.1592	68.4324	64.6026	62.6197	61.6769	63.0811	-0.0978112	0.0630641
Smarcc2	XM_006514020.3	chr10	128489566	128489914	-7.76	8.25e-05	overlap_hyper	69.1592	68.4324	64.6026	62.6197	61.6769	63.0811	-0.0978112	0.0630641
Smarcc2	XM_006514023.3	chr10	128489566	128489914	-7.76	8.25e-05	overlap_hyper	69.1592	68.4324	64.6026	62.6197	61.6769	63.0811	-0.0978112	0.0630641
Smarcc2	XM_006514024.3	chr10	128489566	128489914	-7.76	8.25e-05	overlap_hyper	69.1592	68.4324	64.6026	62.6197	61.6769	63.0811	-0.0978112	0.0630641
Myl6	NM_001317219.1	chr10	128492119	128492516	-3.16	0.0399	overlap_hyper	302.585	289.336	296.12	276.397	267.519	296.026	-0.0684606	0.213619
Myl6	NM_001317220.1	chr10	128492119	128492516	-3.16	0.0399	overlap_hyper	302.585	289.336	296.12	276.397	267.519	296.026	-0.0684606	0.213619
Myl6	NM_001317217.1	chr10	128492119	128492516	-3.16	0.0399	overlap_hyper	302.585	289.336	296.12	276.397	267.519	296.026	-0.0684606	0.213619
Myl6	NM_001317218.1	chr10	128492119	128492516	-3.16	0.0399	overlap_hyper	302.585	289.336	296.12	276.397	267.519	296.026	-0.0684606	0.213619
Myl6	NM_010860.4	chr10	128492119	128492516	-3.16	0.0399	overlap_hyper	302.585	289.336	296.12	276.397	267.519	296.026	-0.0684606	0.213619
Myl6	XM_006513323.2	chr10	128492119	128492516	-3.16	0.0399	overlap_hyper	302.585	289.336	296.12	276.397	267.519	296.026	-0.0684606	0.213619
Pa2g4	NM_011119.3	chr10	128558807	128559683	-4.94	0.00328	overlap_hyper	41.5054	41.9129	43.077	42.8421	43.3118	42.8158	0.0398822	0.454474
Suox	NM_173733.3	chr10	128671525	128671894	-6.39	0.000668	overlap_hyper	3.9017	4.23678	4.4768	4.02926	3.59783	4.37999	-0.0593341	0.607702
Hivep2	XM_006512558.2	chr10	14128696	14129122	-8.98	1.33e-05	overlap_hyper	24.1685	22.9893	21.5451	22.6504	23.3612	23.5904	0.0309645	0.60122
Hivep2	XM_011243129.2	chr10	14128696	14129122	-8.98	1.33e-05	overlap_hyper	24.1685	22.9893	21.5451	22.6504	23.3612	23.5904	0.0309645	0.60122
Hivep2	XM_011243131.2	chr10	14128696	14129122	-8.98	1.33e-05	overlap_hyper	24.1685	22.9893	21.5451	22.6504	23.3612	23.5904	0.0309645	0.60122
Hivep2	XM_011243132.2	chr10	14128696	14129122	-8.98	1.33e-05	overlap_hyper	24.1685	22.9893	21.5451	22.6504	23.3612	23.5904	0.0309645	0.60122
Hivep2	XM_011243133.2	chr10	14128696	14129122	-8.98	1.33e-05	overlap_hyper	24.1685	22.9893	21.5451	22.6504	23.3612	23.5904	0.0309645	0.60122
Hivep2	XM_017313809.1	chr10	14128696	14129122	-8.98	1.33e-05	overlap_hyper	24.1685	22.9893	21.5451	22.6504	23.3612	23.5904	0.0309645	0.60122
Hivep2	XM_006512556.1	chr10	14128696	14129122	-8.98	1.33e-05	overlap_hyper	24.1685	22.9893	21.5451	22.6504	23.3612	23.5904	0.0309645	0.60122
Hivep2	NM_010437.2	chr10	14128696	14129122	-8.98	1.33e-05	overlap_hyper	24.1685	22.9893	21.5451	22.6504	23.3612	23.5904	0.0309645	0.60122
Hivep2	XM_006512559.2	chr10	14128696	14129122	-8.98	1.33e-05	overlap_hyper	24.1685	22.9893	21.5451	22.6504	23.3612	23.5904	0.0309645	0.60122
Hivep2	XM_017313807.1	chr10	14128696	14129122	-8.98	1.33e-05	overlap_hyper	24.1685	22.9893	21.5451	22.6504	23.3612	23.5904	0.0309645	0.60122
Hivep2	XM_006512561.3	chr10	14128696	14129122	-8.98	1.33e-05	overlap_hyper	24.1685	22.9893	21.5451	22.6504	23.3612	23.5904	0.0309645	0.60122
Hivep2	XM_011243130.2	chr10	14128696	14129122	-8.98	1.33e-05	overlap_hyper	24.1685	22.9893	21.5451	22.6504	23.3612	23.5904	0.0309645	0.60122
Hivep2	XM_017313808.1	chr10	14128696	14129122	-8.98	1.33e-05	overlap_hyper	24.1685	22.9893	21.5451	22.6504	23.3612	23.5904	0.0309645	0.60122
Heca	XM_006512783.3	chr10	17902025	17902348	-5.83	0.00151	overlap_hyper	8.07823	7.82433	7.85001	7.82635	8.02279	7.6122	-0.00566818	0.933349
Heca	NM_001033432.3	chr10	17902025	17902348	-5.83	0.00151	overlap_hyper	8.07823	7.82433	7.85001	7.82635	8.02279	7.6122	-0.00566818	0.933349
Gm34267	XR_380167.3	chr10	22054902	22055126	-3.26	0.0358	overlap_hyper	2.94745	2.90413	3.38973	3.32699	3.44686	3.79258	0.206955	0.169116
Eya4	XM_006512530.3	chr10	23103673	23104085	-3.29	0.0368	overlap_hyper	0.84139	0.778113	0.926575	1.04312	0.885142	0.843668	0.128648	0.329656
Eya4	XM_006512526.3	chr10	23103673	23104085	-3.29	0.0368	overlap_hyper	0.84139	0.778113	0.926575	1.04312	0.885142	0.843668	0.128648	0.329656
Eya4	XM_017313798.1	chr10	23103673	23104085	-3.29	0.0368	overlap_hyper	0.84139	0.778113	0.926575	1.04312	0.885142	0.843668	0.128648	0.329656
Eya4	XM_006512528.3	chr10	23103673	23104085	-3.29	0.0368	overlap_hyper	0.84139	0.778113	0.926575	1.04312	0.885142	0.843668	0.128648	0.329656
Eya4	XM_006512527.3	chr10	23103673	23104085	-3.29	0.0368	overlap_hyper	0.84139	0.778113	0.926575	1.04312	0.885142	0.843668	0.128648	0.329656
Eya4	XM_011243112.2	chr10	23103673	23104085	-3.29	0.0368	overlap_hyper	0.84139	0.778113	0.926575	1.04312	0.885142	0.843668	0.128648	0.329656
Eya4	XM_006512523.3	chr10	23103673	23104085	-3.29	0.0368	overlap_hyper	0.84139	0.778113	0.926575	1.04312	0.885142	0.843668	0.128648	0.329656
Eya4	XM_006512529.3	chr10	23103673	23104085	-3.29	0.0368	overlap_hyper	0.84139	0.778113	0.926575	1.04312	0.885142	0.843668	0.128648	0.329656
Eya4	XM_017313799.1	chr10	23103673	23104085	-3.29	0.0368	overlap_hyper	0.84139	0.778113	0.926575	1.04312	0.885142	0.843668	0.128648	0.329656
Eya4	XM_011243115.1	chr10	23103673	23104085	-3.29	0.0368	overlap_hyper	0.84139	0.778113	0.926575	1.04312	0.885142	0.843668	0.128648	0.329656
Eya4	XM_006512522.3	chr10	23103673	23104085	-3.29	0.0368	overlap_hyper	0.84139	0.778113	0.926575	1.04312	0.885142	0.843668	0.128648	0.329656
Eya4	XM_006512524.3	chr10	23103673	23104085	-3.29	0.0368	overlap_hyper	0.84139	0.778113	0.926575	1.04312	0.885142	0.843668	0.128648	0.329656
Slc18b1	XM_006512917.2	chr10	23826671	23827252	-4.95	0.00322	overlap_hyper	5.12758	4.99865	5.07827	4.53289	4.68975	3.89174	-0.203908	0.0358032
Slc18b1	XM_006512918.3	chr10	23826671	23827252	-4.95	0.00322	overlap_hyper	5.12758	4.99865	5.07827	4.53289	4.68975	3.89174	-0.203908	0.0358032
Slc18b1	NM_183116.2	chr10	23826671	23827252	-4.95	0.00322	overlap_hyper	5.12758	4.99865	5.07827	4.53289	4.68975	3.89174	-0.203908	0.0358032
9330159F19Rik	XM_006512646.3	chr10	29227730	29227933	-3.06	0.0465	overlap_hyper	18.975	18.9598	18.4844	18.9427	18.7353	18.486	0.00544239	0.919642
9330159F19Rik	XM_017313869.1	chr10	29227730	29227933	-3.06	0.0465	overlap_hyper	18.975	18.9598	18.4844	18.9427	18.7353	18.486	0.00544239	0.919642
9330159F19Rik	XM_017313870.1	chr10	29227730	29227933	-3.06	0.0465	overlap_hyper	18.975	18.9598	18.4844	18.9427	18.7353	18.486	0.00544239	0.919642
9330159F19Rik	XM_006512649.3	chr10	29227730	29227933	-3.06	0.0465	overlap_hyper	18.975	18.9598	18.4844	18.9427	18.7353	18.486	0.00544239	0.919642
9330159F19Rik	NM_001162537.2	chr10	29227730	29227933	-3.06	0.0465	overlap_hyper	18.975	18.9598	18.4844	18.9427	18.7353	18.486	0.00544239	0.919642
Ncoa7	NM_001111267.2	chr10	30645984	30646327	-5.83	0.000951	overlap_hyper	18.1471	18.42	17.5744	19.7267	17.5299	17.6805	0.0320239	0.587325
Ncoa7	NM_172495.5	chr10	30645984	30646327	-5.83	0.000951	overlap_hyper	18.1471	18.42	17.5744	19.7267	17.5299	17.6805	0.0320239	0.587325
Ncoa7	XM_011243153.2	chr10	30645984	30646327	-5.83	0.000951	overlap_hyper	18.1471	18.42	17.5744	19.7267	17.5299	17.6805	0.0320239	0.587325
Ncoa7	XM_011243154.2	chr10	30645984	30646327	-5.83	0.000951	overlap_hyper	18.1471	18.42	17.5744	19.7267	17.5299	17.6805	0.0320239	0.587325
Ncoa7	XM_011243155.2	chr10	30645984	30646327	-5.83	0.000951	overlap_hyper	18.1471	18.42	17.5744	19.7267	17.5299	17.6805	0.0320239	0.587325
Fyn	XM_006512540.3	chr10	39526622	39526825	-3.29	0.0339	overlap_hyper	32.5783	32.5868	33.3042	31.6681	33.1267	32.6602	-0.00258734	0.961774
Fyn	XM_011243117.2	chr10	39526622	39526825	-3.29	0.0339	overlap_hyper	32.5783	32.5868	33.3042	31.6681	33.1267	32.6602	-0.00258734	0.961774
Fyn	NM_001122892.1	chr10	39526622	39526825	-3.29	0.0339	overlap_hyper	32.5783	32.5868	33.3042	31.6681	33.1267	32.6602	-0.00258734	0.961774
Fyn	NM_001122893.1	chr10	39526622	39526825	-3.29	0.0339	overlap_hyper	32.5783	32.5868	33.3042	31.6681	33.1267	32.6602	-0.00258734	0.961774
Fyn	NM_008054.2	chr10	39526622	39526825	-3.29	0.0339	overlap_hyper	32.5783	32.5868	33.3042	31.6681	33.1267	32.6602	-0.00258734	0.961774
Fyn	XM_006512539.3	chr10	39526622	39526825	-3.29	0.0339	overlap_hyper	32.5783	32.5868	33.3042	31.6681	33.1267	32.6602	-0.00258734	0.961774
Gtf3c6	XM_006512829.3	chr10	40247885	40248235	-4.57	0.00597	overlap_hyper	13.2791	14.1705	13.1498	13.6938	14.4023	13.023	0.029856	0.670462
Fig4	NM_133999.1	chr10	41258140	41258343	-5.03	0.00328	overlap_hyper	13.6893	14.4717	14.4874	14.7727	13.4422	14.8622	0.0257233	0.692257
Fig4	NM_133999.1	chr10	41263093	41263361	-3.27	0.0416	overlap_hyper	13.6893	14.4717	14.4874	14.7727	13.4422	14.8622	0.0257233	0.692257
Foxo3	XM_006512806.1	chr10	42183689	42184054	-3.9	0.0224	overlap_hyper	10.4664	10.2183	9.80034	9.25617	9.0727	9.82477	-0.101774	0.0935361
Foxo3	XM_006512806.1	chr10	42185304	42185549	-4.39	0.012	overlap_hyper	10.4664	10.2183	9.80034	9.25617	9.0727	9.82477	-0.101774	0.0935361
Lace1	XM_006512700.3	chr10	42312765	42313086	-3.85	0.0156	overlap_hyper	4.4615	4.66314	4.45263	4.15705	4.39265	4.17758	-0.0811608	0.293144
Lace1	XM_017313883.1	chr10	42312765	42313086	-3.85	0.0156	overlap_hyper	4.4615	4.66314	4.45263	4.15705	4.39265	4.17758	-0.0811608	0.293144
Lace1	XM_006512698.1	chr10	42312765	42313086	-3.85	0.0156	overlap_hyper	4.4615	4.66314	4.45263	4.15705	4.39265	4.17758	-0.0811608	0.293144
Lace1	XM_006512697.3	chr10	42312765	42313086	-3.85	0.0156	overlap_hyper	4.4615	4.66314	4.45263	4.15705	4.39265	4.17758	-0.0811608	0.293144
Lace1	NM_145743.2	chr10	42312765	42313086	-3.85	0.0156	overlap_hyper	4.4615	4.66314	4.45263	4.15705	4.39265	4.17758	-0.0811608	0.293144
Snx3	NM_017472.4	chr10	42534585	42535012	-3.99	0.0199	overlap_hyper	89.1382	94.0697	96.9381	96.9252	94.7708	93.5517	0.0375252	0.492912
Nr2e1	XM_006512701.2	chr10	42563226	42563719	-3.87	0.0152	overlap_hyper	4.78436	4.78068	4.666	4.8119	4.87449	4.53101	0.00964063	0.911347
Nr2e1	NM_152229.2	chr10	42563226	42563719	-3.87	0.0152	overlap_hyper	4.78436	4.78068	4.666	4.8119	4.87449	4.53101	0.00964063	0.911347
Sobp	XM_017313764.1	chr10	43021086	43021371	-3.47	0.0394	overlap_hyper	26.7633	24.9852	25.3195	23.3975	24.5351	24.7657	-0.0715298	0.212229
Sobp	XM_017313763.1	chr10	43021086	43021371	-3.47	0.0394	overlap_hyper	26.7633	24.9852	25.3195	23.3975	24.5351	24.7657	-0.0715298	0.212229
Sobp	NM_175407.3	chr10	43021086	43021371	-3.47	0.0394	overlap_hyper	26.7633	24.9852	25.3195	23.3975	24.5351	24.7657	-0.0715298	0.212229
Sobp	XM_017313764.1	chr10	43022324	43023073	-9.32	8.01e-06	overlap_hyper	26.7633	24.9852	25.3195	23.3975	24.5351	24.7657	-0.0715298	0.212229
Sobp	XM_017313763.1	chr10	43022324	43023073	-9.32	8.01e-06	overlap_hyper	26.7633	24.9852	25.3195	23.3975	24.5351	24.7657	-0.0715298	0.212229
Sobp	NM_175407.3	chr10	43022324	43023073	-9.32	8.01e-06	overlap_hyper	26.7633	24.9852	25.3195	23.3975	24.5351	24.7657	-0.0715298	0.212229
Qrsl1	XR_380090.1	chr10	43884938	43885302	-3.44	0.0407	overlap_hyper	5.27407	5.5115	4.77201	5.73722	5.18756	5.09678	0.052742	0.627586
Qrsl1	NM_001081054.2	chr10	43884938	43885302	-3.44	0.0407	overlap_hyper	5.27407	5.5115	4.77201	5.73722	5.18756	5.09678	0.052742	0.627586
Qrsl1	XR_380090.1	chr10	43894544	43894759	-3.74	0.0217	overlap_hyper	5.27407	5.5115	4.77201	5.73722	5.18756	5.09678	0.052742	0.627586
Qrsl1	NM_001081054.2	chr10	43894544	43894759	-3.74	0.0217	overlap_hyper	5.27407	5.5115	4.77201	5.73722	5.18756	5.09678	0.052742	0.627586
Syne1	XM_011243083.2	chr10	5210886	5211229	-4.42	0.0114	overlap_hyper	18.7839	19.6868	16.9968	18.5915	18.3681	18.6789	0.0164686	0.78348
Syne1	XM_011243096.2	chr10	5210886	5211229	-4.42	0.0114	overlap_hyper	18.7839	19.6868	16.9968	18.5915	18.3681	18.6789	0.0164686	0.78348
Syne1	XM_011243095.2	chr10	5210886	5211229	-4.42	0.0114	overlap_hyper	18.7839	19.6868	16.9968	18.5915	18.3681	18.6789	0.0164686	0.78348
Syne1	XM_011243094.2	chr10	5210886	5211229	-4.42	0.0114	overlap_hyper	18.7839	19.6868	16.9968	18.5915	18.3681	18.6789	0.0164686	0.78348
Syne1	XM_006512465.3	chr10	5210886	5211229	-4.42	0.0114	overlap_hyper	18.7839	19.6868	16.9968	18.5915	18.3681	18.6789	0.0164686	0.78348
Syne1	XM_011243089.2	chr10	5210886	5211229	-4.42	0.0114	overlap_hyper	18.7839	19.6868	16.9968	18.5915	18.3681	18.6789	0.0164686	0.78348
Syne1	XM_017314043.1	chr10	5210886	5211229	-4.42	0.0114	overlap_hyper	18.7839	19.6868	16.9968	18.5915	18.3681	18.6789	0.0164686	0.78348
Syne1	XM_017314048.1	chr10	5210886	5211229	-4.42	0.0114	overlap_hyper	18.7839	19.6868	16.9968	18.5915	18.3681	18.6789	0.0164686	0.78348
Syne1	XM_006512458.3	chr10	5210886	5211229	-4.42	0.0114	overlap_hyper	18.7839	19.6868	16.9968	18.5915	18.3681	18.6789	0.0164686	0.78348
Syne1	XM_011243084.2	chr10	5210886	5211229	-4.42	0.0114	overlap_hyper	18.7839	19.6868	16.9968	18.5915	18.3681	18.6789	0.0164686	0.78348
Syne1	XM_011243086.2	chr10	5210886	5211229	-4.42	0.0114	overlap_hyper	18.7839	19.6868	16.9968	18.5915	18.3681	18.6789	0.0164686	0.78348
Syne1	XM_011243090.2	chr10	5210886	5211229	-4.42	0.0114	overlap_hyper	18.7839	19.6868	16.9968	18.5915	18.3681	18.6789	0.0164686	0.78348
Syne1	XM_017314044.1	chr10	5210886	5211229	-4.42	0.0114	overlap_hyper	18.7839	19.6868	16.9968	18.5915	18.3681	18.6789	0.0164686	0.78348
Syne1	XM_011243091.2	chr10	5210886	5211229	-4.42	0.0114	overlap_hyper	18.7839	19.6868	16.9968	18.5915	18.3681	18.6789	0.0164686	0.78348
Syne1	XM_017314047.1	chr10	5210886	5211229	-4.42	0.0114	overlap_hyper	18.7839	19.6868	16.9968	18.5915	18.3681	18.6789	0.0164686	0.78348
Syne1	XM_017314046.1	chr10	5210886	5211229	-4.42	0.0114	overlap_hyper	18.7839	19.6868	16.9968	18.5915	18.3681	18.6789	0.0164686	0.78348
Syne1	XM_017314045.1	chr10	5210886	5211229	-4.42	0.0114	overlap_hyper	18.7839	19.6868	16.9968	18.5915	18.3681	18.6789	0.0164686	0.78348
Syne1	XM_011243093.1	chr10	5210886	5211229	-4.42	0.0114	overlap_hyper	18.7839	19.6868	16.9968	18.5915	18.3681	18.6789	0.0164686	0.78348
Syne1	XM_011243092.2	chr10	5210886	5211229	-4.42	0.0114	overlap_hyper	18.7839	19.6868	16.9968	18.5915	18.3681	18.6789	0.0164686	0.78348
Syne1	XM_011243097.2	chr10	5210886	5211229	-4.42	0.0114	overlap_hyper	18.7839	19.6868	16.9968	18.5915	18.3681	18.6789	0.0164686	0.78348
Gopc	NM_001199272.1	chr10	52338575	52339000	-3.01	0.0493	overlap_hyper	16.6074	17.008	16.5863	16.261	17.9855	16.6572	0.0327444	0.60694
Gopc	NM_053187.3	chr10	52338575	52339000	-3.01	0.0493	overlap_hyper	16.6074	17.008	16.5863	16.261	17.9855	16.6572	0.0327444	0.60694
Syne1	XM_011243083.2	chr10	5337562	5337938	-3.62	0.0213	overlap_hyper	18.7839	19.6868	16.9968	18.5915	18.3681	18.6789	0.0164686	0.78348
Syne1	XM_011243096.2	chr10	5337562	5337938	-3.62	0.0213	overlap_hyper	18.7839	19.6868	16.9968	18.5915	18.3681	18.6789	0.0164686	0.78348
Syne1	XM_011243095.2	chr10	5337562	5337938	-3.62	0.0213	overlap_hyper	18.7839	19.6868	16.9968	18.5915	18.3681	18.6789	0.0164686	0.78348
Syne1	XM_011243094.2	chr10	5337562	5337938	-3.62	0.0213	overlap_hyper	18.7839	19.6868	16.9968	18.5915	18.3681	18.6789	0.0164686	0.78348
Syne1	XM_006512465.3	chr10	5337562	5337938	-3.62	0.0213	overlap_hyper	18.7839	19.6868	16.9968	18.5915	18.3681	18.6789	0.0164686	0.78348
Syne1	XM_011243089.2	chr10	5337562	5337938	-3.62	0.0213	overlap_hyper	18.7839	19.6868	16.9968	18.5915	18.3681	18.6789	0.0164686	0.78348
Syne1	XM_017314043.1	chr10	5337562	5337938	-3.62	0.0213	overlap_hyper	18.7839	19.6868	16.9968	18.5915	18.3681	18.6789	0.0164686	0.78348
Syne1	XM_017314048.1	chr10	5337562	5337938	-3.62	0.0213	overlap_hyper	18.7839	19.6868	16.9968	18.5915	18.3681	18.6789	0.0164686	0.78348
Syne1	XM_006512458.3	chr10	5337562	5337938	-3.62	0.0213	overlap_hyper	18.7839	19.6868	16.9968	18.5915	18.3681	18.6789	0.0164686	0.78348
Syne1	XM_011243084.2	chr10	5337562	5337938	-3.62	0.0213	overlap_hyper	18.7839	19.6868	16.9968	18.5915	18.3681	18.6789	0.0164686	0.78348
Syne1	XM_011243086.2	chr10	5337562	5337938	-3.62	0.0213	overlap_hyper	18.7839	19.6868	16.9968	18.5915	18.3681	18.6789	0.0164686	0.78348
Syne1	XM_011243090.2	chr10	5337562	5337938	-3.62	0.0213	overlap_hyper	18.7839	19.6868	16.9968	18.5915	18.3681	18.6789	0.0164686	0.78348
Syne1	XM_017314044.1	chr10	5337562	5337938	-3.62	0.0213	overlap_hyper	18.7839	19.6868	16.9968	18.5915	18.3681	18.6789	0.0164686	0.78348
Syne1	XM_011243091.2	chr10	5337562	5337938	-3.62	0.0213	overlap_hyper	18.7839	19.6868	16.9968	18.5915	18.3681	18.6789	0.0164686	0.78348
Syne1	XM_017314047.1	chr10	5337562	5337938	-3.62	0.0213	overlap_hyper	18.7839	19.6868	16.9968	18.5915	18.3681	18.6789	0.0164686	0.78348
Syne1	XM_017314046.1	chr10	5337562	5337938	-3.62	0.0213	overlap_hyper	18.7839	19.6868	16.9968	18.5915	18.3681	18.6789	0.0164686	0.78348
Syne1	XM_017314045.1	chr10	5337562	5337938	-3.62	0.0213	overlap_hyper	18.7839	19.6868	16.9968	18.5915	18.3681	18.6789	0.0164686	0.78348
Syne1	XM_011243093.1	chr10	5337562	5337938	-3.62	0.0213	overlap_hyper	18.7839	19.6868	16.9968	18.5915	18.3681	18.6789	0.0164686	0.78348
Syne1	XM_011243092.2	chr10	5337562	5337938	-3.62	0.0213	overlap_hyper	18.7839	19.6868	16.9968	18.5915	18.3681	18.6789	0.0164686	0.78348
Syne1	XM_011243097.2	chr10	5337562	5337938	-3.62	0.0213	overlap_hyper	18.7839	19.6868	16.9968	18.5915	18.3681	18.6789	0.0164686	0.78348
Syne1	NM_153399.2	chr10	5337562	5337938	-3.62	0.0213	overlap_hyper	18.7839	19.6868	16.9968	18.5915	18.3681	18.6789	0.0164686	0.78348
Syne1	XM_011243083.2	chr10	5360780	5360988	-4.04	0.0186	overlap_hyper	18.7839	19.6868	16.9968	18.5915	18.3681	18.6789	0.0164686	0.78348
Syne1	XM_011243096.2	chr10	5360780	5360988	-4.04	0.0186	overlap_hyper	18.7839	19.6868	16.9968	18.5915	18.3681	18.6789	0.0164686	0.78348
Syne1	XM_011243095.2	chr10	5360780	5360988	-4.04	0.0186	overlap_hyper	18.7839	19.6868	16.9968	18.5915	18.3681	18.6789	0.0164686	0.78348
Syne1	XM_011243094.2	chr10	5360780	5360988	-4.04	0.0186	overlap_hyper	18.7839	19.6868	16.9968	18.5915	18.3681	18.6789	0.0164686	0.78348
Syne1	XM_006512465.3	chr10	5360780	5360988	-4.04	0.0186	overlap_hyper	18.7839	19.6868	16.9968	18.5915	18.3681	18.6789	0.0164686	0.78348
Syne1	XM_011243089.2	chr10	5360780	5360988	-4.04	0.0186	overlap_hyper	18.7839	19.6868	16.9968	18.5915	18.3681	18.6789	0.0164686	0.78348
Syne1	XM_017314043.1	chr10	5360780	5360988	-4.04	0.0186	overlap_hyper	18.7839	19.6868	16.9968	18.5915	18.3681	18.6789	0.0164686	0.78348
Syne1	XM_017314048.1	chr10	5360780	5360988	-4.04	0.0186	overlap_hyper	18.7839	19.6868	16.9968	18.5915	18.3681	18.6789	0.0164686	0.78348
Syne1	XM_006512458.3	chr10	5360780	5360988	-4.04	0.0186	overlap_hyper	18.7839	19.6868	16.9968	18.5915	18.3681	18.6789	0.0164686	0.78348
Syne1	XM_011243084.2	chr10	5360780	5360988	-4.04	0.0186	overlap_hyper	18.7839	19.6868	16.9968	18.5915	18.3681	18.6789	0.0164686	0.78348
Syne1	XM_011243086.2	chr10	5360780	5360988	-4.04	0.0186	overlap_hyper	18.7839	19.6868	16.9968	18.5915	18.3681	18.6789	0.0164686	0.78348
Syne1	XM_011243090.2	chr10	5360780	5360988	-4.04	0.0186	overlap_hyper	18.7839	19.6868	16.9968	18.5915	18.3681	18.6789	0.0164686	0.78348
Syne1	XM_017314044.1	chr10	5360780	5360988	-4.04	0.0186	overlap_hyper	18.7839	19.6868	16.9968	18.5915	18.3681	18.6789	0.0164686	0.78348
Syne1	XM_011243091.2	chr10	5360780	5360988	-4.04	0.0186	overlap_hyper	18.7839	19.6868	16.9968	18.5915	18.3681	18.6789	0.0164686	0.78348
Syne1	XM_017314047.1	chr10	5360780	5360988	-4.04	0.0186	overlap_hyper	18.7839	19.6868	16.9968	18.5915	18.3681	18.6789	0.0164686	0.78348
Syne1	XM_017314046.1	chr10	5360780	5360988	-4.04	0.0186	overlap_hyper	18.7839	19.6868	16.9968	18.5915	18.3681	18.6789	0.0164686	0.78348
Syne1	XM_017314045.1	chr10	5360780	5360988	-4.04	0.0186	overlap_hyper	18.7839	19.6868	16.9968	18.5915	18.3681	18.6789	0.0164686	0.78348
Syne1	XM_011243093.1	chr10	5360780	5360988	-4.04	0.0186	overlap_hyper	18.7839	19.6868	16.9968	18.5915	18.3681	18.6789	0.0164686	0.78348
Syne1	XM_011243092.2	chr10	5360780	5360988	-4.04	0.0186	overlap_hyper	18.7839	19.6868	16.9968	18.5915	18.3681	18.6789	0.0164686	0.78348
Syne1	XM_011243097.2	chr10	5360780	5360988	-4.04	0.0186	overlap_hyper	18.7839	19.6868	16.9968	18.5915	18.3681	18.6789	0.0164686	0.78348
Syne1	NM_153399.2	chr10	5360780	5360988	-4.04	0.0186	overlap_hyper	18.7839	19.6868	16.9968	18.5915	18.3681	18.6789	0.0164686	0.78348
Spock2	NM_052994.2	chr10	60131199	60131753	-10.2	2.13e-06	overlap_hyper	129.946	138.112	126.755	123.738	113.704	121.009	-0.127765	0.0188782
Spock2	XM_017314167.1	chr10	60131199	60131753	-10.2	2.13e-06	overlap_hyper	129.946	138.112	126.755	123.738	113.704	121.009	-0.127765	0.0188782
Spock2	XM_006514347.3	chr10	60131199	60131753	-10.2	2.13e-06	overlap_hyper	129.946	138.112	126.755	123.738	113.704	121.009	-0.127765	0.0188782
Hk1	NM_001146100.1	chr10	62275806	62276034	-10.24	2.02e-06	overlap_hyper	90.8054	91.5629	86.6294	84.2099	83.5478	89.2669	-0.0537171	0.310771
Hk1	NM_010438.3	chr10	62275806	62276034	-10.24	2.02e-06	overlap_hyper	90.8054	91.5629	86.6294	84.2099	83.5478	89.2669	-0.0537171	0.310771
Hk1	XM_006513247.1	chr10	62275806	62276034	-10.24	2.02e-06	overlap_hyper	90.8054	91.5629	86.6294	84.2099	83.5478	89.2669	-0.0537171	0.310771
Hk1	XM_006513246.3	chr10	62275806	62276034	-10.24	2.02e-06	overlap_hyper	90.8054	91.5629	86.6294	84.2099	83.5478	89.2669	-0.0537171	0.310771
Hk1	XM_006513242.1	chr10	62275806	62276034	-10.24	2.02e-06	overlap_hyper	90.8054	91.5629	86.6294	84.2099	83.5478	89.2669	-0.0537171	0.310771
Hk1	XM_006513243.3	chr10	62275806	62276034	-10.24	2.02e-06	overlap_hyper	90.8054	91.5629	86.6294	84.2099	83.5478	89.2669	-0.0537171	0.310771
Hk1	XM_006513244.3	chr10	62275806	62276034	-10.24	2.02e-06	overlap_hyper	90.8054	91.5629	86.6294	84.2099	83.5478	89.2669	-0.0537171	0.310771
Hk1	XM_006513245.3	chr10	62275806	62276034	-10.24	2.02e-06	overlap_hyper	90.8054	91.5629	86.6294	84.2099	83.5478	89.2669	-0.0537171	0.310771
Hk1	NM_001146100.1	chr10	62304859	62305060	-6.32	0.000707	overlap_hyper	90.8054	91.5629	86.6294	84.2099	83.5478	89.2669	-0.0537171	0.310771
Hk1	NM_010438.3	chr10	62304859	62305060	-6.32	0.000707	overlap_hyper	90.8054	91.5629	86.6294	84.2099	83.5478	89.2669	-0.0537171	0.310771
Hk1	XM_006513247.1	chr10	62304859	62305060	-6.32	0.000707	overlap_hyper	90.8054	91.5629	86.6294	84.2099	83.5478	89.2669	-0.0537171	0.310771
Hk1	XM_006513246.3	chr10	62304859	62305060	-6.32	0.000707	overlap_hyper	90.8054	91.5629	86.6294	84.2099	83.5478	89.2669	-0.0537171	0.310771
Hk1	XM_006513242.1	chr10	62304859	62305060	-6.32	0.000707	overlap_hyper	90.8054	91.5629	86.6294	84.2099	83.5478	89.2669	-0.0537171	0.310771
Hk1	XM_006513243.3	chr10	62304859	62305060	-6.32	0.000707	overlap_hyper	90.8054	91.5629	86.6294	84.2099	83.5478	89.2669	-0.0537171	0.310771
Hk1	XM_006513244.3	chr10	62304859	62305060	-6.32	0.000707	overlap_hyper	90.8054	91.5629	86.6294	84.2099	83.5478	89.2669	-0.0537171	0.310771
Hk1	XM_006513245.3	chr10	62304859	62305060	-6.32	0.000707	overlap_hyper	90.8054	91.5629	86.6294	84.2099	83.5478	89.2669	-0.0537171	0.310771
Srgn	XM_006513374.3	chr10	62494433	62495104	-3.28	0.0344	overlap_hyper	1.26393	1.31072	1.60992	1.73061	1.4462	1.58511	0.192442	0.170228
Srgn	XM_006513376.3	chr10	62494433	62495104	-3.28	0.0344	overlap_hyper	1.26393	1.31072	1.60992	1.73061	1.4462	1.58511	0.192442	0.170228
Srgn	XM_006513377.3	chr10	62494433	62495104	-3.28	0.0344	overlap_hyper	1.26393	1.31072	1.60992	1.73061	1.4462	1.58511	0.192442	0.170228
Srgn	XM_006513375.2	chr10	62494433	62495104	-3.28	0.0344	overlap_hyper	1.26393	1.31072	1.60992	1.73061	1.4462	1.58511	0.192442	0.170228
Srgn	NM_011157.2	chr10	62494433	62495104	-3.28	0.0344	overlap_hyper	1.26393	1.31072	1.60992	1.73061	1.4462	1.58511	0.192442	0.170228
Ccar1	NM_026201.3	chr10	62766727	62766950	3.1	0.0499	overlap_hypo	21.1778	20.2329	20.085	21.0182	22.3966	19.7809	0.051675	0.410145
Ccar1	XM_006513995.3	chr10	62766727	62766950	3.1	0.0499	overlap_hypo	21.1778	20.2329	20.085	21.0182	22.3966	19.7809	0.051675	0.410145
Ccar1	XM_006513996.3	chr10	62766727	62766950	3.1	0.0499	overlap_hypo	21.1778	20.2329	20.085	21.0182	22.3966	19.7809	0.051675	0.410145
Ccar1	XM_006513994.3	chr10	62766727	62766950	3.1	0.0499	overlap_hypo	21.1778	20.2329	20.085	21.0182	22.3966	19.7809	0.051675	0.410145
Ccar1	XM_011243537.2	chr10	62766727	62766950	3.1	0.0499	overlap_hypo	21.1778	20.2329	20.085	21.0182	22.3966	19.7809	0.051675	0.410145
Ccar1	XM_006513997.2	chr10	62766727	62766950	3.1	0.0499	overlap_hypo	21.1778	20.2329	20.085	21.0182	22.3966	19.7809	0.051675	0.410145
Gm31763	NR_110511.1	chr10	67012694	67013069	-4.42	0.00776	overlap_hyper	#N/A	#N/A	#N/A	#N/A	#N/A	#N/A	#N/A	#N/A
Reep3	XM_006513726.3	chr10	67012694	67013069	-4.42	0.00776	overlap_hyper	6.5623	6.0838	6.61981	6.58477	7.06394	6.63797	0.0870445	0.21358
Reep3	NM_001204915.1	chr10	67012694	67013069	-4.42	0.00776	overlap_hyper	6.5623	6.0838	6.61981	6.58477	7.06394	6.63797	0.0870445	0.21358
Reep3	NM_178606.5	chr10	67012694	67013069	-4.42	0.00776	overlap_hyper	6.5623	6.0838	6.61981	6.58477	7.06394	6.63797	0.0870445	0.21358
Gm40683	XR_871802.1	chr10	68431085	68431458	-3.63	0.0257	overlap_hyper	#N/A	#N/A	#N/A	#N/A	#N/A	#N/A	#N/A	#N/A
Gm40683	XR_871803.1	chr10	68431085	68431458	-3.63	0.0257	overlap_hyper	#N/A	#N/A	#N/A	#N/A	#N/A	#N/A	#N/A	#N/A
1700040L02Rik	NM_028491.1	chr10	68431085	68431458	-3.63	0.0257	overlap_hyper	0.676898	0.751222	0.704124	0.926287	0.97015	0.69559	0.286305	0.0869808
Oprm1	NM_001302795.1	chr10	6854040	6854450	-3.48	0.0375	overlap_hyper	#N/A	#N/A	#N/A	#N/A	#N/A	#N/A	#N/A	#N/A
Oprm1	NM_001302796.1	chr10	6854040	6854450	-3.48	0.0375	overlap_hyper	#N/A	#N/A	#N/A	#N/A	#N/A	#N/A	#N/A	#N/A
Oprm1	XM_006512437.3	chr10	6854040	6854450	-3.48	0.0375	overlap_hyper	#N/A	#N/A	#N/A	#N/A	#N/A	#N/A	#N/A	#N/A
Oprm1	NM_001304950.1	chr10	6854040	6854450	-3.48	0.0375	overlap_hyper	#N/A	#N/A	#N/A	#N/A	#N/A	#N/A	#N/A	#N/A
Oprm1	NM_001304955.1	chr10	6854040	6854450	-3.48	0.0375	overlap_hyper	#N/A	#N/A	#N/A	#N/A	#N/A	#N/A	#N/A	#N/A
Oprm1	NM_001039652.2	chr10	6854040	6854450	-3.48	0.0375	overlap_hyper	#N/A	#N/A	#N/A	#N/A	#N/A	#N/A	#N/A	#N/A
Ank3	XM_011243299.1	chr10	69897939	69898305	-3.64	0.0388	overlap_hyper	30.5277	29.1709	27.289	27.5344	29.4637	28.0864	-0.0195627	0.745185
Ank3	XM_017313769.1	chr10	69897939	69898305	-3.64	0.0388	overlap_hyper	30.5277	29.1709	27.289	27.5344	29.4637	28.0864	-0.0195627	0.745185
Ank3	NM_146005.3	chr10	69897939	69898305	-3.64	0.0388	overlap_hyper	30.5277	29.1709	27.289	27.5344	29.4637	28.0864	-0.0195627	0.745185
Ank3	NM_170688.2	chr10	69897939	69898305	-3.64	0.0388	overlap_hyper	30.5277	29.1709	27.289	27.5344	29.4637	28.0864	-0.0195627	0.745185
Ank3	NM_170689.2	chr10	69897939	69898305	-3.64	0.0388	overlap_hyper	30.5277	29.1709	27.289	27.5344	29.4637	28.0864	-0.0195627	0.745185
Ank3	NM_170690.2	chr10	69897939	69898305	-3.64	0.0388	overlap_hyper	30.5277	29.1709	27.289	27.5344	29.4637	28.0864	-0.0195627	0.745185
Ank3	NM_170728.2	chr10	69897939	69898305	-3.64	0.0388	overlap_hyper	30.5277	29.1709	27.289	27.5344	29.4637	28.0864	-0.0195627	0.745185
Ank3	NM_170729.2	chr10	69897939	69898305	-3.64	0.0388	overlap_hyper	30.5277	29.1709	27.289	27.5344	29.4637	28.0864	-0.0195627	0.745185
Ank3	NM_170730.2	chr10	69897939	69898305	-3.64	0.0388	overlap_hyper	30.5277	29.1709	27.289	27.5344	29.4637	28.0864	-0.0195627	0.745185
Ank3	XM_017313775.1	chr10	69897939	69898305	-3.64	0.0388	overlap_hyper	30.5277	29.1709	27.289	27.5344	29.4637	28.0864	-0.0195627	0.745185
Ank3	XM_006513122.2	chr10	69897939	69898305	-3.64	0.0388	overlap_hyper	30.5277	29.1709	27.289	27.5344	29.4637	28.0864	-0.0195627	0.745185
Ank3	XM_006513124.2	chr10	69897939	69898305	-3.64	0.0388	overlap_hyper	30.5277	29.1709	27.289	27.5344	29.4637	28.0864	-0.0195627	0.745185
Ank3	XM_006513125.2	chr10	69897939	69898305	-3.64	0.0388	overlap_hyper	30.5277	29.1709	27.289	27.5344	29.4637	28.0864	-0.0195627	0.745185
Ank3	XM_006513126.2	chr10	69897939	69898305	-3.64	0.0388	overlap_hyper	30.5277	29.1709	27.289	27.5344	29.4637	28.0864	-0.0195627	0.745185
Ank3	XM_006513127.2	chr10	69897939	69898305	-3.64	0.0388	overlap_hyper	30.5277	29.1709	27.289	27.5344	29.4637	28.0864	-0.0195627	0.745185
Ank3	XM_006513128.2	chr10	69897939	69898305	-3.64	0.0388	overlap_hyper	30.5277	29.1709	27.289	27.5344	29.4637	28.0864	-0.0195627	0.745185
Ank3	XM_006513129.2	chr10	69897939	69898305	-3.64	0.0388	overlap_hyper	30.5277	29.1709	27.289	27.5344	29.4637	28.0864	-0.0195627	0.745185
Ank3	XM_006513130.2	chr10	69897939	69898305	-3.64	0.0388	overlap_hyper	30.5277	29.1709	27.289	27.5344	29.4637	28.0864	-0.0195627	0.745185
Ank3	XM_006513133.2	chr10	69897939	69898305	-3.64	0.0388	overlap_hyper	30.5277	29.1709	27.289	27.5344	29.4637	28.0864	-0.0195627	0.745185
Ank3	XM_006513134.2	chr10	69897939	69898305	-3.64	0.0388	overlap_hyper	30.5277	29.1709	27.289	27.5344	29.4637	28.0864	-0.0195627	0.745185
Ank3	XM_006513135.2	chr10	69897939	69898305	-3.64	0.0388	overlap_hyper	30.5277	29.1709	27.289	27.5344	29.4637	28.0864	-0.0195627	0.745185
Ank3	XM_006513136.2	chr10	69897939	69898305	-3.64	0.0388	overlap_hyper	30.5277	29.1709	27.289	27.5344	29.4637	28.0864	-0.0195627	0.745185
Ank3	XM_006513137.2	chr10	69897939	69898305	-3.64	0.0388	overlap_hyper	30.5277	29.1709	27.289	27.5344	29.4637	28.0864	-0.0195627	0.745185
Ank3	XM_006513138.2	chr10	69897939	69898305	-3.64	0.0388	overlap_hyper	30.5277	29.1709	27.289	27.5344	29.4637	28.0864	-0.0195627	0.745185
Ank3	XM_011243290.1	chr10	69897939	69898305	-3.64	0.0388	overlap_hyper	30.5277	29.1709	27.289	27.5344	29.4637	28.0864	-0.0195627	0.745185
Ank3	XM_011243291.1	chr10	69897939	69898305	-3.64	0.0388	overlap_hyper	30.5277	29.1709	27.289	27.5344	29.4637	28.0864	-0.0195627	0.745185
Ank3	XM_011243292.1	chr10	69897939	69898305	-3.64	0.0388	overlap_hyper	30.5277	29.1709	27.289	27.5344	29.4637	28.0864	-0.0195627	0.745185
Ank3	XM_011243293.1	chr10	69897939	69898305	-3.64	0.0388	overlap_hyper	30.5277	29.1709	27.289	27.5344	29.4637	28.0864	-0.0195627	0.745185
Ank3	XM_011243294.1	chr10	69897939	69898305	-3.64	0.0388	overlap_hyper	30.5277	29.1709	27.289	27.5344	29.4637	28.0864	-0.0195627	0.745185
Ank3	XM_011243295.1	chr10	69897939	69898305	-3.64	0.0388	overlap_hyper	30.5277	29.1709	27.289	27.5344	29.4637	28.0864	-0.0195627	0.745185
Ank3	XM_011243296.1	chr10	69897939	69898305	-3.64	0.0388	overlap_hyper	30.5277	29.1709	27.289	27.5344	29.4637	28.0864	-0.0195627	0.745185
Ank3	XM_011243297.1	chr10	69897939	69898305	-3.64	0.0388	overlap_hyper	30.5277	29.1709	27.289	27.5344	29.4637	28.0864	-0.0195627	0.745185
Ank3	XM_011243300.1	chr10	69897939	69898305	-3.64	0.0388	overlap_hyper	30.5277	29.1709	27.289	27.5344	29.4637	28.0864	-0.0195627	0.745185
Ank3	XM_011243301.1	chr10	69897939	69898305	-3.64	0.0388	overlap_hyper	30.5277	29.1709	27.289	27.5344	29.4637	28.0864	-0.0195627	0.745185
Ank3	XM_011243303.1	chr10	69897939	69898305	-3.64	0.0388	overlap_hyper	30.5277	29.1709	27.289	27.5344	29.4637	28.0864	-0.0195627	0.745185
Ank3	XM_011243304.1	chr10	69897939	69898305	-3.64	0.0388	overlap_hyper	30.5277	29.1709	27.289	27.5344	29.4637	28.0864	-0.0195627	0.745185
Ank3	XM_011243305.1	chr10	69897939	69898305	-3.64	0.0388	overlap_hyper	30.5277	29.1709	27.289	27.5344	29.4637	28.0864	-0.0195627	0.745185
Ank3	XM_011243307.1	chr10	69897939	69898305	-3.64	0.0388	overlap_hyper	30.5277	29.1709	27.289	27.5344	29.4637	28.0864	-0.0195627	0.745185
Ank3	XM_011243308.1	chr10	69897939	69898305	-3.64	0.0388	overlap_hyper	30.5277	29.1709	27.289	27.5344	29.4637	28.0864	-0.0195627	0.745185
Ank3	XM_011243309.1	chr10	69897939	69898305	-3.64	0.0388	overlap_hyper	30.5277	29.1709	27.289	27.5344	29.4637	28.0864	-0.0195627	0.745185
Ank3	XM_011243310.1	chr10	69897939	69898305	-3.64	0.0388	overlap_hyper	30.5277	29.1709	27.289	27.5344	29.4637	28.0864	-0.0195627	0.745185
Ank3	XM_017313770.1	chr10	69897939	69898305	-3.64	0.0388	overlap_hyper	30.5277	29.1709	27.289	27.5344	29.4637	28.0864	-0.0195627	0.745185
Ank3	XM_017313771.1	chr10	69897939	69898305	-3.64	0.0388	overlap_hyper	30.5277	29.1709	27.289	27.5344	29.4637	28.0864	-0.0195627	0.745185
Ank3	XM_017313772.1	chr10	69897939	69898305	-3.64	0.0388	overlap_hyper	30.5277	29.1709	27.289	27.5344	29.4637	28.0864	-0.0195627	0.745185
Ank3	XM_017313773.1	chr10	69897939	69898305	-3.64	0.0388	overlap_hyper	30.5277	29.1709	27.289	27.5344	29.4637	28.0864	-0.0195627	0.745185
Ank3	XM_017313774.1	chr10	69897939	69898305	-3.64	0.0388	overlap_hyper	30.5277	29.1709	27.289	27.5344	29.4637	28.0864	-0.0195627	0.745185
Ank3	XM_017313776.1	chr10	69897939	69898305	-3.64	0.0388	overlap_hyper	30.5277	29.1709	27.289	27.5344	29.4637	28.0864	-0.0195627	0.745185
Ank3	XM_017313777.1	chr10	69897939	69898305	-3.64	0.0388	overlap_hyper	30.5277	29.1709	27.289	27.5344	29.4637	28.0864	-0.0195627	0.745185
Ank3	XM_017313778.1	chr10	69897939	69898305	-3.64	0.0388	overlap_hyper	30.5277	29.1709	27.289	27.5344	29.4637	28.0864	-0.0195627	0.745185
Ank3	XM_017313779.1	chr10	69897939	69898305	-3.64	0.0388	overlap_hyper	30.5277	29.1709	27.289	27.5344	29.4637	28.0864	-0.0195627	0.745185
Ank3	XM_017313780.1	chr10	69897939	69898305	-3.64	0.0388	overlap_hyper	30.5277	29.1709	27.289	27.5344	29.4637	28.0864	-0.0195627	0.745185
Phyhipl	NM_001162846.1	chr10	70559073	70559898	-3	0.0497	overlap_hyper	56.2062	54.5011	57.2013	57.8474	58.9407	55.1591	0.0463081	0.408237
Phyhipl	NM_178621.4	chr10	70559073	70559898	-3	0.0497	overlap_hyper	56.2062	54.5011	57.2013	57.8474	58.9407	55.1591	0.0463081	0.408237
Phyhipl	XM_006514112.2	chr10	70559073	70559898	-3	0.0497	overlap_hyper	56.2062	54.5011	57.2013	57.8474	58.9407	55.1591	0.0463081	0.408237
Zwint	NM_001293684.1	chr10	72665172	72665599	-3.23	0.0396	overlap_hyper	166.73	167.822	173.407	182.287	171.125	168.851	0.0517889	0.324432
Zwint	NM_025635.4	chr10	72665172	72665599	-3.23	0.0396	overlap_hyper	166.73	167.822	173.407	182.287	171.125	168.851	0.0517889	0.324432
Zwint	NM_001293683.1	chr10	72665172	72665599	-3.23	0.0396	overlap_hyper	166.73	167.822	173.407	182.287	171.125	168.851	0.0517889	0.324432
Rsph14	NM_001163534.1	chr10	75014895	75015713	-4.86	0.00353	overlap_hyper	#N/A	#N/A	#N/A	#N/A	#N/A	#N/A	#N/A	#N/A
Rsph14	NM_001163535.1	chr10	75014895	75015713	-4.86	0.00353	overlap_hyper	#N/A	#N/A	#N/A	#N/A	#N/A	#N/A	#N/A	#N/A
Rsph14	NM_001163533.1	chr10	75014895	75015713	-4.86	0.00353	overlap_hyper	#N/A	#N/A	#N/A	#N/A	#N/A	#N/A	#N/A	#N/A
Rsph14	NM_027730.1	chr10	75014895	75015713	-4.86	0.00353	overlap_hyper	#N/A	#N/A	#N/A	#N/A	#N/A	#N/A	#N/A	#N/A
Rsph14	XM_006514117.3	chr10	75014895	75015713	-4.86	0.00353	overlap_hyper	#N/A	#N/A	#N/A	#N/A	#N/A	#N/A	#N/A	#N/A
Gnaz	XM_006513237.2	chr10	75014895	75015713	-4.86	0.00353	overlap_hyper	21.9391	21.7736	23.6022	21.9371	23.3486	21.936	0.0100505	0.865111
Gnaz	NM_010311.3	chr10	75014895	75015713	-4.86	0.00353	overlap_hyper	21.9391	21.7736	23.6022	21.9371	23.3486	21.936	0.0100505	0.865111
Gnaz	XM_006513235.3	chr10	75014895	75015713	-4.86	0.00353	overlap_hyper	21.9391	21.7736	23.6022	21.9371	23.3486	21.936	0.0100505	0.865111
Gnaz	XM_006513236.1	chr10	75014895	75015713	-4.86	0.00353	overlap_hyper	21.9391	21.7736	23.6022	21.9371	23.3486	21.936	0.0100505	0.865111
Specc1l	XM_017314127.1	chr10	75261607	75261867	-5.81	0.00158	overlap_hyper	8.6122	9.12327	8.46282	8.35008	8.02605	8.10452	-0.0862161	0.15139
Specc1l	NM_153406.3	chr10	75261607	75261867	-5.81	0.00158	overlap_hyper	8.6122	9.12327	8.46282	8.35008	8.02605	8.10452	-0.0862161	0.15139
Specc1l	XM_006514252.3	chr10	75261607	75261867	-5.81	0.00158	overlap_hyper	8.6122	9.12327	8.46282	8.35008	8.02605	8.10452	-0.0862161	0.15139
Specc1l	NM_001145826.1	chr10	75261607	75261867	-5.81	0.00158	overlap_hyper	8.6122	9.12327	8.46282	8.35008	8.02605	8.10452	-0.0862161	0.15139
Specc1l	XM_011243589.2	chr10	75261607	75261867	-5.81	0.00158	overlap_hyper	8.6122	9.12327	8.46282	8.35008	8.02605	8.10452	-0.0862161	0.15139
Cabin1	NM_172549.3	chr10	75700039	75700241	-4.21	0.015	overlap_hyper	6.81268	6.93534	6.80158	6.20122	6.503	6.78074	-0.0636611	0.287694
Cabin1	XM_006513022.1	chr10	75700039	75700241	-4.21	0.015	overlap_hyper	6.81268	6.93534	6.80158	6.20122	6.503	6.78074	-0.0636611	0.287694
Cabin1	XM_006513021.1	chr10	75700039	75700241	-4.21	0.015	overlap_hyper	6.81268	6.93534	6.80158	6.20122	6.503	6.78074	-0.0636611	0.287694
Cabin1	XM_006513019.3	chr10	75700039	75700241	-4.21	0.015	overlap_hyper	6.81268	6.93534	6.80158	6.20122	6.503	6.78074	-0.0636611	0.287694
Cabin1	XM_006513020.3	chr10	75700039	75700241	-4.21	0.015	overlap_hyper	6.81268	6.93534	6.80158	6.20122	6.503	6.78074	-0.0636611	0.287694
Cabin1	XR_001779404.1	chr10	75700039	75700241	-4.21	0.015	overlap_hyper	6.81268	6.93534	6.80158	6.20122	6.503	6.78074	-0.0636611	0.287694
Cabin1	XR_001779405.1	chr10	75700039	75700241	-4.21	0.015	overlap_hyper	6.81268	6.93534	6.80158	6.20122	6.503	6.78074	-0.0636611	0.287694
Gm40696	XR_001779815.1	chr10	75700039	75700241	-4.21	0.015	overlap_hyper	#N/A	#N/A	#N/A	#N/A	#N/A	#N/A	#N/A	#N/A
Gm40696	XR_871835.2	chr10	75700039	75700241	-4.21	0.015	overlap_hyper	#N/A	#N/A	#N/A	#N/A	#N/A	#N/A	#N/A	#N/A
Cabin1	XR_380334.3	chr10	75700039	75700241	-4.21	0.015	overlap_hyper	6.81268	6.93534	6.80158	6.20122	6.503	6.78074	-0.0636611	0.287694
Cabin1	NM_172549.3	chr10	75715657	75716178	-3.36	0.0479	overlap_hyper	6.81268	6.93534	6.80158	6.20122	6.503	6.78074	-0.0636611	0.287694
Cabin1	XM_006513022.1	chr10	75715657	75716178	-3.36	0.0479	overlap_hyper	6.81268	6.93534	6.80158	6.20122	6.503	6.78074	-0.0636611	0.287694
Cabin1	XM_006513021.1	chr10	75715657	75716178	-3.36	0.0479	overlap_hyper	6.81268	6.93534	6.80158	6.20122	6.503	6.78074	-0.0636611	0.287694
Cabin1	XM_006513019.3	chr10	75715657	75716178	-3.36	0.0479	overlap_hyper	6.81268	6.93534	6.80158	6.20122	6.503	6.78074	-0.0636611	0.287694
Cabin1	XM_006513020.3	chr10	75715657	75716178	-3.36	0.0479	overlap_hyper	6.81268	6.93534	6.80158	6.20122	6.503	6.78074	-0.0636611	0.287694
Cabin1	XR_001779404.1	chr10	75715657	75716178	-3.36	0.0479	overlap_hyper	6.81268	6.93534	6.80158	6.20122	6.503	6.78074	-0.0636611	0.287694
Cabin1	XR_001779405.1	chr10	75715657	75716178	-3.36	0.0479	overlap_hyper	6.81268	6.93534	6.80158	6.20122	6.503	6.78074	-0.0636611	0.287694
Cabin1	XR_380334.3	chr10	75715657	75716178	-3.36	0.0479	overlap_hyper	6.81268	6.93534	6.80158	6.20122	6.503	6.78074	-0.0636611	0.287694
Pcnt	NM_001282992.1	chr10	76351405	76351849	-3.55	0.0241	overlap_hyper	4.19986	3.87605	4.04708	3.64146	3.30087	3.63477	-0.18449	0.00605085
Pcnt	NM_008787.3	chr10	76351405	76351849	-3.55	0.0241	overlap_hyper	4.19986	3.87605	4.04708	3.64146	3.30087	3.63477	-0.18449	0.00605085
Pcnt	XM_006513356.2	chr10	76351405	76351849	-3.55	0.0241	overlap_hyper	4.19986	3.87605	4.04708	3.64146	3.30087	3.63477	-0.18449	0.00605085
Pcnt	XM_017313845.1	chr10	76351405	76351849	-3.55	0.0241	overlap_hyper	4.19986	3.87605	4.04708	3.64146	3.30087	3.63477	-0.18449	0.00605085
Pcnt	XM_017313844.1	chr10	76351405	76351849	-3.55	0.0241	overlap_hyper	4.19986	3.87605	4.04708	3.64146	3.30087	3.63477	-0.18449	0.00605085
Pcnt	XM_006513348.3	chr10	76351405	76351849	-3.55	0.0241	overlap_hyper	4.19986	3.87605	4.04708	3.64146	3.30087	3.63477	-0.18449	0.00605085
Pcnt	XM_006513353.3	chr10	76351405	76351849	-3.55	0.0241	overlap_hyper	4.19986	3.87605	4.04708	3.64146	3.30087	3.63477	-0.18449	0.00605085
Pcnt	XM_011243382.2	chr10	76351405	76351849	-3.55	0.0241	overlap_hyper	4.19986	3.87605	4.04708	3.64146	3.30087	3.63477	-0.18449	0.00605085
Pcnt	XM_011243383.2	chr10	76351405	76351849	-3.55	0.0241	overlap_hyper	4.19986	3.87605	4.04708	3.64146	3.30087	3.63477	-0.18449	0.00605085
Pcnt	XM_011243384.2	chr10	76351405	76351849	-3.55	0.0241	overlap_hyper	4.19986	3.87605	4.04708	3.64146	3.30087	3.63477	-0.18449	0.00605085
Pcnt	XM_017313838.1	chr10	76351405	76351849	-3.55	0.0241	overlap_hyper	4.19986	3.87605	4.04708	3.64146	3.30087	3.63477	-0.18449	0.00605085
Pcnt	XM_017313839.1	chr10	76351405	76351849	-3.55	0.0241	overlap_hyper	4.19986	3.87605	4.04708	3.64146	3.30087	3.63477	-0.18449	0.00605085
Pcnt	XM_017313840.1	chr10	76351405	76351849	-3.55	0.0241	overlap_hyper	4.19986	3.87605	4.04708	3.64146	3.30087	3.63477	-0.18449	0.00605085
Pcnt	XM_017313841.1	chr10	76351405	76351849	-3.55	0.0241	overlap_hyper	4.19986	3.87605	4.04708	3.64146	3.30087	3.63477	-0.18449	0.00605085
Pcnt	XM_017313842.1	chr10	76351405	76351849	-3.55	0.0241	overlap_hyper	4.19986	3.87605	4.04708	3.64146	3.30087	3.63477	-0.18449	0.00605085
Pcnt	XM_017313843.1	chr10	76351405	76351849	-3.55	0.0241	overlap_hyper	4.19986	3.87605	4.04708	3.64146	3.30087	3.63477	-0.18449	0.00605085
Adarb1	XM_006513062.3	chr10	77291802	77292720	-6.67	0.000422	overlap_hyper	13.388	14.0225	12.4423	12.5326	11.9741	12.4434	-0.0971088	0.0954982
Adarb1	XM_006513063.3	chr10	77291802	77292720	-6.67	0.000422	overlap_hyper	13.388	14.0225	12.4423	12.5326	11.9741	12.4434	-0.0971088	0.0954982
Adarb1	XM_006513064.1	chr10	77291802	77292720	-6.67	0.000422	overlap_hyper	13.388	14.0225	12.4423	12.5326	11.9741	12.4434	-0.0971088	0.0954982
Adarb1	XM_006513065.1	chr10	77291802	77292720	-6.67	0.000422	overlap_hyper	13.388	14.0225	12.4423	12.5326	11.9741	12.4434	-0.0971088	0.0954982
Adarb1	NM_001024837.2	chr10	77291802	77292720	-6.67	0.000422	overlap_hyper	13.388	14.0225	12.4423	12.5326	11.9741	12.4434	-0.0971088	0.0954982
Adarb1	NM_130895.3	chr10	77291802	77292720	-6.67	0.000422	overlap_hyper	13.388	14.0225	12.4423	12.5326	11.9741	12.4434	-0.0971088	0.0954982
Adarb1	NR_004429.1	chr10	77291802	77292720	-6.67	0.000422	overlap_hyper	13.388	14.0225	12.4423	12.5326	11.9741	12.4434	-0.0971088	0.0954982
Adarb1	NR_021486.1	chr10	77291802	77292720	-6.67	0.000422	overlap_hyper	13.388	14.0225	12.4423	12.5326	11.9741	12.4434	-0.0971088	0.0954982
Adarb1	XM_006513062.3	chr10	77322037	77322742	-6.35	0.000683	overlap_hyper	13.388	14.0225	12.4423	12.5326	11.9741	12.4434	-0.0971088	0.0954982
Adarb1	XM_006513063.3	chr10	77322037	77322742	-6.35	0.000683	overlap_hyper	13.388	14.0225	12.4423	12.5326	11.9741	12.4434	-0.0971088	0.0954982
Adarb1	XM_006513064.1	chr10	77322037	77322742	-6.35	0.000683	overlap_hyper	13.388	14.0225	12.4423	12.5326	11.9741	12.4434	-0.0971088	0.0954982
Adarb1	XM_006513065.1	chr10	77322037	77322742	-6.35	0.000683	overlap_hyper	13.388	14.0225	12.4423	12.5326	11.9741	12.4434	-0.0971088	0.0954982
Adarb1	NM_001024837.2	chr10	77322037	77322742	-6.35	0.000683	overlap_hyper	13.388	14.0225	12.4423	12.5326	11.9741	12.4434	-0.0971088	0.0954982
Adarb1	NM_130895.3	chr10	77322037	77322742	-6.35	0.000683	overlap_hyper	13.388	14.0225	12.4423	12.5326	11.9741	12.4434	-0.0971088	0.0954982
Adarb1	NR_004429.1	chr10	77322037	77322742	-6.35	0.000683	overlap_hyper	13.388	14.0225	12.4423	12.5326	11.9741	12.4434	-0.0971088	0.0954982
Adarb1	NR_021486.1	chr10	77322037	77322742	-6.35	0.000683	overlap_hyper	13.388	14.0225	12.4423	12.5326	11.9741	12.4434	-0.0971088	0.0954982
Sumo3	NM_001301672.1	chr10	77615968	77616297	-8.8	1.75e-05	overlap_hyper	32.8048	35.2509	33.6955	31.7435	30.7602	33.9279	-0.0652776	0.251331
Sumo3	NM_001301673.1	chr10	77615968	77616297	-8.8	1.75e-05	overlap_hyper	32.8048	35.2509	33.6955	31.7435	30.7602	33.9279	-0.0652776	0.251331
Sumo3	NM_019929.4	chr10	77615968	77616297	-8.8	1.75e-05	overlap_hyper	32.8048	35.2509	33.6955	31.7435	30.7602	33.9279	-0.0652776	0.251331
Sumo3	NR_125904.1	chr10	77615968	77616297	-8.8	1.75e-05	overlap_hyper	32.8048	35.2509	33.6955	31.7435	30.7602	33.9279	-0.0652776	0.251331
Sumo3	NM_001301671.1	chr10	77615968	77616297	-8.8	1.75e-05	overlap_hyper	32.8048	35.2509	33.6955	31.7435	30.7602	33.9279	-0.0652776	0.251331
Sumo3	NR_125903.1	chr10	77615968	77616297	-8.8	1.75e-05	overlap_hyper	32.8048	35.2509	33.6955	31.7435	30.7602	33.9279	-0.0652776	0.251331
Trpm2	NM_138301.2	chr10	77909443	77909770	-5.55	0.00176	overlap_hyper	2.96491	3.12327	2.98312	2.88855	2.56586	2.67008	-0.148901	0.0557166
Trpm2	XM_017313961.1	chr10	77909443	77909770	-5.55	0.00176	overlap_hyper	2.96491	3.12327	2.98312	2.88855	2.56586	2.67008	-0.148901	0.0557166
Trpm2	XM_017313962.1	chr10	77909443	77909770	-5.55	0.00176	overlap_hyper	2.96491	3.12327	2.98312	2.88855	2.56586	2.67008	-0.148901	0.0557166
Trpm2	XM_017313959.1	chr10	77909443	77909770	-5.55	0.00176	overlap_hyper	2.96491	3.12327	2.98312	2.88855	2.56586	2.67008	-0.148901	0.0557166
Trpm2	XM_017313960.1	chr10	77909443	77909770	-5.55	0.00176	overlap_hyper	2.96491	3.12327	2.98312	2.88855	2.56586	2.67008	-0.148901	0.0557166
Trpm2	XM_006513732.2	chr10	77909443	77909770	-5.55	0.00176	overlap_hyper	2.96491	3.12327	2.98312	2.88855	2.56586	2.67008	-0.148901	0.0557166
Trpm2	XM_006513731.3	chr10	77909443	77909770	-5.55	0.00176	overlap_hyper	2.96491	3.12327	2.98312	2.88855	2.56586	2.67008	-0.148901	0.0557166
Trpm2	XR_001779532.1	chr10	77909443	77909770	-5.55	0.00176	overlap_hyper	2.96491	3.12327	2.98312	2.88855	2.56586	2.67008	-0.148901	0.0557166
Pfkl	NM_008826.4	chr10	77988057	77988407	-5.61	0.00204	overlap_hyper	42.3148	46.8167	46.9192	44.8092	42.7771	47.3917	0.000362688	0.995447
Pfkl	XM_017313846.1	chr10	77988057	77988407	-5.61	0.00204	overlap_hyper	42.3148	46.8167	46.9192	44.8092	42.7771	47.3917	0.000362688	0.995447
D10Jhu81e	NM_138601.2	chr10	78162608	78162846	-5.62	0.00199	overlap_hyper	42.709	44.4756	45.5096	40.6666	39.3507	42.2172	-0.10653	0.0808457
Rrp1	NM_010925.2	chr10	78405572	78405775	-7.01	0.000258	overlap_hyper	183.489	205.232	185.929	176.669	178.39	182.164	-0.0848881	0.131851
Rrp1	XM_006513338.2	chr10	78405572	78405775	-7.01	0.000258	overlap_hyper	183.489	205.232	185.929	176.669	178.39	182.164	-0.0848881	0.131851
C2cd4c	NM_198614.3	chr10	79610907	79611324	-3.34	0.0465	overlap_hyper	1.38014	1.23561	1.41012	1.05792	1.01712	1.0979	-0.329761	0.00410868
C2cd4c	NM_001168624.1	chr10	79610907	79611324	-3.34	0.0465	overlap_hyper	1.38014	1.23561	1.41012	1.05792	1.01712	1.0979	-0.329761	0.00410868
Med16	XM_006513488.3	chr10	79894850	79895116	-3.06	0.0488	overlap_hyper	9.11803	10.9749	10.3426	9.16332	8.72281	9.33425	-0.150198	0.0518921
Med16	XM_006513487.3	chr10	79894850	79895116	-3.06	0.0488	overlap_hyper	9.11803	10.9749	10.3426	9.16332	8.72281	9.33425	-0.150198	0.0518921
Med16	NM_001163276.1	chr10	79894850	79895116	-3.06	0.0488	overlap_hyper	9.11803	10.9749	10.3426	9.16332	8.72281	9.33425	-0.150198	0.0518921
Med16	NM_198107.2	chr10	79894850	79895116	-3.06	0.0488	overlap_hyper	9.11803	10.9749	10.3426	9.16332	8.72281	9.33425	-0.150198	0.0518921
Med16	XM_011243402.2	chr10	79894850	79895116	-3.06	0.0488	overlap_hyper	9.11803	10.9749	10.3426	9.16332	8.72281	9.33425	-0.150198	0.0518921
Polr2e	NM_025554.2	chr10	80036036	80036406	-7.57	0.000112	overlap_hyper	44.4687	44.0695	46.6266	44.594	43.7713	49.8209	0.044861	0.520995
Polr2e	NM_025554.2	chr10	80036802	80037140	-5.48	0.00148	overlap_hyper	44.4687	44.0695	46.6266	44.594	43.7713	49.8209	0.044861	0.520995
Gpx4	NR_110342.1	chr10	80055896	80056289	-6.28	0.000757	overlap_hyper	109.277	107.183	109.701	105.689	99.8911	104.714	-0.0602439	0.247854
Gpx4	NM_008162.3	chr10	80055896	80056289	-6.28	0.000757	overlap_hyper	109.277	107.183	109.701	105.689	99.8911	104.714	-0.0602439	0.247854
Gpx4	NM_001037741.3	chr10	80055896	80056289	-6.28	0.000757	overlap_hyper	109.277	107.183	109.701	105.689	99.8911	104.714	-0.0602439	0.247854
Mum1	XM_006514026.2	chr10	80240630	80240974	-4.33	0.0127	overlap_hyper	6.37384	6.06319	6.07772	5.50346	5.15797	6.1137	-0.128027	0.1191
Mum1	NM_023431.5	chr10	80240630	80240974	-4.33	0.0127	overlap_hyper	6.37384	6.06319	6.07772	5.50346	5.15797	6.1137	-0.128027	0.1191
Mum1	XM_006514025.2	chr10	80240630	80240974	-4.33	0.0127	overlap_hyper	6.37384	6.06319	6.07772	5.50346	5.15797	6.1137	-0.128027	0.1191
Dazap1	XM_006514070.3	chr10	80282829	80283053	-3.61	0.0327	overlap_hyper	15.5909	17.7591	17.2288	16.138	15.8899	17.023	-0.0326036	0.646415
Dazap1	XM_006514071.3	chr10	80282829	80283053	-3.61	0.0327	overlap_hyper	15.5909	17.7591	17.2288	16.138	15.8899	17.023	-0.0326036	0.646415
Dazap1	XM_006514074.3	chr10	80282829	80283053	-3.61	0.0327	overlap_hyper	15.5909	17.7591	17.2288	16.138	15.8899	17.023	-0.0326036	0.646415
Dazap1	XM_011243559.2	chr10	80282829	80283053	-3.61	0.0327	overlap_hyper	15.5909	17.7591	17.2288	16.138	15.8899	17.023	-0.0326036	0.646415
Dazap1	XM_006514069.3	chr10	80282829	80283053	-3.61	0.0327	overlap_hyper	15.5909	17.7591	17.2288	16.138	15.8899	17.023	-0.0326036	0.646415
Dazap1	NM_001122604.1	chr10	80282829	80283053	-3.61	0.0327	overlap_hyper	15.5909	17.7591	17.2288	16.138	15.8899	17.023	-0.0326036	0.646415
Dazap1	NM_001122605.1	chr10	80282829	80283053	-3.61	0.0327	overlap_hyper	15.5909	17.7591	17.2288	16.138	15.8899	17.023	-0.0326036	0.646415
Dazap1	NM_133188.2	chr10	80282829	80283053	-3.61	0.0327	overlap_hyper	15.5909	17.7591	17.2288	16.138	15.8899	17.023	-0.0326036	0.646415
Dazap1	XM_006514073.3	chr10	80282829	80283053	-3.61	0.0327	overlap_hyper	15.5909	17.7591	17.2288	16.138	15.8899	17.023	-0.0326036	0.646415
Dazap1	XM_006514072.3	chr10	80282829	80283053	-3.61	0.0327	overlap_hyper	15.5909	17.7591	17.2288	16.138	15.8899	17.023	-0.0326036	0.646415
Csnk1g2	XR_001779401.1	chr10	80637716	80638049	-3.61	0.0327	overlap_hyper	47.3188	51.44	49.8868	43.6376	46.756	47.4415	-0.096291	0.101473
Csnk1g2	XR_380333.2	chr10	80637716	80638049	-3.61	0.0327	overlap_hyper	47.3188	51.44	49.8868	43.6376	46.756	47.4415	-0.096291	0.101473
Csnk1g2	XM_006513011.1	chr10	80637716	80638049	-3.61	0.0327	overlap_hyper	47.3188	51.44	49.8868	43.6376	46.756	47.4415	-0.096291	0.101473
Csnk1g2	NM_134002.2	chr10	80637716	80638049	-3.61	0.0327	overlap_hyper	47.3188	51.44	49.8868	43.6376	46.756	47.4415	-0.096291	0.101473
Csnk1g2	NM_001159591.1	chr10	80637716	80638049	-3.61	0.0327	overlap_hyper	47.3188	51.44	49.8868	43.6376	46.756	47.4415	-0.096291	0.101473
Csnk1g2	XM_006513010.2	chr10	80637716	80638049	-3.61	0.0327	overlap_hyper	47.3188	51.44	49.8868	43.6376	46.756	47.4415	-0.096291	0.101473
Gng7	NM_001038655.1	chr10	80948809	80949235	-6.86	0.000318	overlap_hyper	44.0697	48.3713	47.6949	43.2529	44.3298	47.8859	-0.0365318	0.540292
Gng7	NM_010319.3	chr10	80948809	80949235	-6.86	0.000318	overlap_hyper	44.0697	48.3713	47.6949	43.2529	44.3298	47.8859	-0.0365318	0.540292
Thop1	NM_022653.4	chr10	81079260	81079528	-7.89	6.88e-05	overlap_hyper	12.8267	14.0665	14.7084	12.9438	11.8994	13.3531	-0.112188	0.13021
Eef2	NM_007907.2	chr10	81180814	81181207	-9.28	8.46e-06	overlap_hyper	347.563	372.622	350.027	319.212	308.787	338.133	-0.135764	0.012038
Pip5k1c	XR_871703.2	chr10	81310505	81310776	-4.73	0.00709	overlap_hyper	52.7215	49.8991	48.3507	46.7479	48.9644	49.553	-0.043248	0.449088
Pip5k1c	XR_380377.2	chr10	81310505	81310776	-4.73	0.00709	overlap_hyper	52.7215	49.8991	48.3507	46.7479	48.9644	49.553	-0.043248	0.449088
Pip5k1c	NM_001146687.2	chr10	81310505	81310776	-4.73	0.00709	overlap_hyper	52.7215	49.8991	48.3507	46.7479	48.9644	49.553	-0.043248	0.449088
Pip5k1c	NM_001293646.1	chr10	81310505	81310776	-4.73	0.00709	overlap_hyper	52.7215	49.8991	48.3507	46.7479	48.9644	49.553	-0.043248	0.449088
Pip5k1c	NM_001293647.1	chr10	81310505	81310776	-4.73	0.00709	overlap_hyper	52.7215	49.8991	48.3507	46.7479	48.9644	49.553	-0.043248	0.449088
Pip5k1c	NM_008844.3	chr10	81310505	81310776	-4.73	0.00709	overlap_hyper	52.7215	49.8991	48.3507	46.7479	48.9644	49.553	-0.043248	0.449088
Pip5k1c	XR_380378.1	chr10	81310505	81310776	-4.73	0.00709	overlap_hyper	52.7215	49.8991	48.3507	46.7479	48.9644	49.553	-0.043248	0.449088
Pip5k1c	XR_871703.2	chr10	81317697	81318505	-6.95	0.000277	overlap_hyper	52.7215	49.8991	48.3507	46.7479	48.9644	49.553	-0.043248	0.449088
Pip5k1c	XR_380377.2	chr10	81317697	81318505	-6.95	0.000277	overlap_hyper	52.7215	49.8991	48.3507	46.7479	48.9644	49.553	-0.043248	0.449088
Pip5k1c	NM_001146687.2	chr10	81317697	81318505	-6.95	0.000277	overlap_hyper	52.7215	49.8991	48.3507	46.7479	48.9644	49.553	-0.043248	0.449088
Pip5k1c	NM_001293646.1	chr10	81317697	81318505	-6.95	0.000277	overlap_hyper	52.7215	49.8991	48.3507	46.7479	48.9644	49.553	-0.043248	0.449088
Pip5k1c	NM_001293647.1	chr10	81317697	81318505	-6.95	0.000277	overlap_hyper	52.7215	49.8991	48.3507	46.7479	48.9644	49.553	-0.043248	0.449088
Pip5k1c	NM_008844.3	chr10	81317697	81318505	-6.95	0.000277	overlap_hyper	52.7215	49.8991	48.3507	46.7479	48.9644	49.553	-0.043248	0.449088
Pip5k1c	XR_380378.1	chr10	81317697	81318505	-6.95	0.000277	overlap_hyper	52.7215	49.8991	48.3507	46.7479	48.9644	49.553	-0.043248	0.449088
Fzr1	NM_019757.1	chr10	81367166	81367410	-4.94	0.00538	overlap_hyper	18.1519	20.03	21.3028	17.9318	17.7838	20.5283	-0.0685285	0.379968
Aes	NM_001276288.1	chr10	81565444	81565787	-6.49	0.000551	overlap_hyper	187.681	191.511	209.308	192.085	176.386	198.634	-0.0419839	0.487098
Aes	NM_010347.4	chr10	81565444	81565787	-6.49	0.000551	overlap_hyper	187.681	191.511	209.308	192.085	176.386	198.634	-0.0419839	0.487098
Aes	NR_074087.1	chr10	81565444	81565787	-6.49	0.000551	overlap_hyper	187.681	191.511	209.308	192.085	176.386	198.634	-0.0419839	0.487098
Slc41a2	XM_011243498.2	chr10	83231722	83231925	-3.52	0.0262	overlap_hyper	3.77363	3.71757	3.7475	3.9241	3.8642	3.72527	0.0460125	0.538283
Slc41a2	XM_006513811.3	chr10	83231722	83231925	-3.52	0.0262	overlap_hyper	3.77363	3.71757	3.7475	3.9241	3.8642	3.72527	0.0460125	0.538283
Slc41a2	NM_177388.3	chr10	83231722	83231925	-3.52	0.0262	overlap_hyper	3.77363	3.71757	3.7475	3.9241	3.8642	3.72527	0.0460125	0.538283
Ascl1	NM_008553.4	chr10	87491567	87492125	-3.32	0.0333	overlap_hyper	3.61404	3.49922	4.34774	3.80031	4.12783	3.09377	-0.0486182	0.753772
Ccdc53	NM_001122960.1	chr10	88245601	88245955	-3.43	0.0281	overlap_hyper	7.70465	8.11934	8.26261	8.534	8.90956	8.18535	0.0994421	0.259871
Ccdc53	NM_026070.3	chr10	88245601	88245955	-3.43	0.0281	overlap_hyper	7.70465	8.11934	8.26261	8.534	8.90956	8.18535	0.0994421	0.259871
Ccdc53	XM_006513980.2	chr10	88245601	88245955	-3.43	0.0281	overlap_hyper	7.70465	8.11934	8.26261	8.534	8.90956	8.18535	0.0994421	0.259871
Gnptab	XM_006513848.1	chr10	88440054	88440255	-3.43	0.0294	overlap_hyper	18.9424	19.107	18.3354	19.6852	20.2183	17.9769	0.0496874	0.417379
Gnptab	NM_001004164.2	chr10	88440054	88440255	-3.43	0.0294	overlap_hyper	18.9424	19.107	18.3354	19.6852	20.2183	17.9769	0.0496874	0.417379
Gnptab	XM_006513849.2	chr10	88440054	88440255	-3.43	0.0294	overlap_hyper	18.9424	19.107	18.3354	19.6852	20.2183	17.9769	0.0496874	0.417379
Gnptab	XM_006513850.2	chr10	88440054	88440255	-3.43	0.0294	overlap_hyper	18.9424	19.107	18.3354	19.6852	20.2183	17.9769	0.0496874	0.417379
Gnptab	XM_017314026.1	chr10	88440054	88440255	-3.43	0.0294	overlap_hyper	18.9424	19.107	18.3354	19.6852	20.2183	17.9769	0.0496874	0.417379
Arl1	NM_025859.3	chr10	88742878	88743236	-4.06	0.0181	overlap_hyper	107.883	110.163	111.667	115.922	112.4	111.757	0.0560543	0.28109
Anks1b	XM_006514304.2	chr10	90908246	90909012	3.42	0.0362	overlap_hypo	29.4427	28.0695	29.7642	29.5274	30.4166	29.6679	0.0502463	0.350113
Anks1b	XM_006514303.2	chr10	90908246	90909012	3.42	0.0362	overlap_hypo	29.4427	28.0695	29.7642	29.5274	30.4166	29.6679	0.0502463	0.350113
Anks1b	XM_017314153.1	chr10	90908246	90909012	3.42	0.0362	overlap_hypo	29.4427	28.0695	29.7642	29.5274	30.4166	29.6679	0.0502463	0.350113
Anks1b	XM_017314148.1	chr10	90908246	90909012	3.42	0.0362	overlap_hypo	29.4427	28.0695	29.7642	29.5274	30.4166	29.6679	0.0502463	0.350113
Anks1b	XM_017314150.1	chr10	90908246	90909012	3.42	0.0362	overlap_hypo	29.4427	28.0695	29.7642	29.5274	30.4166	29.6679	0.0502463	0.350113
Anks1b	XM_006514301.2	chr10	90908246	90909012	3.42	0.0362	overlap_hypo	29.4427	28.0695	29.7642	29.5274	30.4166	29.6679	0.0502463	0.350113
Anks1b	XM_006514302.2	chr10	90908246	90909012	3.42	0.0362	overlap_hypo	29.4427	28.0695	29.7642	29.5274	30.4166	29.6679	0.0502463	0.350113
Anks1b	XM_006514305.3	chr10	90908246	90909012	3.42	0.0362	overlap_hypo	29.4427	28.0695	29.7642	29.5274	30.4166	29.6679	0.0502463	0.350113
Anks1b	XM_006514306.2	chr10	90908246	90909012	3.42	0.0362	overlap_hypo	29.4427	28.0695	29.7642	29.5274	30.4166	29.6679	0.0502463	0.350113
Anks1b	XM_017314149.1	chr10	90908246	90909012	3.42	0.0362	overlap_hypo	29.4427	28.0695	29.7642	29.5274	30.4166	29.6679	0.0502463	0.350113
Anks1b	XM_017314151.1	chr10	90908246	90909012	3.42	0.0362	overlap_hypo	29.4427	28.0695	29.7642	29.5274	30.4166	29.6679	0.0502463	0.350113
Anks1b	XM_017314152.1	chr10	90908246	90909012	3.42	0.0362	overlap_hypo	29.4427	28.0695	29.7642	29.5274	30.4166	29.6679	0.0502463	0.350113
Anks1b	XM_017314154.1	chr10	90908246	90909012	3.42	0.0362	overlap_hypo	29.4427	28.0695	29.7642	29.5274	30.4166	29.6679	0.0502463	0.350113
Anks1b	XM_017314155.1	chr10	90908246	90909012	3.42	0.0362	overlap_hypo	29.4427	28.0695	29.7642	29.5274	30.4166	29.6679	0.0502463	0.350113
Anks1b	NM_001128086.2	chr10	90908246	90909012	3.42	0.0362	overlap_hypo	29.4427	28.0695	29.7642	29.5274	30.4166	29.6679	0.0502463	0.350113
Anks1b	XM_017314156.1	chr10	90908246	90909012	3.42	0.0362	overlap_hypo	29.4427	28.0695	29.7642	29.5274	30.4166	29.6679	0.0502463	0.350113
Anks1b	NM_001177397.1	chr10	90908246	90909012	3.42	0.0362	overlap_hypo	29.4427	28.0695	29.7642	29.5274	30.4166	29.6679	0.0502463	0.350113
Anks1b	XM_017314157.1	chr10	90908246	90909012	3.42	0.0362	overlap_hypo	29.4427	28.0695	29.7642	29.5274	30.4166	29.6679	0.0502463	0.350113
Anks1b	NM_001177396.1	chr10	90908246	90909012	3.42	0.0362	overlap_hypo	29.4427	28.0695	29.7642	29.5274	30.4166	29.6679	0.0502463	0.350113
Anks1b	NM_001177398.1	chr10	90908246	90909012	3.42	0.0362	overlap_hypo	29.4427	28.0695	29.7642	29.5274	30.4166	29.6679	0.0502463	0.350113
Anks1b	NM_181398.3	chr10	90908246	90909012	3.42	0.0362	overlap_hypo	29.4427	28.0695	29.7642	29.5274	30.4166	29.6679	0.0502463	0.350113
Anks1b	XM_006514312.3	chr10	90908246	90909012	3.42	0.0362	overlap_hypo	29.4427	28.0695	29.7642	29.5274	30.4166	29.6679	0.0502463	0.350113
Anks1b	XM_006514313.3	chr10	90908246	90909012	3.42	0.0362	overlap_hypo	29.4427	28.0695	29.7642	29.5274	30.4166	29.6679	0.0502463	0.350113
Anks1b	XM_017314160.1	chr10	90908246	90909012	3.42	0.0362	overlap_hypo	29.4427	28.0695	29.7642	29.5274	30.4166	29.6679	0.0502463	0.350113
Anks1b	XM_017314161.1	chr10	90908246	90909012	3.42	0.0362	overlap_hypo	29.4427	28.0695	29.7642	29.5274	30.4166	29.6679	0.0502463	0.350113
Anks1b	XM_017314158.1	chr10	90908246	90909012	3.42	0.0362	overlap_hypo	29.4427	28.0695	29.7642	29.5274	30.4166	29.6679	0.0502463	0.350113
Anks1b	XM_006514315.2	chr10	90908246	90909012	3.42	0.0362	overlap_hypo	29.4427	28.0695	29.7642	29.5274	30.4166	29.6679	0.0502463	0.350113
Anks1b	XM_017314162.1	chr10	90908246	90909012	3.42	0.0362	overlap_hypo	29.4427	28.0695	29.7642	29.5274	30.4166	29.6679	0.0502463	0.350113
Anks1b	XM_006514314.3	chr10	90908246	90909012	3.42	0.0362	overlap_hypo	29.4427	28.0695	29.7642	29.5274	30.4166	29.6679	0.0502463	0.350113
Anks1b	XM_017314159.1	chr10	90908246	90909012	3.42	0.0362	overlap_hypo	29.4427	28.0695	29.7642	29.5274	30.4166	29.6679	0.0502463	0.350113
Metap2	NM_019648.3	chr10	93862946	93863197	-3.95	0.0134	overlap_hyper	22.8564	24.102	24.4964	24.5783	24.119	24.1403	0.0392708	0.462628
Metap2	XM_006513897.3	chr10	93862946	93863197	-3.95	0.0134	overlap_hyper	22.8564	24.102	24.4964	24.5783	24.119	24.1403	0.0392708	0.462628
Metap2	XM_017314032.1	chr10	93862946	93863197	-3.95	0.0134	overlap_hyper	22.8564	24.102	24.4964	24.5783	24.119	24.1403	0.0392708	0.462628
Metap2	XM_006513896.3	chr10	93862946	93863197	-3.95	0.0134	overlap_hyper	22.8564	24.102	24.4964	24.5783	24.119	24.1403	0.0392708	0.462628
Cradd	XM_006513178.3	chr10	95174750	95175308	-3.06	0.0477	overlap_hyper	2.27378	2.58131	2.27102	2.26995	2.42706	2.36751	-0.000142524	1
Cradd	XM_006513181.3	chr10	95174750	95175308	-3.06	0.0477	overlap_hyper	2.27378	2.58131	2.27102	2.26995	2.42706	2.36751	-0.000142524	1
Cradd	XM_006513180.2	chr10	95174750	95175308	-3.06	0.0477	overlap_hyper	2.27378	2.58131	2.27102	2.26995	2.42706	2.36751	-0.000142524	1
Cradd	XM_006513182.2	chr10	95174750	95175308	-3.06	0.0477	overlap_hyper	2.27378	2.58131	2.27102	2.26995	2.42706	2.36751	-0.000142524	1
Cradd	XM_006513179.1	chr10	95174750	95175308	-3.06	0.0477	overlap_hyper	2.27378	2.58131	2.27102	2.26995	2.42706	2.36751	-0.000142524	1
Cradd	NM_009950.2	chr10	95174750	95175308	-3.06	0.0477	overlap_hyper	2.27378	2.58131	2.27102	2.26995	2.42706	2.36751	-0.000142524	1
Epyc	NM_007884.2	chr10	97677822	97678163	3.31	0.0435	overlap_hypo	#N/A	#N/A	#N/A	#N/A	#N/A	#N/A	#N/A	#N/A
Pign	XR_387175.3	chr1	105521187	105522230	3.55	0.0283	overlap_hypo	1.42079	1.58666	1.32504	1.51859	1.2293	1.46824	-0.0279894	0.797702
Pign	NM_013784.3	chr1	105521187	105522230	3.55	0.0283	overlap_hypo	1.42079	1.58666	1.32504	1.51859	1.2293	1.46824	-0.0279894	0.797702
Pign	XM_017321076.1	chr1	105521187	105522230	3.55	0.0283	overlap_hypo	1.42079	1.58666	1.32504	1.51859	1.2293	1.46824	-0.0279894	0.797702
Acly	NM_001199296.1	chr11	100519660	100519862	-3.7	0.0195	overlap_hyper	32.4177	37.8366	31.9842	34.5445	32.4109	34.3542	-0.00133189	0.985738
Acly	NM_134037.3	chr11	100519660	100519862	-3.7	0.0195	overlap_hyper	32.4177	37.8366	31.9842	34.5445	32.4109	34.3542	-0.00133189	0.985738
Cnp	XM_006532120.2	chr11	100580212	100581168	-8.75	1.89e-05	overlap_hyper	116.868	118.524	134.82	119.934	117.305	121.499	-0.0335787	0.582102
Cnp	NM_009923.2	chr11	100580212	100581168	-8.75	1.89e-05	overlap_hyper	116.868	118.524	134.82	119.934	117.305	121.499	-0.0335787	0.582102
Cnp	XM_017314245.1	chr11	100580212	100581168	-8.75	1.89e-05	overlap_hyper	116.868	118.524	134.82	119.934	117.305	121.499	-0.0335787	0.582102
Cnp	NM_001146318.1	chr11	100580212	100581168	-8.75	1.89e-05	overlap_hyper	116.868	118.524	134.82	119.934	117.305	121.499	-0.0335787	0.582102
Rundc1	NM_172566.4	chr11	101433439	101433874	3.9	0.0213	overlap_hypo	10.8636	12.1462	11.5542	11.4191	11.2613	11.5877	-0.00103032	0.996401
Rundc1	XM_006533035.3	chr11	101433439	101433874	3.9	0.0213	overlap_hypo	10.8636	12.1462	11.5542	11.4191	11.2613	11.5877	-0.00103032	0.996401
Mpp3	NM_007863.2	chr11	102000441	102000860	-3.35	0.0336	overlap_hyper	16.0054	17.2699	18.21	15.4598	15.194	17.8183	-0.0745774	0.318319
Mpp3	XM_006532138.3	chr11	102000441	102000860	-3.35	0.0336	overlap_hyper	16.0054	17.2699	18.21	15.4598	15.194	17.8183	-0.0745774	0.318319
Mpp3	XM_006532139.3	chr11	102000441	102000860	-3.35	0.0336	overlap_hyper	16.0054	17.2699	18.21	15.4598	15.194	17.8183	-0.0745774	0.318319
Tmem101	XM_017314829.1	chr11	102152911	102153329	-5.11	0.00424	overlap_hyper	9.11146	9.83936	10.5797	8.77334	9.25002	10.0089	-0.0622275	0.504475
Tmem101	NM_029649.2	chr11	102152911	102153329	-5.11	0.00424	overlap_hyper	9.11146	9.83936	10.5797	8.77334	9.25002	10.0089	-0.0622275	0.504475
Lsm12	XM_006533414.3	chr11	102163153	102163632	-3.01	0.0494	overlap_hyper	15.2602	14.3803	15.6726	16.4344	16.9342	15.5415	0.121633	0.0833768
Rundc3a	NM_001252347.1	chr11	102399069	102399344	-4.31	0.0127	overlap_hyper	86.028	86.9601	89.8877	80.2001	73.7651	80.8171	-0.151554	0.00464919
Rundc3a	NM_016759.4	chr11	102399069	102399344	-4.31	0.0127	overlap_hyper	86.028	86.9601	89.8877	80.2001	73.7651	80.8171	-0.151554	0.00464919
Rundc3a	XM_006533693.2	chr11	102399069	102399344	-4.31	0.0127	overlap_hyper	86.028	86.9601	89.8877	80.2001	73.7651	80.8171	-0.151554	0.00464919
Rundc3a	XM_006533694.2	chr11	102399069	102399344	-4.31	0.0127	overlap_hyper	86.028	86.9601	89.8877	80.2001	73.7651	80.8171	-0.151554	0.00464919
Rundc3a	XM_011249124.1	chr11	102399069	102399344	-4.31	0.0127	overlap_hyper	86.028	86.9601	89.8877	80.2001	73.7651	80.8171	-0.151554	0.00464919
Rundc3a	XM_017314648.1	chr11	102399069	102399344	-4.31	0.0127	overlap_hyper	86.028	86.9601	89.8877	80.2001	73.7651	80.8171	-0.151554	0.00464919
Rundc3a	XM_017314649.1	chr11	102399069	102399344	-4.31	0.0127	overlap_hyper	86.028	86.9601	89.8877	80.2001	73.7651	80.8171	-0.151554	0.00464919
Rundc3a	XM_006533688.1	chr11	102399069	102399344	-4.31	0.0127	overlap_hyper	86.028	86.9601	89.8877	80.2001	73.7651	80.8171	-0.151554	0.00464919
Rundc3a	XM_006533689.1	chr11	102399069	102399344	-4.31	0.0127	overlap_hyper	86.028	86.9601	89.8877	80.2001	73.7651	80.8171	-0.151554	0.00464919
Rundc3a	XM_006533690.1	chr11	102399069	102399344	-4.31	0.0127	overlap_hyper	86.028	86.9601	89.8877	80.2001	73.7651	80.8171	-0.151554	0.00464919
Rundc3a	XM_006533691.1	chr11	102399069	102399344	-4.31	0.0127	overlap_hyper	86.028	86.9601	89.8877	80.2001	73.7651	80.8171	-0.151554	0.00464919
Rundc3a	XM_006533692.1	chr11	102399069	102399344	-4.31	0.0127	overlap_hyper	86.028	86.9601	89.8877	80.2001	73.7651	80.8171	-0.151554	0.00464919
Rundc3a	XM_017314647.1	chr11	102399069	102399344	-4.31	0.0127	overlap_hyper	86.028	86.9601	89.8877	80.2001	73.7651	80.8171	-0.151554	0.00464919
Rundc3a	XR_001780024.1	chr11	102399069	102399344	-4.31	0.0127	overlap_hyper	86.028	86.9601	89.8877	80.2001	73.7651	80.8171	-0.151554	0.00464919
Higd1b	XM_006534396.3	chr11	102841246	102841943	-4.88	0.00594	overlap_hyper	0.546643	0.721319	0.353166	0.793796	0.77926	0.911903	0.637559	0.0158859
Higd1b	XM_011249295.2	chr11	102841246	102841943	-4.88	0.00594	overlap_hyper	0.546643	0.721319	0.353166	0.793796	0.77926	0.911903	0.637559	0.0158859
Higd1b	XM_011249296.2	chr11	102841246	102841943	-4.88	0.00594	overlap_hyper	0.546643	0.721319	0.353166	0.793796	0.77926	0.911903	0.637559	0.0158859
Eftud2	NM_001109995.1	chr11	102841246	102841943	-4.88	0.00594	overlap_hyper	29.931	32.0806	31.2936	29.859	29.6465	30.4495	-0.0408304	0.45041
Eftud2	NM_011431.3	chr11	102841246	102841943	-4.88	0.00594	overlap_hyper	29.931	32.0806	31.2936	29.859	29.6465	30.4495	-0.0408304	0.45041
Eftud2	XM_006532665.3	chr11	102841246	102841943	-4.88	0.00594	overlap_hyper	29.931	32.0806	31.2936	29.859	29.6465	30.4495	-0.0408304	0.45041
Plekhm1	NM_183034.1	chr11	103394898	103395238	-4.82	0.00438	overlap_hyper	4.9287	4.79124	4.57055	4.51285	4.61736	4.66343	-0.0372154	0.61449
Nsf	NM_008740.4	chr11	103872283	103872486	-3.73	0.0182	overlap_hyper	328.184	344.989	341.675	334.412	330.491	347.822	0.00896448	0.859153
Cdc27	NM_001285988.1	chr11	104528589	104528912	-3.08	0.0472	overlap_hyper	10.1412	10.7962	10.8253	11.3239	12.4279	11.8216	0.17584	0.00609367
Cdc27	NM_001285989.1	chr11	104528589	104528912	-3.08	0.0472	overlap_hyper	10.1412	10.7962	10.8253	11.3239	12.4279	11.8216	0.17584	0.00609367
Cdc27	NM_001285990.1	chr11	104528589	104528912	-3.08	0.0472	overlap_hyper	10.1412	10.7962	10.8253	11.3239	12.4279	11.8216	0.17584	0.00609367
Cdc27	NM_145436.2	chr11	104528589	104528912	-3.08	0.0472	overlap_hyper	10.1412	10.7962	10.8253	11.3239	12.4279	11.8216	0.17584	0.00609367
Cdc27	XM_006533050.2	chr11	104528589	104528912	-3.08	0.0472	overlap_hyper	10.1412	10.7962	10.8253	11.3239	12.4279	11.8216	0.17584	0.00609367
Cdc27	XM_006533051.2	chr11	104528589	104528912	-3.08	0.0472	overlap_hyper	10.1412	10.7962	10.8253	11.3239	12.4279	11.8216	0.17584	0.00609367
Tanc2	XM_006534482.3	chr11	105867041	105867486	-3.08	0.046	overlap_hyper	12.7847	12.0093	11.6717	12.5262	12.0911	12.1041	0.0220266	0.701828
Tanc2	XM_006534483.3	chr11	105867041	105867486	-3.08	0.046	overlap_hyper	12.7847	12.0093	11.6717	12.5262	12.0911	12.1041	0.0220266	0.701828
Tanc2	XM_006534472.3	chr11	105867041	105867486	-3.08	0.046	overlap_hyper	12.7847	12.0093	11.6717	12.5262	12.0911	12.1041	0.0220266	0.701828
Tanc2	XM_006534473.3	chr11	105867041	105867486	-3.08	0.046	overlap_hyper	12.7847	12.0093	11.6717	12.5262	12.0911	12.1041	0.0220266	0.701828
Tanc2	XM_006534474.3	chr11	105867041	105867486	-3.08	0.046	overlap_hyper	12.7847	12.0093	11.6717	12.5262	12.0911	12.1041	0.0220266	0.701828
Tanc2	XM_006534475.3	chr11	105867041	105867486	-3.08	0.046	overlap_hyper	12.7847	12.0093	11.6717	12.5262	12.0911	12.1041	0.0220266	0.701828
Tanc2	XM_006534476.3	chr11	105867041	105867486	-3.08	0.046	overlap_hyper	12.7847	12.0093	11.6717	12.5262	12.0911	12.1041	0.0220266	0.701828
Tanc2	XM_006534477.3	chr11	105867041	105867486	-3.08	0.046	overlap_hyper	12.7847	12.0093	11.6717	12.5262	12.0911	12.1041	0.0220266	0.701828
Tanc2	XM_006534478.2	chr11	105867041	105867486	-3.08	0.046	overlap_hyper	12.7847	12.0093	11.6717	12.5262	12.0911	12.1041	0.0220266	0.701828
Tanc2	NM_181071.3	chr11	105867041	105867486	-3.08	0.046	overlap_hyper	12.7847	12.0093	11.6717	12.5262	12.0911	12.1041	0.0220266	0.701828
Tanc2	XM_006534480.3	chr11	105867041	105867486	-3.08	0.046	overlap_hyper	12.7847	12.0093	11.6717	12.5262	12.0911	12.1041	0.0220266	0.701828
Tanc2	XM_006534481.3	chr11	105867041	105867486	-3.08	0.046	overlap_hyper	12.7847	12.0093	11.6717	12.5262	12.0911	12.1041	0.0220266	0.701828
Kcnh6	XM_006532550.2	chr11	106028335	106028536	-3.23	0.038	overlap_hyper	0.431976	0.421075	0.398926	0.472148	0.372035	0.496957	0.115701	0.538948
Kcnh6	XR_001779926.1	chr11	106028335	106028536	-3.23	0.038	overlap_hyper	0.431976	0.421075	0.398926	0.472148	0.372035	0.496957	0.115701	0.538948
Kcnh6	NM_001037712.1	chr11	106028335	106028536	-3.23	0.038	overlap_hyper	0.431976	0.421075	0.398926	0.472148	0.372035	0.496957	0.115701	0.538948
Kcnh6	XM_006532551.3	chr11	106028335	106028536	-3.23	0.038	overlap_hyper	0.431976	0.421075	0.398926	0.472148	0.372035	0.496957	0.115701	0.538948
Strada	NM_001252448.1	chr11	106168390	106168864	-3.12	0.0449	overlap_hyper	7.64914	6.73807	7.88726	7.22283	6.68005	7.8371	-0.0215978	0.807379
Strada	NM_001252449.1	chr11	106168390	106168864	-3.12	0.0449	overlap_hyper	7.64914	6.73807	7.88726	7.22283	6.68005	7.8371	-0.0215978	0.807379
Strada	NM_028126.3	chr11	106168390	106168864	-3.12	0.0449	overlap_hyper	7.64914	6.73807	7.88726	7.22283	6.68005	7.8371	-0.0215978	0.807379
Strada	XM_011249270.1	chr11	106168390	106168864	-3.12	0.0449	overlap_hyper	7.64914	6.73807	7.88726	7.22283	6.68005	7.8371	-0.0215978	0.807379
Strada	XM_006534295.1	chr11	106168390	106168864	-3.12	0.0449	overlap_hyper	7.64914	6.73807	7.88726	7.22283	6.68005	7.8371	-0.0215978	0.807379
Strada	XM_006534296.3	chr11	106168390	106168864	-3.12	0.0449	overlap_hyper	7.64914	6.73807	7.88726	7.22283	6.68005	7.8371	-0.0215978	0.807379
Strada	XM_006534297.3	chr11	106168390	106168864	-3.12	0.0449	overlap_hyper	7.64914	6.73807	7.88726	7.22283	6.68005	7.8371	-0.0215978	0.807379
Strada	XM_006534294.3	chr11	106168390	106168864	-3.12	0.0449	overlap_hyper	7.64914	6.73807	7.88726	7.22283	6.68005	7.8371	-0.0215978	0.807379
Strada	XM_006534293.3	chr11	106168390	106168864	-3.12	0.0449	overlap_hyper	7.64914	6.73807	7.88726	7.22283	6.68005	7.8371	-0.0215978	0.807379
Tex2	NM_198292.3	chr11	106502581	106503197	-5.43	0.00155	overlap_hyper	18.4641	19.5582	19.4434	18.1737	18.4765	17.7619	-0.0670407	0.225474
Tex2	XM_006533143.3	chr11	106502581	106503197	-5.43	0.00155	overlap_hyper	18.4641	19.5582	19.4434	18.1737	18.4765	17.7619	-0.0670407	0.225474
Tex2	XM_006533144.3	chr11	106502581	106503197	-5.43	0.00155	overlap_hyper	18.4641	19.5582	19.4434	18.1737	18.4765	17.7619	-0.0670407	0.225474
Tex2	XM_006533147.3	chr11	106502581	106503197	-5.43	0.00155	overlap_hyper	18.4641	19.5582	19.4434	18.1737	18.4765	17.7619	-0.0670407	0.225474
Tex2	XM_006533146.3	chr11	106502581	106503197	-5.43	0.00155	overlap_hyper	18.4641	19.5582	19.4434	18.1737	18.4765	17.7619	-0.0670407	0.225474
Tex2	XM_006533148.3	chr11	106502581	106503197	-5.43	0.00155	overlap_hyper	18.4641	19.5582	19.4434	18.1737	18.4765	17.7619	-0.0670407	0.225474
Tex2	XM_006533145.1	chr11	106502581	106503197	-5.43	0.00155	overlap_hyper	18.4641	19.5582	19.4434	18.1737	18.4765	17.7619	-0.0670407	0.225474
Tex2	NM_198292.3	chr11	106566991	106567641	-4.18	0.00994	overlap_hyper	18.4641	19.5582	19.4434	18.1737	18.4765	17.7619	-0.0670407	0.225474
Tex2	XM_006533143.3	chr11	106566991	106567641	-4.18	0.00994	overlap_hyper	18.4641	19.5582	19.4434	18.1737	18.4765	17.7619	-0.0670407	0.225474
Tex2	XM_006533144.3	chr11	106566991	106567641	-4.18	0.00994	overlap_hyper	18.4641	19.5582	19.4434	18.1737	18.4765	17.7619	-0.0670407	0.225474
Tex2	XM_006533147.3	chr11	106566991	106567641	-4.18	0.00994	overlap_hyper	18.4641	19.5582	19.4434	18.1737	18.4765	17.7619	-0.0670407	0.225474
Tex2	XM_006533146.3	chr11	106566991	106567641	-4.18	0.00994	overlap_hyper	18.4641	19.5582	19.4434	18.1737	18.4765	17.7619	-0.0670407	0.225474
Tex2	XM_006533148.3	chr11	106566991	106567641	-4.18	0.00994	overlap_hyper	18.4641	19.5582	19.4434	18.1737	18.4765	17.7619	-0.0670407	0.225474
Tex2	XM_006533145.1	chr11	106566991	106567641	-4.18	0.00994	overlap_hyper	18.4641	19.5582	19.4434	18.1737	18.4765	17.7619	-0.0670407	0.225474
Bptf	NM_176850.2	chr11	107056051	107056267	-4.92	0.00599	overlap_hyper	15.3333	15.6744	13.5443	13.7547	14.29	14.328	-0.0598527	0.345992
Bptf	XM_006532675.1	chr11	107056051	107056267	-4.92	0.00599	overlap_hyper	15.3333	15.6744	13.5443	13.7547	14.29	14.328	-0.0598527	0.345992
Bptf	XM_006532676.1	chr11	107056051	107056267	-4.92	0.00599	overlap_hyper	15.3333	15.6744	13.5443	13.7547	14.29	14.328	-0.0598527	0.345992
Bptf	XM_006532678.1	chr11	107056051	107056267	-4.92	0.00599	overlap_hyper	15.3333	15.6744	13.5443	13.7547	14.29	14.328	-0.0598527	0.345992
Bptf	XM_006532679.1	chr11	107056051	107056267	-4.92	0.00599	overlap_hyper	15.3333	15.6744	13.5443	13.7547	14.29	14.328	-0.0598527	0.345992
Bptf	XM_006532680.1	chr11	107056051	107056267	-4.92	0.00599	overlap_hyper	15.3333	15.6744	13.5443	13.7547	14.29	14.328	-0.0598527	0.345992
Bptf	XM_006532681.1	chr11	107056051	107056267	-4.92	0.00599	overlap_hyper	15.3333	15.6744	13.5443	13.7547	14.29	14.328	-0.0598527	0.345992
Bptf	XM_006532682.1	chr11	107056051	107056267	-4.92	0.00599	overlap_hyper	15.3333	15.6744	13.5443	13.7547	14.29	14.328	-0.0598527	0.345992
Bptf	XM_006532683.1	chr11	107056051	107056267	-4.92	0.00599	overlap_hyper	15.3333	15.6744	13.5443	13.7547	14.29	14.328	-0.0598527	0.345992
Bptf	XM_006532684.3	chr11	107056051	107056267	-4.92	0.00599	overlap_hyper	15.3333	15.6744	13.5443	13.7547	14.29	14.328	-0.0598527	0.345992
Bptf	XM_006532685.1	chr11	107056051	107056267	-4.92	0.00599	overlap_hyper	15.3333	15.6744	13.5443	13.7547	14.29	14.328	-0.0598527	0.345992
Bptf	XM_006532687.1	chr11	107056051	107056267	-4.92	0.00599	overlap_hyper	15.3333	15.6744	13.5443	13.7547	14.29	14.328	-0.0598527	0.345992
Bptf	XM_006532688.1	chr11	107056051	107056267	-4.92	0.00599	overlap_hyper	15.3333	15.6744	13.5443	13.7547	14.29	14.328	-0.0598527	0.345992
Bptf	XM_006532689.1	chr11	107056051	107056267	-4.92	0.00599	overlap_hyper	15.3333	15.6744	13.5443	13.7547	14.29	14.328	-0.0598527	0.345992
Bptf	XM_006532690.1	chr11	107056051	107056267	-4.92	0.00599	overlap_hyper	15.3333	15.6744	13.5443	13.7547	14.29	14.328	-0.0598527	0.345992
Bptf	XM_006532691.1	chr11	107056051	107056267	-4.92	0.00599	overlap_hyper	15.3333	15.6744	13.5443	13.7547	14.29	14.328	-0.0598527	0.345992
Bptf	XM_017314399.1	chr11	107056051	107056267	-4.92	0.00599	overlap_hyper	15.3333	15.6744	13.5443	13.7547	14.29	14.328	-0.0598527	0.345992
Bptf	XM_006532677.2	chr11	107056051	107056267	-4.92	0.00599	overlap_hyper	15.3333	15.6744	13.5443	13.7547	14.29	14.328	-0.0598527	0.345992
Bptf	XM_006532686.2	chr11	107056051	107056267	-4.92	0.00599	overlap_hyper	15.3333	15.6744	13.5443	13.7547	14.29	14.328	-0.0598527	0.345992
Pitpnc1	XM_006534263.3	chr11	107212505	107212760	-6.43	0.000627	overlap_hyper	12.965	14.1508	12.805	12.9807	13.5838	12.9626	-0.00201675	0.976664
Pitpnc1	NM_145823.2	chr11	107212505	107212760	-6.43	0.000627	overlap_hyper	12.965	14.1508	12.805	12.9807	13.5838	12.9626	-0.00201675	0.976664
Pitpnc1	XM_006534262.3	chr11	107212505	107212760	-6.43	0.000627	overlap_hyper	12.965	14.1508	12.805	12.9807	13.5838	12.9626	-0.00201675	0.976664
Pitpnc1	XM_006534264.3	chr11	107212505	107212760	-6.43	0.000627	overlap_hyper	12.965	14.1508	12.805	12.9807	13.5838	12.9626	-0.00201675	0.976664
Helz	XM_006534505.3	chr11	107613680	107614059	-3.9	0.019	overlap_hyper	4.11334	3.74891	3.55591	3.64818	4.0161	3.71373	0.00841637	0.919732
Helz	XM_006534506.3	chr11	107613680	107614059	-3.9	0.019	overlap_hyper	4.11334	3.74891	3.55591	3.64818	4.0161	3.71373	0.00841637	0.919732
Helz	XM_006534507.2	chr11	107613680	107614059	-3.9	0.019	overlap_hyper	4.11334	3.74891	3.55591	3.64818	4.0161	3.71373	0.00841637	0.919732
Helz	XM_006534504.1	chr11	107613680	107614059	-3.9	0.019	overlap_hyper	4.11334	3.74891	3.55591	3.64818	4.0161	3.71373	0.00841637	0.919732
Helz	NM_198298.1	chr11	107613680	107614059	-3.9	0.019	overlap_hyper	4.11334	3.74891	3.55591	3.64818	4.0161	3.71373	0.00841637	0.919732
Helz	XM_006534505.3	chr11	107645901	107646111	-4.15	0.0173	overlap_hyper	4.11334	3.74891	3.55591	3.64818	4.0161	3.71373	0.00841637	0.919732
Helz	XM_006534506.3	chr11	107645901	107646111	-4.15	0.0173	overlap_hyper	4.11334	3.74891	3.55591	3.64818	4.0161	3.71373	0.00841637	0.919732
Helz	XM_006534507.2	chr11	107645901	107646111	-4.15	0.0173	overlap_hyper	4.11334	3.74891	3.55591	3.64818	4.0161	3.71373	0.00841637	0.919732
Helz	XM_006534504.1	chr11	107645901	107646111	-4.15	0.0173	overlap_hyper	4.11334	3.74891	3.55591	3.64818	4.0161	3.71373	0.00841637	0.919732
Helz	NM_198298.1	chr11	107645901	107646111	-4.15	0.0173	overlap_hyper	4.11334	3.74891	3.55591	3.64818	4.0161	3.71373	0.00841637	0.919732
Abca8b	XM_006533463.3	chr11	109937774	109938103	-4.02	0.0221	overlap_hyper	5.22942	4.61951	4.72632	5.40541	4.93492	5.12119	0.0974673	0.18677
Abca8b	XM_006533460.3	chr11	109937774	109938103	-4.02	0.0221	overlap_hyper	5.22942	4.61951	4.72632	5.40541	4.93492	5.12119	0.0974673	0.18677
Abca8b	XM_006533461.3	chr11	109937774	109938103	-4.02	0.0221	overlap_hyper	5.22942	4.61951	4.72632	5.40541	4.93492	5.12119	0.0974673	0.18677
Abca8b	XM_006533459.3	chr11	109937774	109938103	-4.02	0.0221	overlap_hyper	5.22942	4.61951	4.72632	5.40541	4.93492	5.12119	0.0974673	0.18677
Abca8b	XM_006533462.3	chr11	109937774	109938103	-4.02	0.0221	overlap_hyper	5.22942	4.61951	4.72632	5.40541	4.93492	5.12119	0.0974673	0.18677
Abca8b	NM_013851.2	chr11	109937774	109938103	-4.02	0.0221	overlap_hyper	5.22942	4.61951	4.72632	5.40541	4.93492	5.12119	0.0974673	0.18677
Nt5c	XM_011249123.2	chr11	115490460	115490693	-3.41	0.0285	overlap_hyper	36.2026	35.9254	42.0193	38.5338	41.2859	38.4829	0.0628709	0.424491
Nt5c	NM_015807.1	chr11	115490460	115490693	-3.41	0.0285	overlap_hyper	36.2026	35.9254	42.0193	38.5338	41.2859	38.4829	0.0628709	0.424491
Slc25a19	XM_006533979.3	chr11	115615082	115615726	-3.5	0.0279	overlap_hyper	13.4575	13.5055	12.6964	11.7244	11.9963	12.1021	-0.133551	0.0420978
Slc25a19	XM_017314714.1	chr11	115615082	115615726	-3.5	0.0279	overlap_hyper	13.4575	13.5055	12.6964	11.7244	11.9963	12.1021	-0.133551	0.0420978
Slc25a19	XM_011249183.2	chr11	115615082	115615726	-3.5	0.0279	overlap_hyper	13.4575	13.5055	12.6964	11.7244	11.9963	12.1021	-0.133551	0.0420978
Slc25a19	NM_001252384.1	chr11	115615082	115615726	-3.5	0.0279	overlap_hyper	13.4575	13.5055	12.6964	11.7244	11.9963	12.1021	-0.133551	0.0420978
Slc25a19	NM_001252394.1	chr11	115615082	115615726	-3.5	0.0279	overlap_hyper	13.4575	13.5055	12.6964	11.7244	11.9963	12.1021	-0.133551	0.0420978
Slc25a19	NM_001252395.1	chr11	115615082	115615726	-3.5	0.0279	overlap_hyper	13.4575	13.5055	12.6964	11.7244	11.9963	12.1021	-0.133551	0.0420978
Slc25a19	NM_001252396.1	chr11	115615082	115615726	-3.5	0.0279	overlap_hyper	13.4575	13.5055	12.6964	11.7244	11.9963	12.1021	-0.133551	0.0420978
Slc25a19	NM_026071.3	chr11	115615082	115615726	-3.5	0.0279	overlap_hyper	13.4575	13.5055	12.6964	11.7244	11.9963	12.1021	-0.133551	0.0420978
Fbf1	XM_006533100.3	chr11	116145735	116146095	-3.98	0.0141	overlap_hyper	9.50667	10.4221	9.40785	8.75839	8.09686	8.73599	-0.185364	0.00310553
Fbf1	XM_006533099.3	chr11	116145735	116146095	-3.98	0.0141	overlap_hyper	9.50667	10.4221	9.40785	8.75839	8.09686	8.73599	-0.185364	0.00310553
Fbf1	XM_006533097.1	chr11	116145735	116146095	-3.98	0.0141	overlap_hyper	9.50667	10.4221	9.40785	8.75839	8.09686	8.73599	-0.185364	0.00310553
Fbf1	XM_011248949.1	chr11	116145735	116146095	-3.98	0.0141	overlap_hyper	9.50667	10.4221	9.40785	8.75839	8.09686	8.73599	-0.185364	0.00310553
Fbf1	XM_011248950.1	chr11	116145735	116146095	-3.98	0.0141	overlap_hyper	9.50667	10.4221	9.40785	8.75839	8.09686	8.73599	-0.185364	0.00310553
Fbf1	XM_011248951.1	chr11	116145735	116146095	-3.98	0.0141	overlap_hyper	9.50667	10.4221	9.40785	8.75839	8.09686	8.73599	-0.185364	0.00310553
Fbf1	NM_172571.3	chr11	116145735	116146095	-3.98	0.0141	overlap_hyper	9.50667	10.4221	9.40785	8.75839	8.09686	8.73599	-0.185364	0.00310553
Fbf1	XM_006533101.3	chr11	116145735	116146095	-3.98	0.0141	overlap_hyper	9.50667	10.4221	9.40785	8.75839	8.09686	8.73599	-0.185364	0.00310553
Fbf1	XM_006533098.3	chr11	116145735	116146095	-3.98	0.0141	overlap_hyper	9.50667	10.4221	9.40785	8.75839	8.09686	8.73599	-0.185364	0.00310553
Fbf1	XM_006533092.3	chr11	116145735	116146095	-3.98	0.0141	overlap_hyper	9.50667	10.4221	9.40785	8.75839	8.09686	8.73599	-0.185364	0.00310553
Fbf1	XM_006533093.3	chr11	116145735	116146095	-3.98	0.0141	overlap_hyper	9.50667	10.4221	9.40785	8.75839	8.09686	8.73599	-0.185364	0.00310553
Fbf1	XM_006533094.3	chr11	116145735	116146095	-3.98	0.0141	overlap_hyper	9.50667	10.4221	9.40785	8.75839	8.09686	8.73599	-0.185364	0.00310553
Fbf1	XM_006533096.3	chr11	116145735	116146095	-3.98	0.0141	overlap_hyper	9.50667	10.4221	9.40785	8.75839	8.09686	8.73599	-0.185364	0.00310553
Fbf1	XM_011248948.2	chr11	116145735	116146095	-3.98	0.0141	overlap_hyper	9.50667	10.4221	9.40785	8.75839	8.09686	8.73599	-0.185364	0.00310553
Fbf1	XM_017314491.1	chr11	116145735	116146095	-3.98	0.0141	overlap_hyper	9.50667	10.4221	9.40785	8.75839	8.09686	8.73599	-0.185364	0.00310553
Fbf1	XM_006533100.3	chr11	116146575	116146922	-7	0.000264	overlap_hyper	9.50667	10.4221	9.40785	8.75839	8.09686	8.73599	-0.185364	0.00310553
Fbf1	XM_006533099.3	chr11	116146575	116146922	-7	0.000264	overlap_hyper	9.50667	10.4221	9.40785	8.75839	8.09686	8.73599	-0.185364	0.00310553
Fbf1	XM_006533097.1	chr11	116146575	116146922	-7	0.000264	overlap_hyper	9.50667	10.4221	9.40785	8.75839	8.09686	8.73599	-0.185364	0.00310553
Fbf1	XM_011248949.1	chr11	116146575	116146922	-7	0.000264	overlap_hyper	9.50667	10.4221	9.40785	8.75839	8.09686	8.73599	-0.185364	0.00310553
Fbf1	XM_011248950.1	chr11	116146575	116146922	-7	0.000264	overlap_hyper	9.50667	10.4221	9.40785	8.75839	8.09686	8.73599	-0.185364	0.00310553
Fbf1	XM_011248951.1	chr11	116146575	116146922	-7	0.000264	overlap_hyper	9.50667	10.4221	9.40785	8.75839	8.09686	8.73599	-0.185364	0.00310553
Fbf1	NM_172571.3	chr11	116146575	116146922	-7	0.000264	overlap_hyper	9.50667	10.4221	9.40785	8.75839	8.09686	8.73599	-0.185364	0.00310553
Fbf1	XM_006533101.3	chr11	116146575	116146922	-7	0.000264	overlap_hyper	9.50667	10.4221	9.40785	8.75839	8.09686	8.73599	-0.185364	0.00310553
Fbf1	XM_006533098.3	chr11	116146575	116146922	-7	0.000264	overlap_hyper	9.50667	10.4221	9.40785	8.75839	8.09686	8.73599	-0.185364	0.00310553
Fbf1	XM_006533092.3	chr11	116146575	116146922	-7	0.000264	overlap_hyper	9.50667	10.4221	9.40785	8.75839	8.09686	8.73599	-0.185364	0.00310553
Fbf1	XM_006533093.3	chr11	116146575	116146922	-7	0.000264	overlap_hyper	9.50667	10.4221	9.40785	8.75839	8.09686	8.73599	-0.185364	0.00310553
Fbf1	XM_006533094.3	chr11	116146575	116146922	-7	0.000264	overlap_hyper	9.50667	10.4221	9.40785	8.75839	8.09686	8.73599	-0.185364	0.00310553
Fbf1	XM_006533096.3	chr11	116146575	116146922	-7	0.000264	overlap_hyper	9.50667	10.4221	9.40785	8.75839	8.09686	8.73599	-0.185364	0.00310553
Fbf1	XM_011248948.2	chr11	116146575	116146922	-7	0.000264	overlap_hyper	9.50667	10.4221	9.40785	8.75839	8.09686	8.73599	-0.185364	0.00310553
Fbf1	XM_017314491.1	chr11	116146575	116146922	-7	0.000264	overlap_hyper	9.50667	10.4221	9.40785	8.75839	8.09686	8.73599	-0.185364	0.00310553
Fbf1	XM_011248953.1	chr11	116146575	116146922	-7	0.000264	overlap_hyper	9.50667	10.4221	9.40785	8.75839	8.09686	8.73599	-0.185364	0.00310553
Srp68	NM_146032.3	chr11	116245745	116246004	-4.42	0.011	overlap_hyper	27.3299	30.1751	29.9174	27.7906	27.2424	29.3776	-0.0386921	0.532683
Ube2o	XM_011248960.1	chr11	116539054	116539458	-5.98	0.00118	overlap_hyper	21.2399	23.5453	20.6698	20.6606	19.7236	21.4636	-0.069696	0.255823
Ube2o	XM_006533106.1	chr11	116539054	116539458	-5.98	0.00118	overlap_hyper	21.2399	23.5453	20.6698	20.6606	19.7236	21.4636	-0.069696	0.255823
Ube2o	NM_173755.3	chr11	116539054	116539458	-5.98	0.00118	overlap_hyper	21.2399	23.5453	20.6698	20.6606	19.7236	21.4636	-0.069696	0.255823
Cygb	XM_011248674.2	chr11	116645938	116646419	-7.32	0.00016	overlap_hyper	26.8459	30.1998	30.9547	24.5324	26.4394	27.1184	-0.159895	0.0223142
Cygb	NM_030206.4	chr11	116645938	116646419	-7.32	0.00016	overlap_hyper	26.8459	30.1998	30.9547	24.5324	26.4394	27.1184	-0.159895	0.0223142
Sept9	NM_001113486.1	chr11	117360255	117360506	-7.98	6.06e-05	overlap_hyper	24.3492	24.6728	24.3792	22.7654	22.6452	23.8902	-0.0705735	0.182739
Sept9	XM_006533744.1	chr11	117360255	117360506	-7.98	6.06e-05	overlap_hyper	24.3492	24.6728	24.3792	22.7654	22.6452	23.8902	-0.0705735	0.182739
Sept9	NM_001113487.1	chr11	117360255	117360506	-7.98	6.06e-05	overlap_hyper	24.3492	24.6728	24.3792	22.7654	22.6452	23.8902	-0.0705735	0.182739
Sept9	XM_006533746.3	chr11	117360255	117360506	-7.98	6.06e-05	overlap_hyper	24.3492	24.6728	24.3792	22.7654	22.6452	23.8902	-0.0705735	0.182739
Sept9	NM_017380.2	chr11	117360255	117360506	-7.98	6.06e-05	overlap_hyper	24.3492	24.6728	24.3792	22.7654	22.6452	23.8902	-0.0705735	0.182739
Sept9	XM_006533745.3	chr11	117360255	117360506	-7.98	6.06e-05	overlap_hyper	24.3492	24.6728	24.3792	22.7654	22.6452	23.8902	-0.0705735	0.182739
Sept9	NM_001113488.1	chr11	117360255	117360506	-7.98	6.06e-05	overlap_hyper	24.3492	24.6728	24.3792	22.7654	22.6452	23.8902	-0.0705735	0.182739
Timp2	NM_011594.3	chr11	118301525	118301757	-5.4	0.00271	overlap_hyper	76.6977	84.127	75.1726	81.0288	74.2818	71.9615	-0.0426886	0.493883
Rbfox3	NM_001285438.1	chr11	118497068	118497401	-6.2	0.000881	overlap_hyper	33.829	32.9209	34.68	29.8488	31.1909	32.3165	-0.107387	0.0516976
Rbfox3	XM_017314661.1	chr11	118497068	118497401	-6.2	0.000881	overlap_hyper	33.829	32.9209	34.68	29.8488	31.1909	32.3165	-0.107387	0.0516976
Rbfox3	XM_006533725.3	chr11	118497068	118497401	-6.2	0.000881	overlap_hyper	33.829	32.9209	34.68	29.8488	31.1909	32.3165	-0.107387	0.0516976
Rbfox3	XM_006533722.3	chr11	118497068	118497401	-6.2	0.000881	overlap_hyper	33.829	32.9209	34.68	29.8488	31.1909	32.3165	-0.107387	0.0516976
Rbfox3	NM_001024931.2	chr11	118497068	118497401	-6.2	0.000881	overlap_hyper	33.829	32.9209	34.68	29.8488	31.1909	32.3165	-0.107387	0.0516976
Rbfox3	NM_001039167.1	chr11	118497068	118497401	-6.2	0.000881	overlap_hyper	33.829	32.9209	34.68	29.8488	31.1909	32.3165	-0.107387	0.0516976
Rbfox3	NM_001039168.1	chr11	118497068	118497401	-6.2	0.000881	overlap_hyper	33.829	32.9209	34.68	29.8488	31.1909	32.3165	-0.107387	0.0516976
Rbfox3	NM_001285436.1	chr11	118497068	118497401	-6.2	0.000881	overlap_hyper	33.829	32.9209	34.68	29.8488	31.1909	32.3165	-0.107387	0.0516976
Rbfox3	XM_006533727.3	chr11	118497068	118497401	-6.2	0.000881	overlap_hyper	33.829	32.9209	34.68	29.8488	31.1909	32.3165	-0.107387	0.0516976
Rbfox3	XM_017314662.1	chr11	118497068	118497401	-6.2	0.000881	overlap_hyper	33.829	32.9209	34.68	29.8488	31.1909	32.3165	-0.107387	0.0516976
Rbfox3	XM_006533726.3	chr11	118497068	118497401	-6.2	0.000881	overlap_hyper	33.829	32.9209	34.68	29.8488	31.1909	32.3165	-0.107387	0.0516976
Rbfox3	NM_001285437.1	chr11	118497068	118497401	-6.2	0.000881	overlap_hyper	33.829	32.9209	34.68	29.8488	31.1909	32.3165	-0.107387	0.0516976
Rbfox3	XM_017314663.1	chr11	118497068	118497401	-6.2	0.000881	overlap_hyper	33.829	32.9209	34.68	29.8488	31.1909	32.3165	-0.107387	0.0516976
Rbfox3	XM_011249132.1	chr11	118497068	118497401	-6.2	0.000881	overlap_hyper	33.829	32.9209	34.68	29.8488	31.1909	32.3165	-0.107387	0.0516976
Tbc1d16	NM_172443.3	chr11	119154022	119154271	-3.77	0.0222	overlap_hyper	8.13568	8.89936	8.319	7.53304	7.7236	8.23883	-0.0970057	0.134204
Tbc1d16	XM_006532693.1	chr11	119154022	119154271	-3.77	0.0222	overlap_hyper	8.13568	8.89936	8.319	7.53304	7.7236	8.23883	-0.0970057	0.134204
Tbc1d16	XM_006532694.1	chr11	119154022	119154271	-3.77	0.0222	overlap_hyper	8.13568	8.89936	8.319	7.53304	7.7236	8.23883	-0.0970057	0.134204
Tbc1d16	XM_006532695.1	chr11	119154022	119154271	-3.77	0.0222	overlap_hyper	8.13568	8.89936	8.319	7.53304	7.7236	8.23883	-0.0970057	0.134204
Tbc1d16	XM_006532696.1	chr11	119154022	119154271	-3.77	0.0222	overlap_hyper	8.13568	8.89936	8.319	7.53304	7.7236	8.23883	-0.0970057	0.134204
Nptx1	NM_008730.2	chr11	119544615	119545012	-6.39	0.000636	overlap_hyper	105.81	118.177	114.251	93.4756	96.349	101.836	-0.201412	0.000495749
Arhgdia	NM_133796.7	chr11	120579200	120579726	-10.32	1.8e-06	overlap_hyper	66.2804	69.4424	70.3344	65.014	62.9599	68.8484	-0.0542411	0.322823
Arhgdia	XM_006532549.3	chr11	120579200	120579726	-10.32	1.8e-06	overlap_hyper	66.2804	69.4424	70.3344	65.014	62.9599	68.8484	-0.0542411	0.322823
Dus1l	XM_011249217.2	chr11	120789344	120789574	-5.65	0.00197	overlap_hyper	5.20089	5.58025	6.06994	5.12176	4.91341	5.46827	-0.108758	0.193501
Dus1l	XM_011249216.2	chr11	120789344	120789574	-5.65	0.00197	overlap_hyper	5.20089	5.58025	6.06994	5.12176	4.91341	5.46827	-0.108758	0.193501
Dus1l	XM_011249215.2	chr11	120789344	120789574	-5.65	0.00197	overlap_hyper	5.20089	5.58025	6.06994	5.12176	4.91341	5.46827	-0.108758	0.193501
Dus1l	XM_006534077.3	chr11	120789344	120789574	-5.65	0.00197	overlap_hyper	5.20089	5.58025	6.06994	5.12176	4.91341	5.46827	-0.108758	0.193501
Dus1l	XM_011249213.2	chr11	120789344	120789574	-5.65	0.00197	overlap_hyper	5.20089	5.58025	6.06994	5.12176	4.91341	5.46827	-0.108758	0.193501
Dus1l	XM_017314732.1	chr11	120789344	120789574	-5.65	0.00197	overlap_hyper	5.20089	5.58025	6.06994	5.12176	4.91341	5.46827	-0.108758	0.193501
Dus1l	XM_011249214.2	chr11	120789344	120789574	-5.65	0.00197	overlap_hyper	5.20089	5.58025	6.06994	5.12176	4.91341	5.46827	-0.108758	0.193501
Dus1l	NM_026824.4	chr11	120789344	120789574	-5.65	0.00197	overlap_hyper	5.20089	5.58025	6.06994	5.12176	4.91341	5.46827	-0.108758	0.193501
Fasn	NM_007988.3	chr11	120821026	120821271	-4.28	0.0103	overlap_hyper	21.2742	23.4788	22.0018	20.295	20.2648	21.905	-0.0836272	0.148734
Ogfod3	NM_025402.2	chr11	121195118	121195430	-4.34	0.0104	overlap_hyper	5.184	5.65048	5.76649	5.44806	5.69758	4.65315	-0.0650857	0.639781
Narf	NM_026272.3	chr11	121254109	121254398	-3.56	0.0232	overlap_hyper	13.9669	13.64	13.9469	14.7688	12.9592	14.6304	0.0391714	0.543303
Clasp1	NM_001293300.1	chr1	118607041	118607515	-5.04	0.00459	overlap_hyper	14.3561	13.7885	13.2442	13.1295	12.6645	12.6062	-0.0961521	0.0886619
Clasp1	NM_001293301.1	chr1	118607041	118607515	-5.04	0.00459	overlap_hyper	14.3561	13.7885	13.2442	13.1295	12.6645	12.6062	-0.0961521	0.0886619
Clasp1	NM_029709.2	chr1	118607041	118607515	-5.04	0.00459	overlap_hyper	14.3561	13.7885	13.2442	13.1295	12.6645	12.6062	-0.0961521	0.0886619
Clasp1	XM_006529920.1	chr1	118607041	118607515	-5.04	0.00459	overlap_hyper	14.3561	13.7885	13.2442	13.1295	12.6645	12.6062	-0.0961521	0.0886619
Clasp1	XM_006529922.1	chr1	118607041	118607515	-5.04	0.00459	overlap_hyper	14.3561	13.7885	13.2442	13.1295	12.6645	12.6062	-0.0961521	0.0886619
Clasp1	XM_006529924.1	chr1	118607041	118607515	-5.04	0.00459	overlap_hyper	14.3561	13.7885	13.2442	13.1295	12.6645	12.6062	-0.0961521	0.0886619
Clasp1	XM_006529929.1	chr1	118607041	118607515	-5.04	0.00459	overlap_hyper	14.3561	13.7885	13.2442	13.1295	12.6645	12.6062	-0.0961521	0.0886619
Clasp1	XM_006529937.1	chr1	118607041	118607515	-5.04	0.00459	overlap_hyper	14.3561	13.7885	13.2442	13.1295	12.6645	12.6062	-0.0961521	0.0886619
Clasp1	XM_006529938.1	chr1	118607041	118607515	-5.04	0.00459	overlap_hyper	14.3561	13.7885	13.2442	13.1295	12.6645	12.6062	-0.0961521	0.0886619
Clasp1	XM_006529939.1	chr1	118607041	118607515	-5.04	0.00459	overlap_hyper	14.3561	13.7885	13.2442	13.1295	12.6645	12.6062	-0.0961521	0.0886619
Clasp1	XM_006529942.1	chr1	118607041	118607515	-5.04	0.00459	overlap_hyper	14.3561	13.7885	13.2442	13.1295	12.6645	12.6062	-0.0961521	0.0886619
Clasp1	XM_006529943.1	chr1	118607041	118607515	-5.04	0.00459	overlap_hyper	14.3561	13.7885	13.2442	13.1295	12.6645	12.6062	-0.0961521	0.0886619
Clasp1	XM_006529948.1	chr1	118607041	118607515	-5.04	0.00459	overlap_hyper	14.3561	13.7885	13.2442	13.1295	12.6645	12.6062	-0.0961521	0.0886619
Clasp1	XM_006529949.1	chr1	118607041	118607515	-5.04	0.00459	overlap_hyper	14.3561	13.7885	13.2442	13.1295	12.6645	12.6062	-0.0961521	0.0886619
Clasp1	XM_011248107.1	chr1	118607041	118607515	-5.04	0.00459	overlap_hyper	14.3561	13.7885	13.2442	13.1295	12.6645	12.6062	-0.0961521	0.0886619
Clasp1	XM_011248108.1	chr1	118607041	118607515	-5.04	0.00459	overlap_hyper	14.3561	13.7885	13.2442	13.1295	12.6645	12.6062	-0.0961521	0.0886619
Clasp1	XM_017312724.1	chr1	118607041	118607515	-5.04	0.00459	overlap_hyper	14.3561	13.7885	13.2442	13.1295	12.6645	12.6062	-0.0961521	0.0886619
Clasp1	XM_017312725.1	chr1	118607041	118607515	-5.04	0.00459	overlap_hyper	14.3561	13.7885	13.2442	13.1295	12.6645	12.6062	-0.0961521	0.0886619
Clasp1	XM_017312727.1	chr1	118607041	118607515	-5.04	0.00459	overlap_hyper	14.3561	13.7885	13.2442	13.1295	12.6645	12.6062	-0.0961521	0.0886619
Clasp1	XM_017312733.1	chr1	118607041	118607515	-5.04	0.00459	overlap_hyper	14.3561	13.7885	13.2442	13.1295	12.6645	12.6062	-0.0961521	0.0886619
Clasp1	XM_017312734.1	chr1	118607041	118607515	-5.04	0.00459	overlap_hyper	14.3561	13.7885	13.2442	13.1295	12.6645	12.6062	-0.0961521	0.0886619
Clasp1	XM_017312736.1	chr1	118607041	118607515	-5.04	0.00459	overlap_hyper	14.3561	13.7885	13.2442	13.1295	12.6645	12.6062	-0.0961521	0.0886619
Clasp1	XM_017312737.1	chr1	118607041	118607515	-5.04	0.00459	overlap_hyper	14.3561	13.7885	13.2442	13.1295	12.6645	12.6062	-0.0961521	0.0886619
Clasp1	XM_017312738.1	chr1	118607041	118607515	-5.04	0.00459	overlap_hyper	14.3561	13.7885	13.2442	13.1295	12.6645	12.6062	-0.0961521	0.0886619
Clasp1	XM_017312744.1	chr1	118607041	118607515	-5.04	0.00459	overlap_hyper	14.3561	13.7885	13.2442	13.1295	12.6645	12.6062	-0.0961521	0.0886619
Clasp1	XM_017312747.1	chr1	118607041	118607515	-5.04	0.00459	overlap_hyper	14.3561	13.7885	13.2442	13.1295	12.6645	12.6062	-0.0961521	0.0886619
Clasp1	XM_017312749.1	chr1	118607041	118607515	-5.04	0.00459	overlap_hyper	14.3561	13.7885	13.2442	13.1295	12.6645	12.6062	-0.0961521	0.0886619
Clasp1	XM_017312750.1	chr1	118607041	118607515	-5.04	0.00459	overlap_hyper	14.3561	13.7885	13.2442	13.1295	12.6645	12.6062	-0.0961521	0.0886619
Clasp1	XM_017312751.1	chr1	118607041	118607515	-5.04	0.00459	overlap_hyper	14.3561	13.7885	13.2442	13.1295	12.6645	12.6062	-0.0961521	0.0886619
Clasp1	XM_017312754.1	chr1	118607041	118607515	-5.04	0.00459	overlap_hyper	14.3561	13.7885	13.2442	13.1295	12.6645	12.6062	-0.0961521	0.0886619
Clasp1	XM_017312756.1	chr1	118607041	118607515	-5.04	0.00459	overlap_hyper	14.3561	13.7885	13.2442	13.1295	12.6645	12.6062	-0.0961521	0.0886619
Clasp1	XM_017312757.1	chr1	118607041	118607515	-5.04	0.00459	overlap_hyper	14.3561	13.7885	13.2442	13.1295	12.6645	12.6062	-0.0961521	0.0886619
Clasp1	XM_017312762.1	chr1	118607041	118607515	-5.04	0.00459	overlap_hyper	14.3561	13.7885	13.2442	13.1295	12.6645	12.6062	-0.0961521	0.0886619
Clasp1	XM_017312764.1	chr1	118607041	118607515	-5.04	0.00459	overlap_hyper	14.3561	13.7885	13.2442	13.1295	12.6645	12.6062	-0.0961521	0.0886619
Clasp1	XM_017312767.1	chr1	118607041	118607515	-5.04	0.00459	overlap_hyper	14.3561	13.7885	13.2442	13.1295	12.6645	12.6062	-0.0961521	0.0886619
Clasp1	XM_017312769.1	chr1	118607041	118607515	-5.04	0.00459	overlap_hyper	14.3561	13.7885	13.2442	13.1295	12.6645	12.6062	-0.0961521	0.0886619
Clasp1	XM_017312770.1	chr1	118607041	118607515	-5.04	0.00459	overlap_hyper	14.3561	13.7885	13.2442	13.1295	12.6645	12.6062	-0.0961521	0.0886619
Clasp1	XM_017312771.1	chr1	118607041	118607515	-5.04	0.00459	overlap_hyper	14.3561	13.7885	13.2442	13.1295	12.6645	12.6062	-0.0961521	0.0886619
Clasp1	XM_017312773.1	chr1	118607041	118607515	-5.04	0.00459	overlap_hyper	14.3561	13.7885	13.2442	13.1295	12.6645	12.6062	-0.0961521	0.0886619
Clasp1	XM_017312777.1	chr1	118607041	118607515	-5.04	0.00459	overlap_hyper	14.3561	13.7885	13.2442	13.1295	12.6645	12.6062	-0.0961521	0.0886619
Clasp1	XM_017312783.1	chr1	118607041	118607515	-5.04	0.00459	overlap_hyper	14.3561	13.7885	13.2442	13.1295	12.6645	12.6062	-0.0961521	0.0886619
Clasp1	XM_017312784.1	chr1	118607041	118607515	-5.04	0.00459	overlap_hyper	14.3561	13.7885	13.2442	13.1295	12.6645	12.6062	-0.0961521	0.0886619
Clasp1	XM_017312787.1	chr1	118607041	118607515	-5.04	0.00459	overlap_hyper	14.3561	13.7885	13.2442	13.1295	12.6645	12.6062	-0.0961521	0.0886619
Clasp1	XM_017312793.1	chr1	118607041	118607515	-5.04	0.00459	overlap_hyper	14.3561	13.7885	13.2442	13.1295	12.6645	12.6062	-0.0961521	0.0886619
Clasp1	XM_017312796.1	chr1	118607041	118607515	-5.04	0.00459	overlap_hyper	14.3561	13.7885	13.2442	13.1295	12.6645	12.6062	-0.0961521	0.0886619
Clasp1	XM_017312799.1	chr1	118607041	118607515	-5.04	0.00459	overlap_hyper	14.3561	13.7885	13.2442	13.1295	12.6645	12.6062	-0.0961521	0.0886619
Clasp1	XM_017312807.1	chr1	118607041	118607515	-5.04	0.00459	overlap_hyper	14.3561	13.7885	13.2442	13.1295	12.6645	12.6062	-0.0961521	0.0886619
Clasp1	XM_017312814.1	chr1	118607041	118607515	-5.04	0.00459	overlap_hyper	14.3561	13.7885	13.2442	13.1295	12.6645	12.6062	-0.0961521	0.0886619
Clasp1	XM_017312817.1	chr1	118607041	118607515	-5.04	0.00459	overlap_hyper	14.3561	13.7885	13.2442	13.1295	12.6645	12.6062	-0.0961521	0.0886619
Clasp1	XM_017312819.1	chr1	118607041	118607515	-5.04	0.00459	overlap_hyper	14.3561	13.7885	13.2442	13.1295	12.6645	12.6062	-0.0961521	0.0886619
Clasp1	NM_001293300.1	chr1	118608536	118608746	-4.5	0.00619	overlap_hyper	14.3561	13.7885	13.2442	13.1295	12.6645	12.6062	-0.0961521	0.0886619
Clasp1	NM_001293301.1	chr1	118608536	118608746	-4.5	0.00619	overlap_hyper	14.3561	13.7885	13.2442	13.1295	12.6645	12.6062	-0.0961521	0.0886619
Clasp1	NM_029709.2	chr1	118608536	118608746	-4.5	0.00619	overlap_hyper	14.3561	13.7885	13.2442	13.1295	12.6645	12.6062	-0.0961521	0.0886619
Clasp1	XM_006529920.1	chr1	118608536	118608746	-4.5	0.00619	overlap_hyper	14.3561	13.7885	13.2442	13.1295	12.6645	12.6062	-0.0961521	0.0886619
Clasp1	XM_006529922.1	chr1	118608536	118608746	-4.5	0.00619	overlap_hyper	14.3561	13.7885	13.2442	13.1295	12.6645	12.6062	-0.0961521	0.0886619
Clasp1	XM_006529924.1	chr1	118608536	118608746	-4.5	0.00619	overlap_hyper	14.3561	13.7885	13.2442	13.1295	12.6645	12.6062	-0.0961521	0.0886619
Clasp1	XM_006529929.1	chr1	118608536	118608746	-4.5	0.00619	overlap_hyper	14.3561	13.7885	13.2442	13.1295	12.6645	12.6062	-0.0961521	0.0886619
Clasp1	XM_006529937.1	chr1	118608536	118608746	-4.5	0.00619	overlap_hyper	14.3561	13.7885	13.2442	13.1295	12.6645	12.6062	-0.0961521	0.0886619
Clasp1	XM_006529938.1	chr1	118608536	118608746	-4.5	0.00619	overlap_hyper	14.3561	13.7885	13.2442	13.1295	12.6645	12.6062	-0.0961521	0.0886619
Clasp1	XM_006529939.1	chr1	118608536	118608746	-4.5	0.00619	overlap_hyper	14.3561	13.7885	13.2442	13.1295	12.6645	12.6062	-0.0961521	0.0886619
Clasp1	XM_006529942.1	chr1	118608536	118608746	-4.5	0.00619	overlap_hyper	14.3561	13.7885	13.2442	13.1295	12.6645	12.6062	-0.0961521	0.0886619
Clasp1	XM_006529943.1	chr1	118608536	118608746	-4.5	0.00619	overlap_hyper	14.3561	13.7885	13.2442	13.1295	12.6645	12.6062	-0.0961521	0.0886619
Clasp1	XM_006529948.1	chr1	118608536	118608746	-4.5	0.00619	overlap_hyper	14.3561	13.7885	13.2442	13.1295	12.6645	12.6062	-0.0961521	0.0886619
Clasp1	XM_006529949.1	chr1	118608536	118608746	-4.5	0.00619	overlap_hyper	14.3561	13.7885	13.2442	13.1295	12.6645	12.6062	-0.0961521	0.0886619
Clasp1	XM_011248107.1	chr1	118608536	118608746	-4.5	0.00619	overlap_hyper	14.3561	13.7885	13.2442	13.1295	12.6645	12.6062	-0.0961521	0.0886619
Clasp1	XM_011248108.1	chr1	118608536	118608746	-4.5	0.00619	overlap_hyper	14.3561	13.7885	13.2442	13.1295	12.6645	12.6062	-0.0961521	0.0886619
Clasp1	XM_017312724.1	chr1	118608536	118608746	-4.5	0.00619	overlap_hyper	14.3561	13.7885	13.2442	13.1295	12.6645	12.6062	-0.0961521	0.0886619
Clasp1	XM_017312725.1	chr1	118608536	118608746	-4.5	0.00619	overlap_hyper	14.3561	13.7885	13.2442	13.1295	12.6645	12.6062	-0.0961521	0.0886619
Clasp1	XM_017312727.1	chr1	118608536	118608746	-4.5	0.00619	overlap_hyper	14.3561	13.7885	13.2442	13.1295	12.6645	12.6062	-0.0961521	0.0886619
Clasp1	XM_017312733.1	chr1	118608536	118608746	-4.5	0.00619	overlap_hyper	14.3561	13.7885	13.2442	13.1295	12.6645	12.6062	-0.0961521	0.0886619
Clasp1	XM_017312734.1	chr1	118608536	118608746	-4.5	0.00619	overlap_hyper	14.3561	13.7885	13.2442	13.1295	12.6645	12.6062	-0.0961521	0.0886619
Clasp1	XM_017312736.1	chr1	118608536	118608746	-4.5	0.00619	overlap_hyper	14.3561	13.7885	13.2442	13.1295	12.6645	12.6062	-0.0961521	0.0886619
Clasp1	XM_017312737.1	chr1	118608536	118608746	-4.5	0.00619	overlap_hyper	14.3561	13.7885	13.2442	13.1295	12.6645	12.6062	-0.0961521	0.0886619
Clasp1	XM_017312738.1	chr1	118608536	118608746	-4.5	0.00619	overlap_hyper	14.3561	13.7885	13.2442	13.1295	12.6645	12.6062	-0.0961521	0.0886619
Clasp1	XM_017312744.1	chr1	118608536	118608746	-4.5	0.00619	overlap_hyper	14.3561	13.7885	13.2442	13.1295	12.6645	12.6062	-0.0961521	0.0886619
Clasp1	XM_017312747.1	chr1	118608536	118608746	-4.5	0.00619	overlap_hyper	14.3561	13.7885	13.2442	13.1295	12.6645	12.6062	-0.0961521	0.0886619
Clasp1	XM_017312749.1	chr1	118608536	118608746	-4.5	0.00619	overlap_hyper	14.3561	13.7885	13.2442	13.1295	12.6645	12.6062	-0.0961521	0.0886619
Clasp1	XM_017312750.1	chr1	118608536	118608746	-4.5	0.00619	overlap_hyper	14.3561	13.7885	13.2442	13.1295	12.6645	12.6062	-0.0961521	0.0886619
Clasp1	XM_017312751.1	chr1	118608536	118608746	-4.5	0.00619	overlap_hyper	14.3561	13.7885	13.2442	13.1295	12.6645	12.6062	-0.0961521	0.0886619
Clasp1	XM_017312754.1	chr1	118608536	118608746	-4.5	0.00619	overlap_hyper	14.3561	13.7885	13.2442	13.1295	12.6645	12.6062	-0.0961521	0.0886619
Clasp1	XM_017312756.1	chr1	118608536	118608746	-4.5	0.00619	overlap_hyper	14.3561	13.7885	13.2442	13.1295	12.6645	12.6062	-0.0961521	0.0886619
Clasp1	XM_017312757.1	chr1	118608536	118608746	-4.5	0.00619	overlap_hyper	14.3561	13.7885	13.2442	13.1295	12.6645	12.6062	-0.0961521	0.0886619
Clasp1	XM_017312762.1	chr1	118608536	118608746	-4.5	0.00619	overlap_hyper	14.3561	13.7885	13.2442	13.1295	12.6645	12.6062	-0.0961521	0.0886619
Clasp1	XM_017312764.1	chr1	118608536	118608746	-4.5	0.00619	overlap_hyper	14.3561	13.7885	13.2442	13.1295	12.6645	12.6062	-0.0961521	0.0886619
Clasp1	XM_017312767.1	chr1	118608536	118608746	-4.5	0.00619	overlap_hyper	14.3561	13.7885	13.2442	13.1295	12.6645	12.6062	-0.0961521	0.0886619
Clasp1	XM_017312769.1	chr1	118608536	118608746	-4.5	0.00619	overlap_hyper	14.3561	13.7885	13.2442	13.1295	12.6645	12.6062	-0.0961521	0.0886619
Clasp1	XM_017312770.1	chr1	118608536	118608746	-4.5	0.00619	overlap_hyper	14.3561	13.7885	13.2442	13.1295	12.6645	12.6062	-0.0961521	0.0886619
Clasp1	XM_017312771.1	chr1	118608536	118608746	-4.5	0.00619	overlap_hyper	14.3561	13.7885	13.2442	13.1295	12.6645	12.6062	-0.0961521	0.0886619
Clasp1	XM_017312773.1	chr1	118608536	118608746	-4.5	0.00619	overlap_hyper	14.3561	13.7885	13.2442	13.1295	12.6645	12.6062	-0.0961521	0.0886619
Clasp1	XM_017312777.1	chr1	118608536	118608746	-4.5	0.00619	overlap_hyper	14.3561	13.7885	13.2442	13.1295	12.6645	12.6062	-0.0961521	0.0886619
Clasp1	XM_017312783.1	chr1	118608536	118608746	-4.5	0.00619	overlap_hyper	14.3561	13.7885	13.2442	13.1295	12.6645	12.6062	-0.0961521	0.0886619
Clasp1	XM_017312784.1	chr1	118608536	118608746	-4.5	0.00619	overlap_hyper	14.3561	13.7885	13.2442	13.1295	12.6645	12.6062	-0.0961521	0.0886619
Clasp1	XM_017312787.1	chr1	118608536	118608746	-4.5	0.00619	overlap_hyper	14.3561	13.7885	13.2442	13.1295	12.6645	12.6062	-0.0961521	0.0886619
Clasp1	XM_017312793.1	chr1	118608536	118608746	-4.5	0.00619	overlap_hyper	14.3561	13.7885	13.2442	13.1295	12.6645	12.6062	-0.0961521	0.0886619
Clasp1	XM_017312796.1	chr1	118608536	118608746	-4.5	0.00619	overlap_hyper	14.3561	13.7885	13.2442	13.1295	12.6645	12.6062	-0.0961521	0.0886619
Clasp1	XM_017312799.1	chr1	118608536	118608746	-4.5	0.00619	overlap_hyper	14.3561	13.7885	13.2442	13.1295	12.6645	12.6062	-0.0961521	0.0886619
Clasp1	XM_017312807.1	chr1	118608536	118608746	-4.5	0.00619	overlap_hyper	14.3561	13.7885	13.2442	13.1295	12.6645	12.6062	-0.0961521	0.0886619
Clasp1	XM_017312814.1	chr1	118608536	118608746	-4.5	0.00619	overlap_hyper	14.3561	13.7885	13.2442	13.1295	12.6645	12.6062	-0.0961521	0.0886619
Clasp1	XM_017312817.1	chr1	118608536	118608746	-4.5	0.00619	overlap_hyper	14.3561	13.7885	13.2442	13.1295	12.6645	12.6062	-0.0961521	0.0886619
Clasp1	XM_017312819.1	chr1	118608536	118608746	-4.5	0.00619	overlap_hyper	14.3561	13.7885	13.2442	13.1295	12.6645	12.6062	-0.0961521	0.0886619
Lgalsl	NM_173752.4	chr11	20824995	20825198	-4.8	0.00409	overlap_hyper	19.869	19.4248	19.8815	20.7141	20.7126	20.1529	0.0693315	0.216017
Lgalsl	XM_006514629.3	chr11	20824995	20825198	-4.8	0.00409	overlap_hyper	19.869	19.4248	19.8815	20.7141	20.7126	20.1529	0.0693315	0.216017
Ccdc93	NM_001025156.2	chr1	121504704	121504970	-5.21	0.00315	overlap_hyper	5.15588	5.7435	4.91184	5.04858	5.06886	5.19402	-0.0337731	0.63958
Ccdc93	NM_029955.3	chr1	121504704	121504970	-5.21	0.00315	overlap_hyper	5.15588	5.7435	4.91184	5.04858	5.06886	5.19402	-0.0337731	0.63958
Usp34	XM_006514566.2	chr11	23443980	23444363	-3.06	0.0485	overlap_hyper	15.5277	14.672	14.0022	16.1943	16.1407	16.0611	0.142961	0.0127453
Usp34	XM_006514565.1	chr11	23443980	23444363	-3.06	0.0485	overlap_hyper	15.5277	14.672	14.0022	16.1943	16.1407	16.0611	0.142961	0.0127453
Usp34	XM_006514567.1	chr11	23443980	23444363	-3.06	0.0485	overlap_hyper	15.5277	14.672	14.0022	16.1943	16.1407	16.0611	0.142961	0.0127453
Usp34	XM_017314317.1	chr11	23443980	23444363	-3.06	0.0485	overlap_hyper	15.5277	14.672	14.0022	16.1943	16.1407	16.0611	0.142961	0.0127453
Usp34	XR_001779902.1	chr11	23443980	23444363	-3.06	0.0485	overlap_hyper	15.5277	14.672	14.0022	16.1943	16.1407	16.0611	0.142961	0.0127453
Usp34	NM_001190401.2	chr11	23443980	23444363	-3.06	0.0485	overlap_hyper	15.5277	14.672	14.0022	16.1943	16.1407	16.0611	0.142961	0.0127453
Usp34	XM_006514568.3	chr11	23443980	23444363	-3.06	0.0485	overlap_hyper	15.5277	14.672	14.0022	16.1943	16.1407	16.0611	0.142961	0.0127453
Bcl11a	XM_006514504.3	chr11	24085167	24085478	-4.23	0.0143	overlap_hyper	16.2122	16.2581	17.1867	16.1467	16.4599	16.1106	-0.0155966	0.777988
Bcl11a	XM_006514506.2	chr11	24085167	24085478	-4.23	0.0143	overlap_hyper	16.2122	16.2581	17.1867	16.1467	16.4599	16.1106	-0.0155966	0.777988
Bcl11a	XM_006514505.2	chr11	24085167	24085478	-4.23	0.0143	overlap_hyper	16.2122	16.2581	17.1867	16.1467	16.4599	16.1106	-0.0155966	0.777988
Bcl11a	XM_011243660.1	chr11	24085167	24085478	-4.23	0.0143	overlap_hyper	16.2122	16.2581	17.1867	16.1467	16.4599	16.1106	-0.0155966	0.777988
Bcl11a	XM_011243659.2	chr11	24085167	24085478	-4.23	0.0143	overlap_hyper	16.2122	16.2581	17.1867	16.1467	16.4599	16.1106	-0.0155966	0.777988
Bcl11a	NM_001242934.1	chr11	24085167	24085478	-4.23	0.0143	overlap_hyper	16.2122	16.2581	17.1867	16.1467	16.4599	16.1106	-0.0155966	0.777988
Bcl11a	NM_001159289.1	chr11	24085167	24085478	-4.23	0.0143	overlap_hyper	16.2122	16.2581	17.1867	16.1467	16.4599	16.1106	-0.0155966	0.777988
Bcl11a	NM_016707.3	chr11	24085167	24085478	-4.23	0.0143	overlap_hyper	16.2122	16.2581	17.1867	16.1467	16.4599	16.1106	-0.0155966	0.777988
Bcl11a	XM_006514507.2	chr11	24085167	24085478	-4.23	0.0143	overlap_hyper	16.2122	16.2581	17.1867	16.1467	16.4599	16.1106	-0.0155966	0.777988
Bcl11a	NM_001159290.1	chr11	24085167	24085478	-4.23	0.0143	overlap_hyper	16.2122	16.2581	17.1867	16.1467	16.4599	16.1106	-0.0155966	0.777988
Tmem163	NM_028135.2	chr1	127490959	127491313	-4.84	0.00386	overlap_hyper	4.37334	4.64722	4.44724	4.07858	4.34398	4.28873	-0.0705633	0.435169
Tmem163	XM_017312413.1	chr1	127490959	127491313	-4.84	0.00386	overlap_hyper	4.37334	4.64722	4.44724	4.07858	4.34398	4.28873	-0.0705633	0.435169
Tmem163	XM_011248087.2	chr1	127490959	127491313	-4.84	0.00386	overlap_hyper	4.37334	4.64722	4.44724	4.07858	4.34398	4.28873	-0.0705633	0.435169
Sulf1	XM_006495510.3	chr1	12847962	12848362	-4.21	0.0115	overlap_hyper	6.9046	7.30017	3.25791	7.02434	7.64403	4.4797	0.146436	0.538005
Sulf1	XM_006495513.3	chr1	12847962	12848362	-4.21	0.0115	overlap_hyper	6.9046	7.30017	3.25791	7.02434	7.64403	4.4797	0.146436	0.538005
Sulf1	NM_001198565.1	chr1	12847962	12848362	-4.21	0.0115	overlap_hyper	6.9046	7.30017	3.25791	7.02434	7.64403	4.4797	0.146436	0.538005
Sulf1	NM_001198566.1	chr1	12847962	12848362	-4.21	0.0115	overlap_hyper	6.9046	7.30017	3.25791	7.02434	7.64403	4.4797	0.146436	0.538005
Sulf1	XM_006495511.3	chr1	12847962	12848362	-4.21	0.0115	overlap_hyper	6.9046	7.30017	3.25791	7.02434	7.64403	4.4797	0.146436	0.538005
Sulf1	XM_006495512.3	chr1	12847962	12848362	-4.21	0.0115	overlap_hyper	6.9046	7.30017	3.25791	7.02434	7.64403	4.4797	0.146436	0.538005
Sulf1	NM_172294.1	chr1	12847962	12848362	-4.21	0.0115	overlap_hyper	6.9046	7.30017	3.25791	7.02434	7.64403	4.4797	0.146436	0.538005
Sulf1	XM_006495514.1	chr1	12847962	12848362	-4.21	0.0115	overlap_hyper	6.9046	7.30017	3.25791	7.02434	7.64403	4.4797	0.146436	0.538005
Smek2	XM_006514447.3	chr11	29173009	29173265	-5.63	0.00199	overlap_hyper	10.9605	10.6285	11.0774	12.4962	12.2391	11.2811	0.151994	0.0177103
Smek2	NM_134034.2	chr11	29173009	29173265	-5.63	0.00199	overlap_hyper	10.9605	10.6285	11.0774	12.4962	12.2391	11.2811	0.151994	0.0177103
Smek2	XR_001779854.1	chr11	29173009	29173265	-5.63	0.00199	overlap_hyper	10.9605	10.6285	11.0774	12.4962	12.2391	11.2811	0.151994	0.0177103
Ccdc88a	NM_176841.4	chr11	29508699	29509085	-3.15	0.0414	overlap_hyper	12.6252	12.4669	13.3687	13.1015	13.4471	12.5539	0.0357964	0.534202
Ccdc88a	XM_006514455.3	chr11	29508699	29509085	-3.15	0.0414	overlap_hyper	12.6252	12.4669	13.3687	13.1015	13.4471	12.5539	0.0357964	0.534202
Ccdc88a	XM_017314219.1	chr11	29508699	29509085	-3.15	0.0414	overlap_hyper	12.6252	12.4669	13.3687	13.1015	13.4471	12.5539	0.0357964	0.534202
Thsd7b	NM_172485.3	chr1	129758247	129758594	-5.11	0.0045	overlap_hyper	0.866239	0.793453	0.688484	0.855184	0.725862	0.773136	0.0163556	0.898773
Thsd7b	XM_011247966.2	chr1	129758247	129758594	-5.11	0.0045	overlap_hyper	0.866239	0.793453	0.688484	0.855184	0.725862	0.773136	0.0163556	0.898773
Thsd7b	XM_011247964.1	chr1	129758247	129758594	-5.11	0.0045	overlap_hyper	0.866239	0.793453	0.688484	0.855184	0.725862	0.773136	0.0163556	0.898773
Thsd7b	XM_011247965.1	chr1	129758247	129758594	-5.11	0.0045	overlap_hyper	0.866239	0.793453	0.688484	0.855184	0.725862	0.773136	0.0163556	0.898773
Eml6	XM_006514694.3	chr11	29785693	29785897	-3.15	0.0456	overlap_hyper	6.00338	6.05556	5.49539	5.71869	5.48698	5.13889	-0.0917029	0.192183
Eml6	XR_001779999.1	chr11	29785693	29785897	-3.15	0.0456	overlap_hyper	6.00338	6.05556	5.49539	5.71869	5.48698	5.13889	-0.0917029	0.192183
Eml6	NM_146016.2	chr11	29785693	29785897	-3.15	0.0456	overlap_hyper	6.00338	6.05556	5.49539	5.71869	5.48698	5.13889	-0.0917029	0.192183
Eml6	XM_006514695.3	chr11	29785693	29785897	-3.15	0.0456	overlap_hyper	6.00338	6.05556	5.49539	5.71869	5.48698	5.13889	-0.0917029	0.192183
Eml6	XM_017314514.1	chr11	29785693	29785897	-3.15	0.0456	overlap_hyper	6.00338	6.05556	5.49539	5.71869	5.48698	5.13889	-0.0917029	0.192183
Eml6	XM_017314515.1	chr11	29785693	29785897	-3.15	0.0456	overlap_hyper	6.00338	6.05556	5.49539	5.71869	5.48698	5.13889	-0.0917029	0.192183
Eml6	XM_017314516.1	chr11	29785693	29785897	-3.15	0.0456	overlap_hyper	6.00338	6.05556	5.49539	5.71869	5.48698	5.13889	-0.0917029	0.192183
Eml6	XM_017314517.1	chr11	29785693	29785897	-3.15	0.0456	overlap_hyper	6.00338	6.05556	5.49539	5.71869	5.48698	5.13889	-0.0917029	0.192183
Eml6	XM_017314513.1	chr11	29785693	29785897	-3.15	0.0456	overlap_hyper	6.00338	6.05556	5.49539	5.71869	5.48698	5.13889	-0.0917029	0.192183
Eml6	XM_006514694.3	chr11	29792079	29792609	-3.11	0.0489	overlap_hyper	6.00338	6.05556	5.49539	5.71869	5.48698	5.13889	-0.0917029	0.192183
Eml6	XR_001779999.1	chr11	29792079	29792609	-3.11	0.0489	overlap_hyper	6.00338	6.05556	5.49539	5.71869	5.48698	5.13889	-0.0917029	0.192183
Eml6	NM_146016.2	chr11	29792079	29792609	-3.11	0.0489	overlap_hyper	6.00338	6.05556	5.49539	5.71869	5.48698	5.13889	-0.0917029	0.192183
Eml6	XM_006514695.3	chr11	29792079	29792609	-3.11	0.0489	overlap_hyper	6.00338	6.05556	5.49539	5.71869	5.48698	5.13889	-0.0917029	0.192183
Eml6	XM_017314514.1	chr11	29792079	29792609	-3.11	0.0489	overlap_hyper	6.00338	6.05556	5.49539	5.71869	5.48698	5.13889	-0.0917029	0.192183
Eml6	XM_017314515.1	chr11	29792079	29792609	-3.11	0.0489	overlap_hyper	6.00338	6.05556	5.49539	5.71869	5.48698	5.13889	-0.0917029	0.192183
Eml6	XM_017314516.1	chr11	29792079	29792609	-3.11	0.0489	overlap_hyper	6.00338	6.05556	5.49539	5.71869	5.48698	5.13889	-0.0917029	0.192183
Eml6	XM_017314517.1	chr11	29792079	29792609	-3.11	0.0489	overlap_hyper	6.00338	6.05556	5.49539	5.71869	5.48698	5.13889	-0.0917029	0.192183
Eml6	XM_017314513.1	chr11	29792079	29792609	-3.11	0.0489	overlap_hyper	6.00338	6.05556	5.49539	5.71869	5.48698	5.13889	-0.0917029	0.192183
Sptbn1	XR_001779935.1	chr11	30139239	30139501	-3.41	0.0287	overlap_hyper	83.5629	83.3511	79.5215	80.2852	80.6812	78.5603	-0.0289377	0.57692
Sptbn1	NM_175836.2	chr11	30139239	30139501	-3.41	0.0287	overlap_hyper	83.5629	83.3511	79.5215	80.2852	80.6812	78.5603	-0.0289377	0.57692
Sptbn1	XM_006514600.3	chr11	30139239	30139501	-3.41	0.0287	overlap_hyper	83.5629	83.3511	79.5215	80.2852	80.6812	78.5603	-0.0289377	0.57692
Sptbn1	XM_006514599.3	chr11	30139239	30139501	-3.41	0.0287	overlap_hyper	83.5629	83.3511	79.5215	80.2852	80.6812	78.5603	-0.0289377	0.57692
Sptbn1	XM_006514601.2	chr11	30139239	30139501	-3.41	0.0287	overlap_hyper	83.5629	83.3511	79.5215	80.2852	80.6812	78.5603	-0.0289377	0.57692
Sptbn1	NM_009260.2	chr11	30139239	30139501	-3.41	0.0287	overlap_hyper	83.5629	83.3511	79.5215	80.2852	80.6812	78.5603	-0.0289377	0.57692
Pfkfb2	NR_027859.1	chr1	130697802	130698268	-4.58	0.00585	overlap_hyper	4.49321	4.42863	4.52162	4.95481	4.58595	4.84212	0.108992	0.0813781
Pfkfb2	NM_001162415.1	chr1	130697802	130698268	-4.58	0.00585	overlap_hyper	4.49321	4.42863	4.52162	4.95481	4.58595	4.84212	0.108992	0.0813781
Pfkfb2	NM_008825.4	chr1	130697802	130698268	-4.58	0.00585	overlap_hyper	4.49321	4.42863	4.52162	4.95481	4.58595	4.84212	0.108992	0.0813781
Pfkfb2	NM_001162416.1	chr1	130697802	130698268	-4.58	0.00585	overlap_hyper	4.49321	4.42863	4.52162	4.95481	4.58595	4.84212	0.108992	0.0813781
Erlec1	XM_011243744.1	chr11	30927507	30927835	4.2	0.0135	overlap_hypo	10.7147	10.0822	10.2519	11.4266	11.5719	10.8326	0.135891	0.0173842
Erlec1	XM_011243745.2	chr11	30927507	30927835	4.2	0.0135	overlap_hypo	10.7147	10.0822	10.2519	11.4266	11.5719	10.8326	0.135891	0.0173842
Erlec1	XM_011243743.2	chr11	30927507	30927835	4.2	0.0135	overlap_hypo	10.7147	10.0822	10.2519	11.4266	11.5719	10.8326	0.135891	0.0173842
Erlec1	XM_006514781.2	chr11	30927507	30927835	4.2	0.0135	overlap_hypo	10.7147	10.0822	10.2519	11.4266	11.5719	10.8326	0.135891	0.0173842
Erlec1	XM_006514782.3	chr11	30927507	30927835	4.2	0.0135	overlap_hypo	10.7147	10.0822	10.2519	11.4266	11.5719	10.8326	0.135891	0.0173842
Asb3	XM_006514771.3	chr11	31101036	31101429	-6.03	0.00114	overlap_hyper	4.84076	4.7577	5.16766	5.26309	5.08196	4.43417	0.00961477	0.90593
Asb3	NM_023906.3	chr11	31101036	31101429	-6.03	0.00114	overlap_hyper	4.84076	4.7577	5.16766	5.26309	5.08196	4.43417	0.00961477	0.90593
Dyrk3	XM_006529427.2	chr1	131129786	131130180	-3.33	0.0379	overlap_hyper	6.38191	6.62179	5.29231	6.97408	7.08099	7.47767	0.250205	0.0142998
Dyrk3	NM_145508.2	chr1	131129786	131130180	-3.33	0.0379	overlap_hyper	6.38191	6.62179	5.29231	6.97408	7.08099	7.47767	0.250205	0.0142998
Eif2d	XM_006529166.2	chr1	131177023	131177400	-3.79	0.0195	overlap_hyper	2.87732	2.61145	2.50431	2.82172	2.46603	2.87733	0.0440243	0.628344
Eif2d	XM_011247928.2	chr1	131177023	131177400	-3.79	0.0195	overlap_hyper	2.87732	2.61145	2.50431	2.82172	2.46603	2.87733	0.0440243	0.628344
Eif2d	XM_017318536.1	chr1	131177023	131177400	-3.79	0.0195	overlap_hyper	2.87732	2.61145	2.50431	2.82172	2.46603	2.87733	0.0440243	0.628344
Eif2d	XM_006529165.3	chr1	131177023	131177400	-3.79	0.0195	overlap_hyper	2.87732	2.61145	2.50431	2.82172	2.46603	2.87733	0.0440243	0.628344
Eif2d	XM_006529167.3	chr1	131177023	131177400	-3.79	0.0195	overlap_hyper	2.87732	2.61145	2.50431	2.82172	2.46603	2.87733	0.0440243	0.628344
Eif2d	XM_011247929.2	chr1	131177023	131177400	-3.79	0.0195	overlap_hyper	2.87732	2.61145	2.50431	2.82172	2.46603	2.87733	0.0440243	0.628344
Rassf5	NM_001311094.2	chr1	131177023	131177400	-3.79	0.0195	overlap_hyper	4.52717	4.82567	4.42559	4.22243	4.51551	4.3791	-0.0580088	0.494506
Rassf5	NM_001313731.1	chr1	131177023	131177400	-3.79	0.0195	overlap_hyper	4.52717	4.82567	4.42559	4.22243	4.51551	4.3791	-0.0580088	0.494506
Rassf5	NM_018750.4	chr1	131177023	131177400	-3.79	0.0195	overlap_hyper	4.52717	4.82567	4.42559	4.22243	4.51551	4.3791	-0.0580088	0.494506
Eif2d	XM_006529166.2	chr1	131178395	131178773	-4.2	0.0152	overlap_hyper	2.87732	2.61145	2.50431	2.82172	2.46603	2.87733	0.0440243	0.628344
Eif2d	XM_011247928.2	chr1	131178395	131178773	-4.2	0.0152	overlap_hyper	2.87732	2.61145	2.50431	2.82172	2.46603	2.87733	0.0440243	0.628344
Eif2d	XM_017318536.1	chr1	131178395	131178773	-4.2	0.0152	overlap_hyper	2.87732	2.61145	2.50431	2.82172	2.46603	2.87733	0.0440243	0.628344
Eif2d	XM_006529165.3	chr1	131178395	131178773	-4.2	0.0152	overlap_hyper	2.87732	2.61145	2.50431	2.82172	2.46603	2.87733	0.0440243	0.628344
Eif2d	XM_006529167.3	chr1	131178395	131178773	-4.2	0.0152	overlap_hyper	2.87732	2.61145	2.50431	2.82172	2.46603	2.87733	0.0440243	0.628344
Eif2d	XM_011247929.2	chr1	131178395	131178773	-4.2	0.0152	overlap_hyper	2.87732	2.61145	2.50431	2.82172	2.46603	2.87733	0.0440243	0.628344
Rassf5	NM_001311094.2	chr1	131178395	131178773	-4.2	0.0152	overlap_hyper	4.52717	4.82567	4.42559	4.22243	4.51551	4.3791	-0.0580088	0.494506
Rassf5	NM_001313731.1	chr1	131178395	131178773	-4.2	0.0152	overlap_hyper	4.52717	4.82567	4.42559	4.22243	4.51551	4.3791	-0.0580088	0.494506
Rassf5	NM_018750.4	chr1	131178395	131178773	-4.2	0.0152	overlap_hyper	4.52717	4.82567	4.42559	4.22243	4.51551	4.3791	-0.0580088	0.494506
Srgap2	NM_001081011.2	chr1	131349469	131349789	-4.18	0.0102	overlap_hyper	6.31034	5.97535	5.825	6.669	6.28208	6.31194	0.10087	0.0753259
Srgap2	XM_006529134.3	chr1	131349469	131349789	-4.18	0.0102	overlap_hyper	6.31034	5.97535	5.825	6.669	6.28208	6.31194	0.10087	0.0753259
Srgap2	XR_001781100.1	chr1	131349469	131349789	-4.18	0.0102	overlap_hyper	6.31034	5.97535	5.825	6.669	6.28208	6.31194	0.10087	0.0753259
Srgap2	XR_001781103.1	chr1	131349469	131349789	-4.18	0.0102	overlap_hyper	6.31034	5.97535	5.825	6.669	6.28208	6.31194	0.10087	0.0753259
Srgap2	XM_011247923.2	chr1	131349469	131349789	-4.18	0.0102	overlap_hyper	6.31034	5.97535	5.825	6.669	6.28208	6.31194	0.10087	0.0753259
Slc41a1	NM_173865.3	chr1	131846606	131847095	-5.25	0.00338	overlap_hyper	13.9418	13.715	14.4181	13.159	12.8471	13.9353	-0.0626553	0.298647
Cpeb4	XM_006514793.1	chr11	31934150	31934628	-4.87	0.00351	overlap_hyper	16.6378	15.5631	16.1791	16.9486	17.1785	16.4571	0.0763917	0.178188
Cpeb4	NM_001290676.1	chr11	31934150	31934628	-4.87	0.00351	overlap_hyper	16.6378	15.5631	16.1791	16.9486	17.1785	16.4571	0.0763917	0.178188
Cpeb4	NM_001290678.1	chr11	31934150	31934628	-4.87	0.00351	overlap_hyper	16.6378	15.5631	16.1791	16.9486	17.1785	16.4571	0.0763917	0.178188
Cpeb4	NM_026252.4	chr11	31934150	31934628	-4.87	0.00351	overlap_hyper	16.6378	15.5631	16.1791	16.9486	17.1785	16.4571	0.0763917	0.178188
Tmcc2	NM_001311108.1	chr1	132356857	132357224	-6.79	0.000354	overlap_hyper	42.9598	43.3668	42.1187	36.9484	36.7092	38.9396	-0.17776	0.000765645
Tmcc2	NM_001311107.1	chr1	132356857	132357224	-6.79	0.000354	overlap_hyper	42.9598	43.3668	42.1187	36.9484	36.7092	38.9396	-0.17776	0.000765645
Tmcc2	NM_178874.3	chr1	132356857	132357224	-6.79	0.000354	overlap_hyper	42.9598	43.3668	42.1187	36.9484	36.7092	38.9396	-0.17776	0.000765645
Tmcc2	XM_006529852.3	chr1	132356857	132357224	-6.79	0.000354	overlap_hyper	42.9598	43.3668	42.1187	36.9484	36.7092	38.9396	-0.17776	0.000765645
Nfasc	XM_011248025.2	chr1	132597886	132598244	-3.62	0.0328	overlap_hyper	19.9436	20.8297	19.0064	18.748	19.9437	18.7981	-0.0438007	0.452728
Nfasc	XM_011248026.1	chr1	132597886	132598244	-3.62	0.0328	overlap_hyper	19.9436	20.8297	19.0064	18.748	19.9437	18.7981	-0.0438007	0.452728
Nfasc	XM_017320903.1	chr1	132597886	132598244	-3.62	0.0328	overlap_hyper	19.9436	20.8297	19.0064	18.748	19.9437	18.7981	-0.0438007	0.452728
Nfasc	NM_001160316.1	chr1	132597886	132598244	-3.62	0.0328	overlap_hyper	19.9436	20.8297	19.0064	18.748	19.9437	18.7981	-0.0438007	0.452728
Nfasc	XM_011248023.1	chr1	132597886	132598244	-3.62	0.0328	overlap_hyper	19.9436	20.8297	19.0064	18.748	19.9437	18.7981	-0.0438007	0.452728
Nfasc	NM_001160318.1	chr1	132597886	132598244	-3.62	0.0328	overlap_hyper	19.9436	20.8297	19.0064	18.748	19.9437	18.7981	-0.0438007	0.452728
Nfasc	XM_011248020.2	chr1	132597886	132598244	-3.62	0.0328	overlap_hyper	19.9436	20.8297	19.0064	18.748	19.9437	18.7981	-0.0438007	0.452728
Nfasc	XM_011248024.2	chr1	132597886	132598244	-3.62	0.0328	overlap_hyper	19.9436	20.8297	19.0064	18.748	19.9437	18.7981	-0.0438007	0.452728
Nfasc	XM_011248019.1	chr1	132597886	132598244	-3.62	0.0328	overlap_hyper	19.9436	20.8297	19.0064	18.748	19.9437	18.7981	-0.0438007	0.452728
Nfasc	XM_011248021.1	chr1	132597886	132598244	-3.62	0.0328	overlap_hyper	19.9436	20.8297	19.0064	18.748	19.9437	18.7981	-0.0438007	0.452728
Nfasc	NM_001160317.1	chr1	132597886	132598244	-3.62	0.0328	overlap_hyper	19.9436	20.8297	19.0064	18.748	19.9437	18.7981	-0.0438007	0.452728
Nfasc	NM_182716.4	chr1	132597886	132598244	-3.62	0.0328	overlap_hyper	19.9436	20.8297	19.0064	18.748	19.9437	18.7981	-0.0438007	0.452728
Nfasc	XM_017320911.1	chr1	132597886	132598244	-3.62	0.0328	overlap_hyper	19.9436	20.8297	19.0064	18.748	19.9437	18.7981	-0.0438007	0.452728
Nfasc	XM_017320912.1	chr1	132597886	132598244	-3.62	0.0328	overlap_hyper	19.9436	20.8297	19.0064	18.748	19.9437	18.7981	-0.0438007	0.452728
Nfasc	XM_011248016.1	chr1	132597886	132598244	-3.62	0.0328	overlap_hyper	19.9436	20.8297	19.0064	18.748	19.9437	18.7981	-0.0438007	0.452728
Nfasc	XM_017320894.1	chr1	132597886	132598244	-3.62	0.0328	overlap_hyper	19.9436	20.8297	19.0064	18.748	19.9437	18.7981	-0.0438007	0.452728
Nfasc	XM_017320897.1	chr1	132597886	132598244	-3.62	0.0328	overlap_hyper	19.9436	20.8297	19.0064	18.748	19.9437	18.7981	-0.0438007	0.452728
Nfasc	XM_017320900.1	chr1	132597886	132598244	-3.62	0.0328	overlap_hyper	19.9436	20.8297	19.0064	18.748	19.9437	18.7981	-0.0438007	0.452728
Nfasc	XM_017320902.1	chr1	132597886	132598244	-3.62	0.0328	overlap_hyper	19.9436	20.8297	19.0064	18.748	19.9437	18.7981	-0.0438007	0.452728
Nfasc	XM_006529635.3	chr1	132597886	132598244	-3.62	0.0328	overlap_hyper	19.9436	20.8297	19.0064	18.748	19.9437	18.7981	-0.0438007	0.452728
Nfasc	XM_006529653.3	chr1	132597886	132598244	-3.62	0.0328	overlap_hyper	19.9436	20.8297	19.0064	18.748	19.9437	18.7981	-0.0438007	0.452728
Nfasc	XM_011248013.2	chr1	132597886	132598244	-3.62	0.0328	overlap_hyper	19.9436	20.8297	19.0064	18.748	19.9437	18.7981	-0.0438007	0.452728
Nfasc	XM_011248015.1	chr1	132597886	132598244	-3.62	0.0328	overlap_hyper	19.9436	20.8297	19.0064	18.748	19.9437	18.7981	-0.0438007	0.452728
Nfasc	XM_017320887.1	chr1	132597886	132598244	-3.62	0.0328	overlap_hyper	19.9436	20.8297	19.0064	18.748	19.9437	18.7981	-0.0438007	0.452728
Nfasc	XM_006529634.2	chr1	132597886	132598244	-3.62	0.0328	overlap_hyper	19.9436	20.8297	19.0064	18.748	19.9437	18.7981	-0.0438007	0.452728
Nfasc	XM_006529639.3	chr1	132597886	132598244	-3.62	0.0328	overlap_hyper	19.9436	20.8297	19.0064	18.748	19.9437	18.7981	-0.0438007	0.452728
Nfasc	XM_006529644.2	chr1	132597886	132598244	-3.62	0.0328	overlap_hyper	19.9436	20.8297	19.0064	18.748	19.9437	18.7981	-0.0438007	0.452728
Nfasc	XM_006529646.2	chr1	132597886	132598244	-3.62	0.0328	overlap_hyper	19.9436	20.8297	19.0064	18.748	19.9437	18.7981	-0.0438007	0.452728
Nfasc	XM_006529651.2	chr1	132597886	132598244	-3.62	0.0328	overlap_hyper	19.9436	20.8297	19.0064	18.748	19.9437	18.7981	-0.0438007	0.452728
Nfasc	XM_011248011.1	chr1	132597886	132598244	-3.62	0.0328	overlap_hyper	19.9436	20.8297	19.0064	18.748	19.9437	18.7981	-0.0438007	0.452728
Nfasc	XM_011248012.1	chr1	132597886	132598244	-3.62	0.0328	overlap_hyper	19.9436	20.8297	19.0064	18.748	19.9437	18.7981	-0.0438007	0.452728
Nfasc	XM_011248014.1	chr1	132597886	132598244	-3.62	0.0328	overlap_hyper	19.9436	20.8297	19.0064	18.748	19.9437	18.7981	-0.0438007	0.452728
Nfasc	XM_011248017.1	chr1	132597886	132598244	-3.62	0.0328	overlap_hyper	19.9436	20.8297	19.0064	18.748	19.9437	18.7981	-0.0438007	0.452728
Nfasc	XM_011248018.1	chr1	132597886	132598244	-3.62	0.0328	overlap_hyper	19.9436	20.8297	19.0064	18.748	19.9437	18.7981	-0.0438007	0.452728
Nfasc	XM_017320885.1	chr1	132597886	132598244	-3.62	0.0328	overlap_hyper	19.9436	20.8297	19.0064	18.748	19.9437	18.7981	-0.0438007	0.452728
Nfasc	XR_001784703.1	chr1	132597886	132598244	-3.62	0.0328	overlap_hyper	19.9436	20.8297	19.0064	18.748	19.9437	18.7981	-0.0438007	0.452728
Nfasc	XR_001784700.1	chr1	132597886	132598244	-3.62	0.0328	overlap_hyper	19.9436	20.8297	19.0064	18.748	19.9437	18.7981	-0.0438007	0.452728
Nfasc	XR_001784705.1	chr1	132597886	132598244	-3.62	0.0328	overlap_hyper	19.9436	20.8297	19.0064	18.748	19.9437	18.7981	-0.0438007	0.452728
Nfasc	XR_387171.3	chr1	132597886	132598244	-3.62	0.0328	overlap_hyper	19.9436	20.8297	19.0064	18.748	19.9437	18.7981	-0.0438007	0.452728
Stk10	NM_009288.2	chr11	32598433	32598715	-3.36	0.0465	overlap_hyper	1.36515	1.45426	1.33545	1.02756	1.14623	1.23283	-0.269034	0.0291568
Stk10	XM_017314404.1	chr11	32598433	32598715	-3.36	0.0465	overlap_hyper	1.36515	1.45426	1.33545	1.02756	1.14623	1.23283	-0.269034	0.0291568
Fbxw11	XM_006514433.2	chr11	32720295	32720632	-7.77	8.27e-05	overlap_hyper	29.9789	31.1591	30.2998	30.4586	29.0645	31.4904	0.00520416	0.925235
Fbxw11	XM_006514435.2	chr11	32720295	32720632	-7.77	8.27e-05	overlap_hyper	29.9789	31.1591	30.2998	30.4586	29.0645	31.4904	0.00520416	0.925235
Fbxw11	NM_001271347.1	chr11	32720295	32720632	-7.77	8.27e-05	overlap_hyper	29.9789	31.1591	30.2998	30.4586	29.0645	31.4904	0.00520416	0.925235
Fbxw11	NM_001271348.1	chr11	32720295	32720632	-7.77	8.27e-05	overlap_hyper	29.9789	31.1591	30.2998	30.4586	29.0645	31.4904	0.00520416	0.925235
Fbxw11	NM_001271349.1	chr11	32720295	32720632	-7.77	8.27e-05	overlap_hyper	29.9789	31.1591	30.2998	30.4586	29.0645	31.4904	0.00520416	0.925235
Fbxw11	NM_134015.3	chr11	32720295	32720632	-7.77	8.27e-05	overlap_hyper	29.9789	31.1591	30.2998	30.4586	29.0645	31.4904	0.00520416	0.925235
Fbxw11	XM_006514434.3	chr11	32720295	32720632	-7.77	8.27e-05	overlap_hyper	29.9789	31.1591	30.2998	30.4586	29.0645	31.4904	0.00520416	0.925235
Fbxw11	XM_006514436.3	chr11	32720295	32720632	-7.77	8.27e-05	overlap_hyper	29.9789	31.1591	30.2998	30.4586	29.0645	31.4904	0.00520416	0.925235
Fbxw11	XM_006514433.2	chr11	32744470	32745087	-3.87	0.0162	overlap_hyper	29.9789	31.1591	30.2998	30.4586	29.0645	31.4904	0.00520416	0.925235
Fbxw11	XM_006514435.2	chr11	32744470	32745087	-3.87	0.0162	overlap_hyper	29.9789	31.1591	30.2998	30.4586	29.0645	31.4904	0.00520416	0.925235
Fbxw11	NM_001271347.1	chr11	32744470	32745087	-3.87	0.0162	overlap_hyper	29.9789	31.1591	30.2998	30.4586	29.0645	31.4904	0.00520416	0.925235
Fbxw11	NM_001271348.1	chr11	32744470	32745087	-3.87	0.0162	overlap_hyper	29.9789	31.1591	30.2998	30.4586	29.0645	31.4904	0.00520416	0.925235
Fbxw11	NM_001271349.1	chr11	32744470	32745087	-3.87	0.0162	overlap_hyper	29.9789	31.1591	30.2998	30.4586	29.0645	31.4904	0.00520416	0.925235
Fbxw11	NM_134015.3	chr11	32744470	32745087	-3.87	0.0162	overlap_hyper	29.9789	31.1591	30.2998	30.4586	29.0645	31.4904	0.00520416	0.925235
Fbxw11	XM_006514434.3	chr11	32744470	32745087	-3.87	0.0162	overlap_hyper	29.9789	31.1591	30.2998	30.4586	29.0645	31.4904	0.00520416	0.925235
Fbxw11	XM_006514436.3	chr11	32744470	32745087	-3.87	0.0162	overlap_hyper	29.9789	31.1591	30.2998	30.4586	29.0645	31.4904	0.00520416	0.925235
Lrrn2	NM_010732.4	chr1	132937836	132938340	-5.92	0.0013	overlap_hyper	48.416	53.2053	55.4374	47.2109	48.618	53.2539	-0.0629143	0.330325
Atp2b4	NM_001167949.2	chr1	133706765	133707115	4.06	0.0158	overlap_hypo	13.6689	15.8163	12.1949	13.1784	13.163	12.0988	-0.10445	0.198954
Atp2b4	NM_213616.4	chr1	133706765	133707115	4.06	0.0158	overlap_hypo	13.6689	15.8163	12.1949	13.1784	13.163	12.0988	-0.10445	0.198954
Atp2b4	XM_006529723.2	chr1	133706765	133707115	4.06	0.0158	overlap_hypo	13.6689	15.8163	12.1949	13.1784	13.163	12.0988	-0.10445	0.198954
Atp2b4	XM_006529726.2	chr1	133706765	133707115	4.06	0.0158	overlap_hypo	13.6689	15.8163	12.1949	13.1784	13.163	12.0988	-0.10445	0.198954
Atp2b4	XM_011248038.1	chr1	133706765	133707115	4.06	0.0158	overlap_hypo	13.6689	15.8163	12.1949	13.1784	13.163	12.0988	-0.10445	0.198954
Atp2b4	XM_006529727.2	chr1	133706765	133707115	4.06	0.0158	overlap_hypo	13.6689	15.8163	12.1949	13.1784	13.163	12.0988	-0.10445	0.198954
Atp2b4	XM_006529725.2	chr1	133706765	133707115	4.06	0.0158	overlap_hypo	13.6689	15.8163	12.1949	13.1784	13.163	12.0988	-0.10445	0.198954
Atp2b4	XM_006529724.3	chr1	133706765	133707115	4.06	0.0158	overlap_hypo	13.6689	15.8163	12.1949	13.1784	13.163	12.0988	-0.10445	0.198954
Atp2b4	XM_006529728.3	chr1	133706765	133707115	4.06	0.0158	overlap_hypo	13.6689	15.8163	12.1949	13.1784	13.163	12.0988	-0.10445	0.198954
Mybph	XM_006529753.2	chr1	134200118	134200512	-10.45	1.48e-06	overlap_hyper	#N/A	#N/A	#N/A	#N/A	#N/A	#N/A	#N/A	#N/A
Mybph	XM_006529754.2	chr1	134200118	134200512	-10.45	1.48e-06	overlap_hyper	#N/A	#N/A	#N/A	#N/A	#N/A	#N/A	#N/A	#N/A
Mybph	XM_017321695.1	chr1	134200118	134200512	-10.45	1.48e-06	overlap_hyper	#N/A	#N/A	#N/A	#N/A	#N/A	#N/A	#N/A	#N/A
Mybph	NM_016749.2	chr1	134200118	134200512	-10.45	1.48e-06	overlap_hyper	#N/A	#N/A	#N/A	#N/A	#N/A	#N/A	#N/A	#N/A
Adora1	NM_001291928.1	chr1	134200118	134200512	-10.45	1.48e-06	overlap_hyper	56.1473	54.4176	53.9939	52.3373	53.6117	53.9256	-0.029459	0.574133
Adora1	NM_001008533.3	chr1	134200118	134200512	-10.45	1.48e-06	overlap_hyper	56.1473	54.4176	53.9939	52.3373	53.6117	53.9256	-0.029459	0.574133
Adora1	NM_001039510.2	chr1	134200118	134200512	-10.45	1.48e-06	overlap_hyper	56.1473	54.4176	53.9939	52.3373	53.6117	53.9256	-0.029459	0.574133
Adora1	NM_001282945.1	chr1	134200118	134200512	-10.45	1.48e-06	overlap_hyper	56.1473	54.4176	53.9939	52.3373	53.6117	53.9256	-0.029459	0.574133
Adora1	NM_001291930.1	chr1	134200118	134200512	-10.45	1.48e-06	overlap_hyper	56.1473	54.4176	53.9939	52.3373	53.6117	53.9256	-0.029459	0.574133
Adora1	XM_006529079.2	chr1	134200118	134200512	-10.45	1.48e-06	overlap_hyper	56.1473	54.4176	53.9939	52.3373	53.6117	53.9256	-0.029459	0.574133
Ppp1r12b	XM_006529710.2	chr1	134835906	134836328	-6.5	0.000552	overlap_hyper	8.42333	8.35881	7.35272	7.85403	7.48283	7.81252	-0.0479893	0.441655
Ppp1r12b	XM_017321277.1	chr1	134835906	134836328	-6.5	0.000552	overlap_hyper	8.42333	8.35881	7.35272	7.85403	7.48283	7.81252	-0.0479893	0.441655
Ppp1r12b	XM_017321279.1	chr1	134835906	134836328	-6.5	0.000552	overlap_hyper	8.42333	8.35881	7.35272	7.85403	7.48283	7.81252	-0.0479893	0.441655
Ppp1r12b	XM_006529707.3	chr1	134835906	134836328	-6.5	0.000552	overlap_hyper	8.42333	8.35881	7.35272	7.85403	7.48283	7.81252	-0.0479893	0.441655
Ppp1r12b	XM_006529709.3	chr1	134835906	134836328	-6.5	0.000552	overlap_hyper	8.42333	8.35881	7.35272	7.85403	7.48283	7.81252	-0.0479893	0.441655
Ppp1r12b	NM_001081307.1	chr1	134835906	134836328	-6.5	0.000552	overlap_hyper	8.42333	8.35881	7.35272	7.85403	7.48283	7.81252	-0.0479893	0.441655
Ppp1r12b	XM_017321278.1	chr1	134835906	134836328	-6.5	0.000552	overlap_hyper	8.42333	8.35881	7.35272	7.85403	7.48283	7.81252	-0.0479893	0.441655
Pla2g3	XM_017314511.1	chr11	3495579	3496017	-6.43	0.000626	overlap_hyper	0.412173	0.527781	0.308984	0.32576	0.441146	0.341981	-0.156352	0.510195
Pla2g3	XR_872206.2	chr11	3495579	3496017	-6.43	0.000626	overlap_hyper	0.412173	0.527781	0.308984	0.32576	0.441146	0.341981	-0.156352	0.510195
Pla2g3	XM_006514689.3	chr11	3495579	3496017	-6.43	0.000626	overlap_hyper	0.412173	0.527781	0.308984	0.32576	0.441146	0.341981	-0.156352	0.510195
Inpp5j	NM_172439.3	chr11	3495579	3496017	-6.43	0.000626	overlap_hyper	10.1528	10.1908	11.2353	9.99417	9.37863	12.1095	0.00806009	0.935038
Inpp5j	XM_017314305.1	chr11	3495579	3496017	-6.43	0.000626	overlap_hyper	10.1528	10.1908	11.2353	9.99417	9.37863	12.1095	0.00806009	0.935038
Inpp5j	XM_017314306.1	chr11	3495579	3496017	-6.43	0.000626	overlap_hyper	10.1528	10.1908	11.2353	9.99417	9.37863	12.1095	0.00806009	0.935038
Inpp5j	XM_006514554.3	chr11	3495579	3496017	-6.43	0.000626	overlap_hyper	10.1528	10.1908	11.2353	9.99417	9.37863	12.1095	0.00806009	0.935038
Inpp5j	XR_001779895.1	chr11	3495579	3496017	-6.43	0.000626	overlap_hyper	10.1528	10.1908	11.2353	9.99417	9.37863	12.1095	0.00806009	0.935038
Inpp5j	XR_001779896.1	chr11	3495579	3496017	-6.43	0.000626	overlap_hyper	10.1528	10.1908	11.2353	9.99417	9.37863	12.1095	0.00806009	0.935038
Ipo9	XM_006529437.1	chr1	135406618	135407222	-3.55	0.0254	overlap_hyper	23.2444	22.4409	21.9902	21.3031	21.3457	22.2215	-0.0486727	0.369712
Ipo9	XM_011247984.2	chr1	135406618	135407222	-3.55	0.0254	overlap_hyper	23.2444	22.4409	21.9902	21.3031	21.3457	22.2215	-0.0486727	0.369712
Ipo9	XM_017319935.1	chr1	135406618	135407222	-3.55	0.0254	overlap_hyper	23.2444	22.4409	21.9902	21.3031	21.3457	22.2215	-0.0486727	0.369712
Ipo9	XM_006529436.1	chr1	135406618	135407222	-3.55	0.0254	overlap_hyper	23.2444	22.4409	21.9902	21.3031	21.3457	22.2215	-0.0486727	0.369712
Ipo9	NM_153774.1	chr1	135406618	135407222	-3.55	0.0254	overlap_hyper	23.2444	22.4409	21.9902	21.3031	21.3457	22.2215	-0.0486727	0.369712
Ipo9	XR_387160.3	chr1	135406618	135407222	-3.55	0.0254	overlap_hyper	23.2444	22.4409	21.9902	21.3031	21.3457	22.2215	-0.0486727	0.369712
Nav1	NM_173437.2	chr1	135470909	135471341	3.28	0.0468	overlap_hypo	9.19905	8.47903	8.62035	9.38871	8.75522	9.66734	0.0926334	0.117168
Nav1	XM_006529380.3	chr1	135470909	135471341	3.28	0.0468	overlap_hypo	9.19905	8.47903	8.62035	9.38871	8.75522	9.66734	0.0926334	0.117168
Nav1	XM_006529379.3	chr1	135470909	135471341	3.28	0.0468	overlap_hypo	9.19905	8.47903	8.62035	9.38871	8.75522	9.66734	0.0926334	0.117168
Nav1	XM_017319809.1	chr1	135470909	135471341	3.28	0.0468	overlap_hypo	9.19905	8.47903	8.62035	9.38871	8.75522	9.66734	0.0926334	0.117168
Nav1	XM_017319805.1	chr1	135470909	135471341	3.28	0.0468	overlap_hypo	9.19905	8.47903	8.62035	9.38871	8.75522	9.66734	0.0926334	0.117168
Nav1	XM_006529369.3	chr1	135470909	135471341	3.28	0.0468	overlap_hypo	9.19905	8.47903	8.62035	9.38871	8.75522	9.66734	0.0926334	0.117168
Nav1	XM_006529370.3	chr1	135470909	135471341	3.28	0.0468	overlap_hypo	9.19905	8.47903	8.62035	9.38871	8.75522	9.66734	0.0926334	0.117168
Nav1	XM_006529371.3	chr1	135470909	135471341	3.28	0.0468	overlap_hypo	9.19905	8.47903	8.62035	9.38871	8.75522	9.66734	0.0926334	0.117168
Nav1	XM_006529372.3	chr1	135470909	135471341	3.28	0.0468	overlap_hypo	9.19905	8.47903	8.62035	9.38871	8.75522	9.66734	0.0926334	0.117168
Nav1	XM_006529373.3	chr1	135470909	135471341	3.28	0.0468	overlap_hypo	9.19905	8.47903	8.62035	9.38871	8.75522	9.66734	0.0926334	0.117168
Nav1	XM_006529374.3	chr1	135470909	135471341	3.28	0.0468	overlap_hypo	9.19905	8.47903	8.62035	9.38871	8.75522	9.66734	0.0926334	0.117168
Nav1	XM_006529375.3	chr1	135470909	135471341	3.28	0.0468	overlap_hypo	9.19905	8.47903	8.62035	9.38871	8.75522	9.66734	0.0926334	0.117168
Nav1	XM_006529376.3	chr1	135470909	135471341	3.28	0.0468	overlap_hypo	9.19905	8.47903	8.62035	9.38871	8.75522	9.66734	0.0926334	0.117168
Nav1	XM_006529377.3	chr1	135470909	135471341	3.28	0.0468	overlap_hypo	9.19905	8.47903	8.62035	9.38871	8.75522	9.66734	0.0926334	0.117168
Nav1	XM_006529378.3	chr1	135470909	135471341	3.28	0.0468	overlap_hypo	9.19905	8.47903	8.62035	9.38871	8.75522	9.66734	0.0926334	0.117168
Nav1	XR_878320.1	chr1	135470909	135471341	3.28	0.0468	overlap_hypo	9.19905	8.47903	8.62035	9.38871	8.75522	9.66734	0.0926334	0.117168
Csrp1	NM_007791.5	chr1	135751598	135751902	-6.01	0.00112	overlap_hyper	130.493	135.077	137.952	120.729	121.289	122.634	-0.134088	0.00894153
Igfn1	XM_006529442.3	chr1	136034014	136034631	-3.25	0.0367	overlap_hyper	0.476902	0.185667	0.107062	0.22283	0.164781	0.119183	-0.591735	0.147537
Igfn1	XM_017319937.1	chr1	136034014	136034631	-3.25	0.0367	overlap_hyper	0.476902	0.185667	0.107062	0.22283	0.164781	0.119183	-0.591735	0.147537
Igfn1	XM_017319938.1	chr1	136034014	136034631	-3.25	0.0367	overlap_hyper	0.476902	0.185667	0.107062	0.22283	0.164781	0.119183	-0.591735	0.147537
Igfn1	XM_017319940.1	chr1	136034014	136034631	-3.25	0.0367	overlap_hyper	0.476902	0.185667	0.107062	0.22283	0.164781	0.119183	-0.591735	0.147537
Igfn1	XM_017319943.1	chr1	136034014	136034631	-3.25	0.0367	overlap_hyper	0.476902	0.185667	0.107062	0.22283	0.164781	0.119183	-0.591735	0.147537
Igfn1	XR_001784087.1	chr1	136034014	136034631	-3.25	0.0367	overlap_hyper	0.476902	0.185667	0.107062	0.22283	0.164781	0.119183	-0.591735	0.147537
Igfn1	XR_001784086.1	chr1	136034014	136034631	-3.25	0.0367	overlap_hyper	0.476902	0.185667	0.107062	0.22283	0.164781	0.119183	-0.591735	0.147537
Igfn1	XR_387162.3	chr1	136034014	136034631	-3.25	0.0367	overlap_hyper	0.476902	0.185667	0.107062	0.22283	0.164781	0.119183	-0.591735	0.147537
Igfn1	XM_006529440.3	chr1	136034014	136034631	-3.25	0.0367	overlap_hyper	0.476902	0.185667	0.107062	0.22283	0.164781	0.119183	-0.591735	0.147537
Tmem9	NM_001160145.1	chr1	136034014	136034631	-3.25	0.0367	overlap_hyper	20.7521	22.4369	22.5343	21.0547	19.2093	22.0761	-0.0645789	0.360673
Tmem9	NM_025439.3	chr1	136034014	136034631	-3.25	0.0367	overlap_hyper	20.7521	22.4369	22.5343	21.0547	19.2093	22.0761	-0.0645789	0.360673
Tmem9	NM_001160146.1	chr1	136034014	136034631	-3.25	0.0367	overlap_hyper	20.7521	22.4369	22.5343	21.0547	19.2093	22.0761	-0.0645789	0.360673
Camsap2	NM_001081360.1	chr1	136269174	136269384	-3.17	0.0396	overlap_hyper	32.9817	33.4404	30.7369	33.5874	33.7967	32.8841	0.0576221	0.297057
Camsap2	XM_006529833.2	chr1	136269174	136269384	-3.17	0.0396	overlap_hyper	32.9817	33.4404	30.7369	33.5874	33.7967	32.8841	0.0576221	0.297057
Camsap2	XM_011248066.2	chr1	136269174	136269384	-3.17	0.0396	overlap_hyper	32.9817	33.4404	30.7369	33.5874	33.7967	32.8841	0.0576221	0.297057
Camsap2	XM_006529835.2	chr1	136269174	136269384	-3.17	0.0396	overlap_hyper	32.9817	33.4404	30.7369	33.5874	33.7967	32.8841	0.0576221	0.297057
Camsap2	XM_006529834.2	chr1	136269174	136269384	-3.17	0.0396	overlap_hyper	32.9817	33.4404	30.7369	33.5874	33.7967	32.8841	0.0576221	0.297057
Camsap2	XM_006529832.2	chr1	136269174	136269384	-3.17	0.0396	overlap_hyper	32.9817	33.4404	30.7369	33.5874	33.7967	32.8841	0.0576221	0.297057
Ddx59	NM_026500.3	chr1	136416816	136417305	-3.08	0.0455	overlap_hyper	3.21896	2.79408	3.06276	3.28366	3.36251	3.16133	0.124694	0.26204
Ddx59	XM_006529843.2	chr1	136416816	136417305	-3.08	0.0455	overlap_hyper	3.21896	2.79408	3.06276	3.28366	3.36251	3.16133	0.124694	0.26204
Ddx59	XM_006529842.3	chr1	136416816	136417305	-3.08	0.0455	overlap_hyper	3.21896	2.79408	3.06276	3.28366	3.36251	3.16133	0.124694	0.26204
Ddx59	XM_006529844.3	chr1	136416816	136417305	-3.08	0.0455	overlap_hyper	3.21896	2.79408	3.06276	3.28366	3.36251	3.16133	0.124694	0.26204
Morc2a	XM_006514871.3	chr11	3683355	3683946	-3.47	0.0268	overlap_hyper	9.07184	8.77599	8.19962	8.85611	8.56529	9.00261	0.0336675	0.614976
Morc2a	XM_011243775.2	chr11	3683355	3683946	-3.47	0.0268	overlap_hyper	9.07184	8.77599	8.19962	8.85611	8.56529	9.00261	0.0336675	0.614976
Morc2a	XM_011243776.2	chr11	3683355	3683946	-3.47	0.0268	overlap_hyper	9.07184	8.77599	8.19962	8.85611	8.56529	9.00261	0.0336675	0.614976
Morc2a	NM_001159288.1	chr11	3683355	3683946	-3.47	0.0268	overlap_hyper	9.07184	8.77599	8.19962	8.85611	8.56529	9.00261	0.0336675	0.614976
Morc2a	NM_198162.1	chr11	3683355	3683946	-3.47	0.0268	overlap_hyper	9.07184	8.77599	8.19962	8.85611	8.56529	9.00261	0.0336675	0.614976
Osbp2	NM_001302630.1	chr11	3705088	3705364	-5.16	0.00387	overlap_hyper	16.5216	16.4867	17.2616	14.914	14.4234	17.2482	-0.0973083	0.140836
Osbp2	NM_001302631.1	chr11	3705088	3705364	-5.16	0.00387	overlap_hyper	16.5216	16.4867	17.2616	14.914	14.4234	17.2482	-0.0973083	0.140836
Osbp2	XM_006514860.3	chr11	3705088	3705364	-5.16	0.00387	overlap_hyper	16.5216	16.4867	17.2616	14.914	14.4234	17.2482	-0.0973083	0.140836
Osbp2	XM_011243767.1	chr11	3705088	3705364	-5.16	0.00387	overlap_hyper	16.5216	16.4867	17.2616	14.914	14.4234	17.2482	-0.0973083	0.140836
Osbp2	XM_017314809.1	chr11	3705088	3705364	-5.16	0.00387	overlap_hyper	16.5216	16.4867	17.2616	14.914	14.4234	17.2482	-0.0973083	0.140836
Osbp2	XM_011243766.2	chr11	3705088	3705364	-5.16	0.00387	overlap_hyper	16.5216	16.4867	17.2616	14.914	14.4234	17.2482	-0.0973083	0.140836
Osbp2	XM_011243768.2	chr11	3705088	3705364	-5.16	0.00387	overlap_hyper	16.5216	16.4867	17.2616	14.914	14.4234	17.2482	-0.0973083	0.140836
Osbp2	XM_017314810.1	chr11	3705088	3705364	-5.16	0.00387	overlap_hyper	16.5216	16.4867	17.2616	14.914	14.4234	17.2482	-0.0973083	0.140836
Osbp2	XM_011243770.2	chr11	3705088	3705364	-5.16	0.00387	overlap_hyper	16.5216	16.4867	17.2616	14.914	14.4234	17.2482	-0.0973083	0.140836
Osbp2	XM_011243771.1	chr11	3705088	3705364	-5.16	0.00387	overlap_hyper	16.5216	16.4867	17.2616	14.914	14.4234	17.2482	-0.0973083	0.140836
Osbp2	XM_011243769.2	chr11	3705088	3705364	-5.16	0.00387	overlap_hyper	16.5216	16.4867	17.2616	14.914	14.4234	17.2482	-0.0973083	0.140836
Osbp2	NM_152818.2	chr11	3705088	3705364	-5.16	0.00387	overlap_hyper	16.5216	16.4867	17.2616	14.914	14.4234	17.2482	-0.0973083	0.140836
Osbp2	XM_006514849.3	chr11	3705088	3705364	-5.16	0.00387	overlap_hyper	16.5216	16.4867	17.2616	14.914	14.4234	17.2482	-0.0973083	0.140836
Osbp2	XM_006514851.3	chr11	3705088	3705364	-5.16	0.00387	overlap_hyper	16.5216	16.4867	17.2616	14.914	14.4234	17.2482	-0.0973083	0.140836
Osbp2	XM_011243763.1	chr11	3705088	3705364	-5.16	0.00387	overlap_hyper	16.5216	16.4867	17.2616	14.914	14.4234	17.2482	-0.0973083	0.140836
Osbp2	XM_011243764.1	chr11	3705088	3705364	-5.16	0.00387	overlap_hyper	16.5216	16.4867	17.2616	14.914	14.4234	17.2482	-0.0973083	0.140836
Osbp2	XM_011243765.1	chr11	3705088	3705364	-5.16	0.00387	overlap_hyper	16.5216	16.4867	17.2616	14.914	14.4234	17.2482	-0.0973083	0.140836
Osbp2	XM_017314808.1	chr11	3705088	3705364	-5.16	0.00387	overlap_hyper	16.5216	16.4867	17.2616	14.914	14.4234	17.2482	-0.0973083	0.140836
Slc35e4	NM_153142.3	chr11	3913326	3913671	-5.31	0.00318	overlap_hyper	4.5095	4.83776	4.41067	4.53214	3.78144	4.84813	-0.0508732	0.623796
Kcnt2	XR_001784494.1	chr1	140583899	140584198	-7.45	0.000134	overlap_hyper	3.99351	3.89392	3.56913	3.87228	3.85399	3.71709	0.0109013	0.885742
Kcnt2	XR_001784498.1	chr1	140583899	140584198	-7.45	0.000134	overlap_hyper	3.99351	3.89392	3.56913	3.87228	3.85399	3.71709	0.0109013	0.885742
Kcnt2	XR_001784487.1	chr1	140583899	140584198	-7.45	0.000134	overlap_hyper	3.99351	3.89392	3.56913	3.87228	3.85399	3.71709	0.0109013	0.885742
Kcnt2	XM_017320510.1	chr1	140583899	140584198	-7.45	0.000134	overlap_hyper	3.99351	3.89392	3.56913	3.87228	3.85399	3.71709	0.0109013	0.885742
Kcnt2	XM_006529572.3	chr1	140583899	140584198	-7.45	0.000134	overlap_hyper	3.99351	3.89392	3.56913	3.87228	3.85399	3.71709	0.0109013	0.885742
Kcnt2	XM_006529562.3	chr1	140583899	140584198	-7.45	0.000134	overlap_hyper	3.99351	3.89392	3.56913	3.87228	3.85399	3.71709	0.0109013	0.885742
Kcnt2	XM_017320506.1	chr1	140583899	140584198	-7.45	0.000134	overlap_hyper	3.99351	3.89392	3.56913	3.87228	3.85399	3.71709	0.0109013	0.885742
Kcnt2	XM_017320508.1	chr1	140583899	140584198	-7.45	0.000134	overlap_hyper	3.99351	3.89392	3.56913	3.87228	3.85399	3.71709	0.0109013	0.885742
Kcnt2	XM_006529565.3	chr1	140583899	140584198	-7.45	0.000134	overlap_hyper	3.99351	3.89392	3.56913	3.87228	3.85399	3.71709	0.0109013	0.885742
Kcnt2	XM_006529567.1	chr1	140583899	140584198	-7.45	0.000134	overlap_hyper	3.99351	3.89392	3.56913	3.87228	3.85399	3.71709	0.0109013	0.885742
Kcnt2	XM_011247997.1	chr1	140583899	140584198	-7.45	0.000134	overlap_hyper	3.99351	3.89392	3.56913	3.87228	3.85399	3.71709	0.0109013	0.885742
Kcnt2	XM_017320507.1	chr1	140583899	140584198	-7.45	0.000134	overlap_hyper	3.99351	3.89392	3.56913	3.87228	3.85399	3.71709	0.0109013	0.885742
Kcnt2	XM_017320509.1	chr1	140583899	140584198	-7.45	0.000134	overlap_hyper	3.99351	3.89392	3.56913	3.87228	3.85399	3.71709	0.0109013	0.885742
Kcnt2	NM_001081027.2	chr1	140583899	140584198	-7.45	0.000134	overlap_hyper	3.99351	3.89392	3.56913	3.87228	3.85399	3.71709	0.0109013	0.885742
Kcnt2	XM_006529566.3	chr1	140583899	140584198	-7.45	0.000134	overlap_hyper	3.99351	3.89392	3.56913	3.87228	3.85399	3.71709	0.0109013	0.885742
Kcnt2	XM_011247996.2	chr1	140583899	140584198	-7.45	0.000134	overlap_hyper	3.99351	3.89392	3.56913	3.87228	3.85399	3.71709	0.0109013	0.885742
Kcnt2	XM_011247998.2	chr1	140583899	140584198	-7.45	0.000134	overlap_hyper	3.99351	3.89392	3.56913	3.87228	3.85399	3.71709	0.0109013	0.885742
Kcnt2	XM_006529570.1	chr1	140583899	140584198	-7.45	0.000134	overlap_hyper	3.99351	3.89392	3.56913	3.87228	3.85399	3.71709	0.0109013	0.885742
Kcnt2	XM_017320512.1	chr1	140583899	140584198	-7.45	0.000134	overlap_hyper	3.99351	3.89392	3.56913	3.87228	3.85399	3.71709	0.0109013	0.885742
4930590L20Rik	NR_040604.1	chr1	140583899	140584198	-7.45	0.000134	overlap_hyper	#N/A	#N/A	#N/A	#N/A	#N/A	#N/A	#N/A	#N/A
Sf3a1	NM_026175.5	chr11	4167510	4167837	-7.86	7.23e-05	overlap_hyper	16.9699	17.7087	16.9517	17.1758	16.716	17.0146	-0.00854804	0.875585
Trove2	NM_013835.2	chr1	143750963	143751171	4.18	0.0139	overlap_hypo	9.73431	9.37101	9.58965	10.7878	10.5926	9.60224	0.122056	0.0457207
Mtmr3	XM_017314807.1	chr11	4488355	4488799	-4.94	0.00533	overlap_hyper	12.4382	13.9476	13.2732	12.6824	12.4814	12.6047	-0.058927	0.320795
Mtmr3	NM_028860.2	chr11	4488355	4488799	-4.94	0.00533	overlap_hyper	12.4382	13.9476	13.2732	12.6824	12.4814	12.6047	-0.058927	0.320795
Mtmr3	XM_006514847.3	chr11	4488355	4488799	-4.94	0.00533	overlap_hyper	12.4382	13.9476	13.2732	12.6824	12.4814	12.6047	-0.058927	0.320795
Mtmr3	XM_006514845.3	chr11	4488355	4488799	-4.94	0.00533	overlap_hyper	12.4382	13.9476	13.2732	12.6824	12.4814	12.6047	-0.058927	0.320795
Mtmr3	XM_006514846.3	chr11	4488355	4488799	-4.94	0.00533	overlap_hyper	12.4382	13.9476	13.2732	12.6824	12.4814	12.6047	-0.058927	0.320795
Mtmr3	XM_006514848.3	chr11	4488355	4488799	-4.94	0.00533	overlap_hyper	12.4382	13.9476	13.2732	12.6824	12.4814	12.6047	-0.058927	0.320795
Lsm11	XM_011249271.2	chr11	45932154	45932729	-5.63	0.00198	overlap_hyper	5.51156	5.27802	5.09654	5.17606	4.21385	5.83346	-0.0490514	0.604569
Lsm11	NM_028185.2	chr11	45932154	45932729	-5.63	0.00198	overlap_hyper	5.51156	5.27802	5.09654	5.17606	4.21385	5.83346	-0.0490514	0.604569
Cyfip2	NM_001252460.1	chr11	46195599	46196511	-5.03	0.00276	overlap_hyper	136.132	138.25	135.692	133.013	137.296	136.829	0.00185802	0.971048
Cyfip2	NM_133769.3	chr11	46195599	46196511	-5.03	0.00276	overlap_hyper	136.132	138.25	135.692	133.013	137.296	136.829	0.00185802	0.971048
Cyfip2	NM_001252459.1	chr11	46195599	46196511	-5.03	0.00276	overlap_hyper	136.132	138.25	135.692	133.013	137.296	136.829	0.00185802	0.971048
Cyfip2	XM_006534461.3	chr11	46195599	46196511	-5.03	0.00276	overlap_hyper	136.132	138.25	135.692	133.013	137.296	136.829	0.00185802	0.971048
Cyfip2	XM_006534462.3	chr11	46195599	46196511	-5.03	0.00276	overlap_hyper	136.132	138.25	135.692	133.013	137.296	136.829	0.00185802	0.971048
Cyfip2	XM_006534463.2	chr11	46195599	46196511	-5.03	0.00276	overlap_hyper	136.132	138.25	135.692	133.013	137.296	136.829	0.00185802	0.971048
Gm29514	XR_878595.1	chr1	146425257	146426076	3.27	0.0449	overlap_hypo	0.728282	0.826906	0.698645	0.827654	0.997478	0.703368	0.173132	0.35642
Gm29514	XR_878596.2	chr1	146425257	146426076	3.27	0.0449	overlap_hypo	0.728282	0.826906	0.698645	0.827654	0.997478	0.703368	0.173132	0.35642
Gm29514	XR_878592.2	chr1	146425257	146426076	3.27	0.0449	overlap_hypo	0.728282	0.826906	0.698645	0.827654	0.997478	0.703368	0.173132	0.35642
Gm29514	XR_878593.2	chr1	146425257	146426076	3.27	0.0449	overlap_hypo	0.728282	0.826906	0.698645	0.827654	0.997478	0.703368	0.173132	0.35642
Gm29514	XR_878594.2	chr1	146425257	146426076	3.27	0.0449	overlap_hypo	0.728282	0.826906	0.698645	0.827654	0.997478	0.703368	0.173132	0.35642
Gm29514	XR_387457.3	chr1	146425257	146426076	3.27	0.0449	overlap_hypo	0.728282	0.826906	0.698645	0.827654	0.997478	0.703368	0.173132	0.35642
Ascc2	XM_006514874.3	chr11	4679059	4679472	-4.63	0.0084	overlap_hyper	5.58864	5.8656	5.62308	5.3535	5.14034	5.92551	-0.0432507	0.572221
Ascc2	NM_029291.1	chr11	4679059	4679472	-4.63	0.0084	overlap_hyper	5.58864	5.8656	5.62308	5.3535	5.14034	5.92551	-0.0432507	0.572221
Trim41	XM_006532759.3	chr11	48809077	48809403	-4.47	0.00748	overlap_hyper	10.2927	11.7765	10.166	9.43193	9.37276	10.1054	-0.144342	0.0460909
Trim41	XM_006532758.2	chr11	48809077	48809403	-4.47	0.00748	overlap_hyper	10.2927	11.7765	10.166	9.43193	9.37276	10.1054	-0.144342	0.0460909
Trim41	NM_145377.2	chr11	48809077	48809403	-4.47	0.00748	overlap_hyper	10.2927	11.7765	10.166	9.43193	9.37276	10.1054	-0.144342	0.0460909
Trim41	XM_006532760.3	chr11	48809077	48809403	-4.47	0.00748	overlap_hyper	10.2927	11.7765	10.166	9.43193	9.37276	10.1054	-0.144342	0.0460909
Nipsnap1	XR_001779913.1	chr11	4888737	4889099	-5.95	0.00127	overlap_hyper	11.8298	12.1299	12.2782	11.6814	11.4755	12.501	-0.010814	0.854936
Nipsnap1	NM_008698.2	chr11	4888737	4889099	-5.95	0.00127	overlap_hyper	11.8298	12.1299	12.2782	11.6814	11.4755	12.501	-0.010814	0.854936
Nipsnap1	XM_006514575.3	chr11	4888737	4889099	-5.95	0.00127	overlap_hyper	11.8298	12.1299	12.2782	11.6814	11.4755	12.501	-0.010814	0.854936
Nipsnap1	XM_006514577.3	chr11	4888737	4889099	-5.95	0.00127	overlap_hyper	11.8298	12.1299	12.2782	11.6814	11.4755	12.501	-0.010814	0.854936
Mapk9	NM_001163671.1	chr11	49883038	49884134	-4.31	0.00796	overlap_hyper	39.0329	38.3491	36.6343	40.2133	38.8865	38.6051	0.057826	0.287494
Mapk9	NM_001163672.1	chr11	49883038	49884134	-4.31	0.00796	overlap_hyper	39.0329	38.3491	36.6343	40.2133	38.8865	38.6051	0.057826	0.287494
Mapk9	NM_016961.3	chr11	49883038	49884134	-4.31	0.00796	overlap_hyper	39.0329	38.3491	36.6343	40.2133	38.8865	38.6051	0.057826	0.287494
Mapk9	NM_207692.2	chr11	49883038	49884134	-4.31	0.00796	overlap_hyper	39.0329	38.3491	36.6343	40.2133	38.8865	38.6051	0.057826	0.287494
Mapk9	XM_017314563.1	chr11	49883038	49884134	-4.31	0.00796	overlap_hyper	39.0329	38.3491	36.6343	40.2133	38.8865	38.6051	0.057826	0.287494
Mapk9	XM_017314562.1	chr11	49883038	49884134	-4.31	0.00796	overlap_hyper	39.0329	38.3491	36.6343	40.2133	38.8865	38.6051	0.057826	0.287494
Rnf130	NM_001290749.1	chr11	50071011	50071394	-3.24	0.0368	overlap_hyper	19.0656	19.656	18.0177	18.6921	18.019	19.1258	-0.0110354	0.84135
Rnf130	NM_021540.4	chr11	50071011	50071394	-3.24	0.0368	overlap_hyper	19.0656	19.656	18.0177	18.6921	18.019	19.1258	-0.0110354	0.84135
Rnf130	NM_001290750.1	chr11	50071011	50071394	-3.24	0.0368	overlap_hyper	19.0656	19.656	18.0177	18.6921	18.019	19.1258	-0.0110354	0.84135
Ap1b1	NM_001243043.1	chr11	5039944	5040316	-5.67	0.00186	overlap_hyper	25.7198	28.0719	26.2521	25.4084	23.5367	25.5425	-0.0921603	0.105282
Ap1b1	NM_001243044.1	chr11	5039944	5040316	-5.67	0.00186	overlap_hyper	25.7198	28.0719	26.2521	25.4084	23.5367	25.5425	-0.0921603	0.105282
Ap1b1	NM_007454.3	chr11	5039944	5040316	-5.67	0.00186	overlap_hyper	25.7198	28.0719	26.2521	25.4084	23.5367	25.5425	-0.0921603	0.105282
Ap1b1	XM_006514461.1	chr11	5039944	5040316	-5.67	0.00186	overlap_hyper	25.7198	28.0719	26.2521	25.4084	23.5367	25.5425	-0.0921603	0.105282
Ap1b1	XM_006514463.1	chr11	5039944	5040316	-5.67	0.00186	overlap_hyper	25.7198	28.0719	26.2521	25.4084	23.5367	25.5425	-0.0921603	0.105282
Ap1b1	XM_006514462.3	chr11	5039944	5040316	-5.67	0.00186	overlap_hyper	25.7198	28.0719	26.2521	25.4084	23.5367	25.5425	-0.0921603	0.105282
Tpr	NM_133780.3	chr1	150433484	150433710	-5.19	0.00233	overlap_hyper	26.18	26.6106	26.0765	27.3604	28.1001	26.8151	0.0732362	0.171768
Tpr	XM_006529065.2	chr1	150433484	150433710	-5.19	0.00233	overlap_hyper	26.18	26.6106	26.0765	27.3604	28.1001	26.8151	0.0732362	0.171768
Hnrnpab	NM_001048061.1	chr11	51606450	51606705	-5.49	0.00241	overlap_hyper	86.6626	89.1876	88.1271	88.5319	90.3929	88.509	0.0309381	0.555667
Hnrnpab	NM_010448.3	chr11	51606450	51606705	-5.49	0.00241	overlap_hyper	86.6626	89.1876	88.1271	88.5319	90.3929	88.509	0.0309381	0.555667
Sec24a	NM_001290785.1	chr11	51743697	51744013	-4.36	0.00847	overlap_hyper	2.47164	2.29538	2.63139	2.84261	2.57873	2.43245	0.095105	0.285661
Sec24a	NM_175255.3	chr11	51743697	51744013	-4.36	0.00847	overlap_hyper	2.47164	2.29538	2.63139	2.84261	2.57873	2.43245	0.095105	0.285661
Sec24a	XR_388555.2	chr11	51743697	51744013	-4.36	0.00847	overlap_hyper	2.47164	2.29538	2.63139	2.84261	2.57873	2.43245	0.095105	0.285661
Sec24a	XM_017314833.1	chr11	51743697	51744013	-4.36	0.00847	overlap_hyper	2.47164	2.29538	2.63139	2.84261	2.57873	2.43245	0.095105	0.285661
9530068E07Rik	NM_153117.2	chr11	52406852	52407163	-4.54	0.0095	overlap_hyper	33.3342	34.6052	32.4023	31.9027	30.1714	32.0414	-0.0804202	0.157058
Smg7	NM_001160257.1	chr1	152845387	152845779	-5.38	0.00301	overlap_hyper	18.0166	17.5073	17.2445	16.0122	17.598	17.0953	-0.0444977	0.452483
Smg7	XM_017319978.1	chr1	152845387	152845779	-5.38	0.00301	overlap_hyper	18.0166	17.5073	17.2445	16.0122	17.598	17.0953	-0.0444977	0.452483
Smg7	XM_017319979.1	chr1	152845387	152845779	-5.38	0.00301	overlap_hyper	18.0166	17.5073	17.2445	16.0122	17.598	17.0953	-0.0444977	0.452483
Smg7	NM_001005507.2	chr1	152845387	152845779	-5.38	0.00301	overlap_hyper	18.0166	17.5073	17.2445	16.0122	17.598	17.0953	-0.0444977	0.452483
Smg7	NM_001160256.1	chr1	152845387	152845779	-5.38	0.00301	overlap_hyper	18.0166	17.5073	17.2445	16.0122	17.598	17.0953	-0.0444977	0.452483
Smg7	XM_017319981.1	chr1	152845387	152845779	-5.38	0.00301	overlap_hyper	18.0166	17.5073	17.2445	16.0122	17.598	17.0953	-0.0444977	0.452483
Smg7	XM_006529450.3	chr1	152845387	152845779	-5.38	0.00301	overlap_hyper	18.0166	17.5073	17.2445	16.0122	17.598	17.0953	-0.0444977	0.452483
Smg7	XM_006529451.3	chr1	152845387	152845779	-5.38	0.00301	overlap_hyper	18.0166	17.5073	17.2445	16.0122	17.598	17.0953	-0.0444977	0.452483
Smg7	XM_006529452.3	chr1	152845387	152845779	-5.38	0.00301	overlap_hyper	18.0166	17.5073	17.2445	16.0122	17.598	17.0953	-0.0444977	0.452483
Hspa4	NM_008300.3	chr11	53275216	53275417	-3.25	0.0356	overlap_hyper	73.3803	79.7232	69.0444	73.2608	73.4004	69.9131	-0.0243991	0.690213
Aff4	XM_011249331.2	chr11	53407690	53407895	-3.9	0.0149	overlap_hyper	23.4201	25.7992	22.6539	24.6329	24.4826	23.6165	0.0293036	0.621135
Aff4	XM_006534560.3	chr11	53407690	53407895	-3.9	0.0149	overlap_hyper	23.4201	25.7992	22.6539	24.6329	24.4826	23.6165	0.0293036	0.621135
Aff4	NM_033565.2	chr11	53407690	53407895	-3.9	0.0149	overlap_hyper	23.4201	25.7992	22.6539	24.6329	24.4826	23.6165	0.0293036	0.621135
Aff4	XM_011249331.2	chr11	53416461	53416818	-4.15	0.00996	overlap_hyper	23.4201	25.7992	22.6539	24.6329	24.4826	23.6165	0.0293036	0.621135
Aff4	XM_006534560.3	chr11	53416461	53416818	-4.15	0.00996	overlap_hyper	23.4201	25.7992	22.6539	24.6329	24.4826	23.6165	0.0293036	0.621135
Aff4	NM_033565.2	chr11	53416461	53416818	-4.15	0.00996	overlap_hyper	23.4201	25.7992	22.6539	24.6329	24.4826	23.6165	0.0293036	0.621135
Shroom1	XM_006534259.3	chr11	53464370	53464900	3.75	0.0257	overlap_hypo	0.903101	0.850301	0.995982	0.762748	0.718743	0.870946	-0.208648	0.190984
Shroom1	NM_001290789.1	chr11	53464370	53464900	3.75	0.0257	overlap_hypo	0.903101	0.850301	0.995982	0.762748	0.718743	0.870946	-0.208648	0.190984
Shroom1	NM_027917.3	chr11	53464370	53464900	3.75	0.0257	overlap_hypo	0.903101	0.850301	0.995982	0.762748	0.718743	0.870946	-0.208648	0.190984
Sept8	NM_001252332.1	chr11	53543423	53543748	-4.11	0.011	overlap_hyper	68.6557	72.0016	68.442	63.4542	63.3767	62.726	-0.129445	0.011115
Sept8	NM_001252333.1	chr11	53543423	53543748	-4.11	0.011	overlap_hyper	68.6557	72.0016	68.442	63.4542	63.3767	62.726	-0.129445	0.011115
Sept8	NM_033144.2	chr11	53543423	53543748	-4.11	0.011	overlap_hyper	68.6557	72.0016	68.442	63.4542	63.3767	62.726	-0.129445	0.011115
Sept8	XM_006532635.3	chr11	53543423	53543748	-4.11	0.011	overlap_hyper	68.6557	72.0016	68.442	63.4542	63.3767	62.726	-0.129445	0.011115
Sept8	XM_011248834.2	chr11	53543423	53543748	-4.11	0.011	overlap_hyper	68.6557	72.0016	68.442	63.4542	63.3767	62.726	-0.129445	0.011115
Sept8	XM_006532633.3	chr11	53543423	53543748	-4.11	0.011	overlap_hyper	68.6557	72.0016	68.442	63.4542	63.3767	62.726	-0.129445	0.011115
Sept8	XM_006532634.3	chr11	53543423	53543748	-4.11	0.011	overlap_hyper	68.6557	72.0016	68.442	63.4542	63.3767	62.726	-0.129445	0.011115
Sept8	XM_011248833.2	chr11	53543423	53543748	-4.11	0.011	overlap_hyper	68.6557	72.0016	68.442	63.4542	63.3767	62.726	-0.129445	0.011115
Sept8	XM_017314392.1	chr11	53543423	53543748	-4.11	0.011	overlap_hyper	68.6557	72.0016	68.442	63.4542	63.3767	62.726	-0.129445	0.011115
Sept8	XM_017314394.1	chr11	53543423	53543748	-4.11	0.011	overlap_hyper	68.6557	72.0016	68.442	63.4542	63.3767	62.726	-0.129445	0.011115
Irf1	NM_008390.2	chr11	53773615	53774178	-4.07	0.0135	overlap_hyper	1.43367	1.62754	1.34344	1.30926	1.26466	1.51725	-0.0897217	0.531765
Irf1	NM_001159393.1	chr11	53773615	53774178	-4.07	0.0135	overlap_hyper	1.43367	1.62754	1.34344	1.30926	1.26466	1.51725	-0.0897217	0.531765
Irf1	NM_001159396.1	chr11	53773615	53774178	-4.07	0.0135	overlap_hyper	1.43367	1.62754	1.34344	1.30926	1.26466	1.51725	-0.0897217	0.531765
Gm30927	XR_879847.2	chr11	53983374	53983699	-3.54	0.0249	overlap_hyper	#N/A	#N/A	#N/A	#N/A	#N/A	#N/A	#N/A	#N/A
Gm30927	XR_879848.2	chr11	53983374	53983699	-3.54	0.0249	overlap_hyper	#N/A	#N/A	#N/A	#N/A	#N/A	#N/A	#N/A	#N/A
Slc22a4	XM_017314588.1	chr11	53983374	53983699	-3.54	0.0249	overlap_hyper	1.60121	1.6215	1.53249	1.48194	1.43424	1.51927	-0.0865596	0.470923
Slc22a4	XM_006533512.2	chr11	53983374	53983699	-3.54	0.0249	overlap_hyper	1.60121	1.6215	1.53249	1.48194	1.43424	1.51927	-0.0865596	0.470923
Slc22a4	XM_011249065.1	chr11	53983374	53983699	-3.54	0.0249	overlap_hyper	1.60121	1.6215	1.53249	1.48194	1.43424	1.51927	-0.0865596	0.470923
Slc22a4	XM_006533513.1	chr11	53983374	53983699	-3.54	0.0249	overlap_hyper	1.60121	1.6215	1.53249	1.48194	1.43424	1.51927	-0.0865596	0.470923
Slc22a4	NM_019687.3	chr11	53983374	53983699	-3.54	0.0249	overlap_hyper	1.60121	1.6215	1.53249	1.48194	1.43424	1.51927	-0.0865596	0.470923
Cacna1e	XM_011247916.2	chr1	154404576	154405066	-3.15	0.047	overlap_hyper	15.2727	15.7038	14.7688	15.1667	15.6431	16.1468	0.0499482	0.349989
Cacna1e	XM_011247909.2	chr1	154404576	154405066	-3.15	0.047	overlap_hyper	15.2727	15.7038	14.7688	15.1667	15.6431	16.1468	0.0499482	0.349989
Cacna1e	XM_017312594.1	chr1	154404576	154405066	-3.15	0.047	overlap_hyper	15.2727	15.7038	14.7688	15.1667	15.6431	16.1468	0.0499482	0.349989
Cacna1e	XM_017312613.1	chr1	154404576	154405066	-3.15	0.047	overlap_hyper	15.2727	15.7038	14.7688	15.1667	15.6431	16.1468	0.0499482	0.349989
Cacna1e	XM_017312619.1	chr1	154404576	154405066	-3.15	0.047	overlap_hyper	15.2727	15.7038	14.7688	15.1667	15.6431	16.1468	0.0499482	0.349989
Cacna1e	XM_017312628.1	chr1	154404576	154405066	-3.15	0.047	overlap_hyper	15.2727	15.7038	14.7688	15.1667	15.6431	16.1468	0.0499482	0.349989
Cacna1e	XM_017312642.1	chr1	154404576	154405066	-3.15	0.047	overlap_hyper	15.2727	15.7038	14.7688	15.1667	15.6431	16.1468	0.0499482	0.349989
Cacna1e	XM_017312660.1	chr1	154404576	154405066	-3.15	0.047	overlap_hyper	15.2727	15.7038	14.7688	15.1667	15.6431	16.1468	0.0499482	0.349989
Cacna1e	XM_017312682.1	chr1	154404576	154405066	-3.15	0.047	overlap_hyper	15.2727	15.7038	14.7688	15.1667	15.6431	16.1468	0.0499482	0.349989
Cacna1e	XM_017312712.1	chr1	154404576	154405066	-3.15	0.047	overlap_hyper	15.2727	15.7038	14.7688	15.1667	15.6431	16.1468	0.0499482	0.349989
Cacna1e	XM_017312730.1	chr1	154404576	154405066	-3.15	0.047	overlap_hyper	15.2727	15.7038	14.7688	15.1667	15.6431	16.1468	0.0499482	0.349989
Cacna1e	XM_017312745.1	chr1	154404576	154405066	-3.15	0.047	overlap_hyper	15.2727	15.7038	14.7688	15.1667	15.6431	16.1468	0.0499482	0.349989
Cacna1e	XM_017312766.1	chr1	154404576	154405066	-3.15	0.047	overlap_hyper	15.2727	15.7038	14.7688	15.1667	15.6431	16.1468	0.0499482	0.349989
Cacna1e	XM_017312795.1	chr1	154404576	154405066	-3.15	0.047	overlap_hyper	15.2727	15.7038	14.7688	15.1667	15.6431	16.1468	0.0499482	0.349989
Cacna1e	XM_017312824.1	chr1	154404576	154405066	-3.15	0.047	overlap_hyper	15.2727	15.7038	14.7688	15.1667	15.6431	16.1468	0.0499482	0.349989
Cacna1e	XM_017312848.1	chr1	154404576	154405066	-3.15	0.047	overlap_hyper	15.2727	15.7038	14.7688	15.1667	15.6431	16.1468	0.0499482	0.349989
Cacna1e	XM_017312578.1	chr1	154404576	154405066	-3.15	0.047	overlap_hyper	15.2727	15.7038	14.7688	15.1667	15.6431	16.1468	0.0499482	0.349989
Cacna1e	NM_009782.3	chr1	154404576	154405066	-3.15	0.047	overlap_hyper	15.2727	15.7038	14.7688	15.1667	15.6431	16.1468	0.0499482	0.349989
Cacna1e	XM_011247916.2	chr1	154472197	154472483	-3.57	0.0239	overlap_hyper	15.2727	15.7038	14.7688	15.1667	15.6431	16.1468	0.0499482	0.349989
Cacna1e	XM_011247909.2	chr1	154472197	154472483	-3.57	0.0239	overlap_hyper	15.2727	15.7038	14.7688	15.1667	15.6431	16.1468	0.0499482	0.349989
Cacna1e	XM_017312594.1	chr1	154472197	154472483	-3.57	0.0239	overlap_hyper	15.2727	15.7038	14.7688	15.1667	15.6431	16.1468	0.0499482	0.349989
Cacna1e	XM_017312613.1	chr1	154472197	154472483	-3.57	0.0239	overlap_hyper	15.2727	15.7038	14.7688	15.1667	15.6431	16.1468	0.0499482	0.349989
Cacna1e	XM_017312619.1	chr1	154472197	154472483	-3.57	0.0239	overlap_hyper	15.2727	15.7038	14.7688	15.1667	15.6431	16.1468	0.0499482	0.349989
Cacna1e	XM_017312628.1	chr1	154472197	154472483	-3.57	0.0239	overlap_hyper	15.2727	15.7038	14.7688	15.1667	15.6431	16.1468	0.0499482	0.349989
Cacna1e	XM_017312642.1	chr1	154472197	154472483	-3.57	0.0239	overlap_hyper	15.2727	15.7038	14.7688	15.1667	15.6431	16.1468	0.0499482	0.349989
Cacna1e	XM_017312660.1	chr1	154472197	154472483	-3.57	0.0239	overlap_hyper	15.2727	15.7038	14.7688	15.1667	15.6431	16.1468	0.0499482	0.349989
Cacna1e	XM_017312682.1	chr1	154472197	154472483	-3.57	0.0239	overlap_hyper	15.2727	15.7038	14.7688	15.1667	15.6431	16.1468	0.0499482	0.349989
Cacna1e	XM_017312712.1	chr1	154472197	154472483	-3.57	0.0239	overlap_hyper	15.2727	15.7038	14.7688	15.1667	15.6431	16.1468	0.0499482	0.349989
Cacna1e	XM_017312730.1	chr1	154472197	154472483	-3.57	0.0239	overlap_hyper	15.2727	15.7038	14.7688	15.1667	15.6431	16.1468	0.0499482	0.349989
Cacna1e	XM_017312745.1	chr1	154472197	154472483	-3.57	0.0239	overlap_hyper	15.2727	15.7038	14.7688	15.1667	15.6431	16.1468	0.0499482	0.349989
Cacna1e	XM_017312766.1	chr1	154472197	154472483	-3.57	0.0239	overlap_hyper	15.2727	15.7038	14.7688	15.1667	15.6431	16.1468	0.0499482	0.349989
Cacna1e	XM_017312795.1	chr1	154472197	154472483	-3.57	0.0239	overlap_hyper	15.2727	15.7038	14.7688	15.1667	15.6431	16.1468	0.0499482	0.349989
Cacna1e	XM_017312824.1	chr1	154472197	154472483	-3.57	0.0239	overlap_hyper	15.2727	15.7038	14.7688	15.1667	15.6431	16.1468	0.0499482	0.349989
Cacna1e	XM_017312848.1	chr1	154472197	154472483	-3.57	0.0239	overlap_hyper	15.2727	15.7038	14.7688	15.1667	15.6431	16.1468	0.0499482	0.349989
Cacna1e	XM_017312578.1	chr1	154472197	154472483	-3.57	0.0239	overlap_hyper	15.2727	15.7038	14.7688	15.1667	15.6431	16.1468	0.0499482	0.349989
Cacna1e	NM_009782.3	chr1	154472197	154472483	-3.57	0.0239	overlap_hyper	15.2727	15.7038	14.7688	15.1667	15.6431	16.1468	0.0499482	0.349989
Cacna1e	XM_017312855.1	chr1	154472197	154472483	-3.57	0.0239	overlap_hyper	15.2727	15.7038	14.7688	15.1667	15.6431	16.1468	0.0499482	0.349989
Cacna1e	XM_006529105.3	chr1	154472197	154472483	-3.57	0.0239	overlap_hyper	15.2727	15.7038	14.7688	15.1667	15.6431	16.1468	0.0499482	0.349989
Cacna1e	XM_017312867.1	chr1	154472197	154472483	-3.57	0.0239	overlap_hyper	15.2727	15.7038	14.7688	15.1667	15.6431	16.1468	0.0499482	0.349989
Tnip1	XM_006533848.2	chr11	54916823	54917465	-6.66	0.000438	overlap_hyper	7.89804	8.19202	7.75446	6.81489	7.44709	7.31581	-0.130491	0.0965193
Tnip1	XM_011249164.1	chr11	54916823	54917465	-6.66	0.000438	overlap_hyper	7.89804	8.19202	7.75446	6.81489	7.44709	7.31581	-0.130491	0.0965193
Tnip1	XM_011249162.1	chr11	54916823	54917465	-6.66	0.000438	overlap_hyper	7.89804	8.19202	7.75446	6.81489	7.44709	7.31581	-0.130491	0.0965193
Tnip1	NM_001199275.2	chr11	54916823	54917465	-6.66	0.000438	overlap_hyper	7.89804	8.19202	7.75446	6.81489	7.44709	7.31581	-0.130491	0.0965193
Tnip1	NM_001199276.2	chr11	54916823	54917465	-6.66	0.000438	overlap_hyper	7.89804	8.19202	7.75446	6.81489	7.44709	7.31581	-0.130491	0.0965193
Tnip1	NM_001271455.1	chr11	54916823	54917465	-6.66	0.000438	overlap_hyper	7.89804	8.19202	7.75446	6.81489	7.44709	7.31581	-0.130491	0.0965193
Tnip1	NM_001271456.1	chr11	54916823	54917465	-6.66	0.000438	overlap_hyper	7.89804	8.19202	7.75446	6.81489	7.44709	7.31581	-0.130491	0.0965193
Tnip1	NM_021327.4	chr11	54916823	54917465	-6.66	0.000438	overlap_hyper	7.89804	8.19202	7.75446	6.81489	7.44709	7.31581	-0.130491	0.0965193
Tnip1	XM_006533847.3	chr11	54916823	54917465	-6.66	0.000438	overlap_hyper	7.89804	8.19202	7.75446	6.81489	7.44709	7.31581	-0.130491	0.0965193
Tnip1	XM_006533846.3	chr11	54916823	54917465	-6.66	0.000438	overlap_hyper	7.89804	8.19202	7.75446	6.81489	7.44709	7.31581	-0.130491	0.0965193
Tnip1	XM_011249163.2	chr11	54916823	54917465	-6.66	0.000438	overlap_hyper	7.89804	8.19202	7.75446	6.81489	7.44709	7.31581	-0.130491	0.0965193
Xbp1	NM_001271730.1	chr11	5524691	5525275	-3.24	0.0357	overlap_hyper	35.9436	38.8815	40.1665	36.2958	36.687	33.116	-0.104951	0.111621
Xbp1	NM_013842.3	chr11	5524691	5525275	-3.24	0.0357	overlap_hyper	35.9436	38.8815	40.1665	36.2958	36.687	33.116	-0.104951	0.111621
Tor1aip1	NM_001160019.1	chr1	156005959	156006323	-3.85	0.0195	overlap_hyper	9.50816	9.72547	9.0401	10.1959	10.1657	9.5412	0.0924247	0.165547
Tor1aip1	NM_001160018.1	chr1	156005959	156006323	-3.85	0.0195	overlap_hyper	9.50816	9.72547	9.0401	10.1959	10.1657	9.5412	0.0924247	0.165547
Tor1aip1	NM_144791.2	chr1	156005959	156006323	-3.85	0.0195	overlap_hyper	9.50816	9.72547	9.0401	10.1959	10.1657	9.5412	0.0924247	0.165547
Rasal2	NM_177644.5	chr1	157138861	157139269	-3.9	0.0147	overlap_hyper	9.02498	8.71056	8.259	9.23033	9.36898	10.1656	0.15897	0.0090048
Rasal2	XM_006496754.3	chr1	157138861	157139269	-3.9	0.0147	overlap_hyper	9.02498	8.71056	8.259	9.23033	9.36898	10.1656	0.15897	0.0090048
Rasal2	XM_006496756.3	chr1	157138861	157139269	-3.9	0.0147	overlap_hyper	9.02498	8.71056	8.259	9.23033	9.36898	10.1656	0.15897	0.0090048
Rasal2	XM_006496753.3	chr1	157138861	157139269	-3.9	0.0147	overlap_hyper	9.02498	8.71056	8.259	9.23033	9.36898	10.1656	0.15897	0.0090048
Rasal2	XM_006496755.2	chr1	157138861	157139269	-3.9	0.0147	overlap_hyper	9.02498	8.71056	8.259	9.23033	9.36898	10.1656	0.15897	0.0090048
Rasal2	XM_006496750.1	chr1	157138861	157139269	-3.9	0.0147	overlap_hyper	9.02498	8.71056	8.259	9.23033	9.36898	10.1656	0.15897	0.0090048
Rasal2	XM_006496751.1	chr1	157138861	157139269	-3.9	0.0147	overlap_hyper	9.02498	8.71056	8.259	9.23033	9.36898	10.1656	0.15897	0.0090048
Rasal2	XM_006496752.1	chr1	157138861	157139269	-3.9	0.0147	overlap_hyper	9.02498	8.71056	8.259	9.23033	9.36898	10.1656	0.15897	0.0090048
Urgcp	NM_178623.3	chr11	5717911	5718403	-5.17	0.00391	overlap_hyper	8.96176	9.06669	9.04856	8.70932	8.09719	9.22884	-0.0441747	0.487422
Urgcp	NM_001077661.1	chr11	5717911	5718403	-5.17	0.00391	overlap_hyper	8.96176	9.06669	9.04856	8.70932	8.09719	9.22884	-0.0441747	0.487422
Urgcp	XM_011243755.2	chr11	5717911	5718403	-5.17	0.00391	overlap_hyper	8.96176	9.06669	9.04856	8.70932	8.09719	9.22884	-0.0441747	0.487422
Urgcp	XM_006514815.3	chr11	5717911	5718403	-5.17	0.00391	overlap_hyper	8.96176	9.06669	9.04856	8.70932	8.09719	9.22884	-0.0441747	0.487422
Urgcp	XM_011243757.2	chr11	5717911	5718403	-5.17	0.00391	overlap_hyper	8.96176	9.06669	9.04856	8.70932	8.09719	9.22884	-0.0441747	0.487422
Urgcp	XM_011243753.2	chr11	5717911	5718403	-5.17	0.00391	overlap_hyper	8.96176	9.06669	9.04856	8.70932	8.09719	9.22884	-0.0441747	0.487422
Urgcp	XM_006514814.3	chr11	5717911	5718403	-5.17	0.00391	overlap_hyper	8.96176	9.06669	9.04856	8.70932	8.09719	9.22884	-0.0441747	0.487422
Urgcp	XM_011243756.2	chr11	5717911	5718403	-5.17	0.00391	overlap_hyper	8.96176	9.06669	9.04856	8.70932	8.09719	9.22884	-0.0441747	0.487422
Urgcp	XM_011243754.2	chr11	5717911	5718403	-5.17	0.00391	overlap_hyper	8.96176	9.06669	9.04856	8.70932	8.09719	9.22884	-0.0441747	0.487422
Dbnl	NM_001146308.1	chr11	5799787	5800074	-3.41	0.0455	overlap_hyper	27.7019	31.0371	29.4922	27.6178	24.9124	27.7562	-0.124866	0.0541499
Dbnl	NM_001146309.1	chr11	5799787	5800074	-3.41	0.0455	overlap_hyper	27.7019	31.0371	29.4922	27.6178	24.9124	27.7562	-0.124866	0.0541499
Dbnl	NM_013810.3	chr11	5799787	5800074	-3.41	0.0455	overlap_hyper	27.7019	31.0371	29.4922	27.6178	24.9124	27.7562	-0.124866	0.0541499
Larp1	XM_017314797.1	chr11	58050656	58051129	-7.01	0.000261	overlap_hyper	21.2759	22.2872	21.3081	20.5396	19.8415	21.2847	-0.061086	0.253174
Larp1	NM_028451.1	chr11	58050656	58051129	-7.01	0.000261	overlap_hyper	21.2759	22.2872	21.3081	20.5396	19.8415	21.2847	-0.061086	0.253174
Larp1	XM_011249280.2	chr11	58050656	58051129	-7.01	0.000261	overlap_hyper	21.2759	22.2872	21.3081	20.5396	19.8415	21.2847	-0.061086	0.253174
Larp1	XM_006534334.2	chr11	58050656	58051129	-7.01	0.000261	overlap_hyper	21.2759	22.2872	21.3081	20.5396	19.8415	21.2847	-0.061086	0.253174
Sh3bp5l	NM_001161338.2	chr11	58345822	58346289	-5.33	0.00306	overlap_hyper	8.51787	9.73583	8.29012	8.24936	7.07992	7.68012	-0.195629	0.0238004
Sh3bp5l	NM_001308167.1	chr11	58345822	58346289	-5.33	0.00306	overlap_hyper	8.51787	9.73583	8.29012	8.24936	7.07992	7.68012	-0.195629	0.0238004
Sh3bp5l	NM_024480.5	chr11	58345822	58346289	-5.33	0.00306	overlap_hyper	8.51787	9.73583	8.29012	8.24936	7.07992	7.68012	-0.195629	0.0238004
Sh3bp5l	NM_001308168.1	chr11	58345822	58346289	-5.33	0.00306	overlap_hyper	8.51787	9.73583	8.29012	8.24936	7.07992	7.68012	-0.195629	0.0238004
Sh3bp5l	XM_006534523.1	chr11	58345822	58346289	-5.33	0.00306	overlap_hyper	8.51787	9.73583	8.29012	8.24936	7.07992	7.68012	-0.195629	0.0238004
Astn1	XM_011238739.2	chr1	158502017	158502285	-6.16	0.000932	overlap_hyper	39.1012	36.6654	37.1846	38.0747	37.1838	36.3593	-0.0052904	0.922706
Astn1	XM_011238740.2	chr1	158502017	158502285	-6.16	0.000932	overlap_hyper	39.1012	36.6654	37.1846	38.0747	37.1838	36.3593	-0.0052904	0.922706
Astn1	NM_001205204.1	chr1	158502017	158502285	-6.16	0.000932	overlap_hyper	39.1012	36.6654	37.1846	38.0747	37.1838	36.3593	-0.0052904	0.922706
Astn1	NM_007495.4	chr1	158502017	158502285	-6.16	0.000932	overlap_hyper	39.1012	36.6654	37.1846	38.0747	37.1838	36.3593	-0.0052904	0.922706
Trim11	NM_001290988.1	chr11	58991072	58991428	-4.59	0.00536	overlap_hyper	3.7945	3.99973	3.84054	3.60023	3.68013	4.02398	-0.027511	0.720841
Trim11	NM_053168.2	chr11	58991072	58991428	-4.59	0.00536	overlap_hyper	3.7945	3.99973	3.84054	3.60023	3.68013	4.02398	-0.027511	0.720841
Trim11	XM_011249335.2	chr11	58991072	58991428	-4.59	0.00536	overlap_hyper	3.7945	3.99973	3.84054	3.60023	3.68013	4.02398	-0.027511	0.720841
Trim11	XM_011249334.2	chr11	58991072	58991428	-4.59	0.00536	overlap_hyper	3.7945	3.99973	3.84054	3.60023	3.68013	4.02398	-0.027511	0.720841
Guk1	NM_001159410.1	chr11	59183966	59184357	-7.49	0.000124	overlap_hyper	38.6976	39.3678	41.6923	38.0231	33.1095	39.2349	-0.106368	0.138141
Guk1	NM_008193.3	chr11	59183966	59184357	-7.49	0.000124	overlap_hyper	38.6976	39.3678	41.6923	38.0231	33.1095	39.2349	-0.106368	0.138141
Guk1	XM_006532245.3	chr11	59183966	59184357	-7.49	0.000124	overlap_hyper	38.6976	39.3678	41.6923	38.0231	33.1095	39.2349	-0.106368	0.138141
Guk1	XM_006532246.2	chr11	59183966	59184357	-7.49	0.000124	overlap_hyper	38.6976	39.3678	41.6923	38.0231	33.1095	39.2349	-0.106368	0.138141
Arf1	NM_001130408.1	chr11	59212619	59213111	-3.04	0.0474	overlap_hyper	181.833	193.745	188.701	185.222	179.237	187.993	-0.018663	0.716037
Arf1	NM_007476.3	chr11	59212619	59213111	-3.04	0.0474	overlap_hyper	181.833	193.745	188.701	185.222	179.237	187.993	-0.018663	0.716037
Zkscan17	NM_001130529.2	chr11	59505792	59506046	-4.61	0.00853	overlap_hyper	1.86791	1.83179	1.62569	1.59208	1.54186	1.66051	-0.135974	0.259741
Zkscan17	NM_001291014.1	chr11	59505792	59506046	-4.61	0.00853	overlap_hyper	1.86791	1.83179	1.62569	1.59208	1.54186	1.66051	-0.135974	0.259741
Zkscan17	NM_172941.4	chr11	59505792	59506046	-4.61	0.00853	overlap_hyper	1.86791	1.83179	1.62569	1.59208	1.54186	1.66051	-0.135974	0.259741
4933439C10Rik	NR_135273.1	chr11	59505792	59506046	-4.61	0.00853	overlap_hyper	4.20217	3.2409	3.49512	3.70552	2.8332	3.94731	-0.0463769	0.738879
4933439C10Rik	NR_015585.3	chr11	59505792	59506046	-4.61	0.00853	overlap_hyper	4.20217	3.2409	3.49512	3.70552	2.8332	3.94731	-0.0463769	0.738879
Camk2b	NM_001174053.1	chr11	5970407	5971093	-12.89	3.87e-08	overlap_hyper	219.3	234.005	237.257	211.714	216.276	241.411	-0.032867	0.585364
Camk2b	NM_001174054.1	chr11	5970407	5971093	-12.89	3.87e-08	overlap_hyper	219.3	234.005	237.257	211.714	216.276	241.411	-0.032867	0.585364
Camk2b	NM_007595.5	chr11	5970407	5971093	-12.89	3.87e-08	overlap_hyper	219.3	234.005	237.257	211.714	216.276	241.411	-0.032867	0.585364
Camk2b	XM_017314241.1	chr11	5970407	5971093	-12.89	3.87e-08	overlap_hyper	219.3	234.005	237.257	211.714	216.276	241.411	-0.032867	0.585364
Camk2b	XM_006514464.2	chr11	5970407	5971093	-12.89	3.87e-08	overlap_hyper	219.3	234.005	237.257	211.714	216.276	241.411	-0.032867	0.585364
Camk2b	XM_006514465.2	chr11	5970407	5971093	-12.89	3.87e-08	overlap_hyper	219.3	234.005	237.257	211.714	216.276	241.411	-0.032867	0.585364
Camk2b	XM_006514467.2	chr11	5970407	5971093	-12.89	3.87e-08	overlap_hyper	219.3	234.005	237.257	211.714	216.276	241.411	-0.032867	0.585364
Camk2b	XM_006514469.2	chr11	5970407	5971093	-12.89	3.87e-08	overlap_hyper	219.3	234.005	237.257	211.714	216.276	241.411	-0.032867	0.585364
Camk2b	XM_006514470.3	chr11	5970407	5971093	-12.89	3.87e-08	overlap_hyper	219.3	234.005	237.257	211.714	216.276	241.411	-0.032867	0.585364
Camk2b	XM_006514475.1	chr11	5970407	5971093	-12.89	3.87e-08	overlap_hyper	219.3	234.005	237.257	211.714	216.276	241.411	-0.032867	0.585364
Camk2b	XM_006514476.1	chr11	5970407	5971093	-12.89	3.87e-08	overlap_hyper	219.3	234.005	237.257	211.714	216.276	241.411	-0.032867	0.585364
Camk2b	XM_006514477.1	chr11	5970407	5971093	-12.89	3.87e-08	overlap_hyper	219.3	234.005	237.257	211.714	216.276	241.411	-0.032867	0.585364
Camk2b	XM_017314238.1	chr11	5970407	5971093	-12.89	3.87e-08	overlap_hyper	219.3	234.005	237.257	211.714	216.276	241.411	-0.032867	0.585364
Camk2b	XM_017314239.1	chr11	5970407	5971093	-12.89	3.87e-08	overlap_hyper	219.3	234.005	237.257	211.714	216.276	241.411	-0.032867	0.585364
Camk2b	XM_017314240.1	chr11	5970407	5971093	-12.89	3.87e-08	overlap_hyper	219.3	234.005	237.257	211.714	216.276	241.411	-0.032867	0.585364
Camk2b	XM_017314237.1	chr11	5970407	5971093	-12.89	3.87e-08	overlap_hyper	219.3	234.005	237.257	211.714	216.276	241.411	-0.032867	0.585364
Camk2b	XM_006514479.2	chr11	5970407	5971093	-12.89	3.87e-08	overlap_hyper	219.3	234.005	237.257	211.714	216.276	241.411	-0.032867	0.585364
Tnr	XM_006496742.3	chr1	159925702	159926331	-4.33	0.00782	overlap_hyper	18.9663	19.8154	17.7551	19.1941	20.6211	19.483	0.0814324	0.176466
Tnr	XM_006496745.3	chr1	159925702	159926331	-4.33	0.00782	overlap_hyper	18.9663	19.8154	17.7551	19.1941	20.6211	19.483	0.0814324	0.176466
Tnr	XM_006496743.2	chr1	159925702	159926331	-4.33	0.00782	overlap_hyper	18.9663	19.8154	17.7551	19.1941	20.6211	19.483	0.0814324	0.176466
Tnr	XM_006496744.3	chr1	159925702	159926331	-4.33	0.00782	overlap_hyper	18.9663	19.8154	17.7551	19.1941	20.6211	19.483	0.0814324	0.176466
Tnr	XM_006496746.3	chr1	159925702	159926331	-4.33	0.00782	overlap_hyper	18.9663	19.8154	17.7551	19.1941	20.6211	19.483	0.0814324	0.176466
Med9	NM_138675.3	chr11	59960726	59960960	-6.54	0.000522	overlap_hyper	11.3161	11.664	12.4627	11.6272	10.9847	11.9977	-0.0228248	0.744853
Rai1	NM_009021.2	chr11	60190084	60190427	-4.65	0.00828	overlap_hyper	4.84499	5.54066	5.01218	4.8998	4.65895	5.14909	-0.0541843	0.409317
Rai1	XR_879537.2	chr11	60190084	60190427	-4.65	0.00828	overlap_hyper	4.84499	5.54066	5.01218	4.8998	4.65895	5.14909	-0.0541843	0.409317
Rai1	XR_879538.2	chr11	60190084	60190427	-4.65	0.00828	overlap_hyper	4.84499	5.54066	5.01218	4.8998	4.65895	5.14909	-0.0541843	0.409317
Rai1	XR_001779930.1	chr11	60190084	60190427	-4.65	0.00828	overlap_hyper	4.84499	5.54066	5.01218	4.8998	4.65895	5.14909	-0.0541843	0.409317
Rai1	NM_001037764.1	chr11	60190084	60190427	-4.65	0.00828	overlap_hyper	4.84499	5.54066	5.01218	4.8998	4.65895	5.14909	-0.0541843	0.409317
Rai1	XR_879539.2	chr11	60190084	60190427	-4.65	0.00828	overlap_hyper	4.84499	5.54066	5.01218	4.8998	4.65895	5.14909	-0.0541843	0.409317
Smcr8	NM_175491.4	chr11	60778538	60779122	-4.95	0.00345	overlap_hyper	5.48768	5.93621	5.23551	6.09672	5.83964	5.77692	0.0999696	0.136878
Smcr8	NM_001085440.1	chr11	60778538	60779122	-4.95	0.00345	overlap_hyper	5.48768	5.93621	5.23551	6.09672	5.83964	5.77692	0.0999696	0.136878
Nudcd3	NM_173748.4	chr11	6126298	6126529	-3.28	0.0414	overlap_hyper	29.7176	30.086	29.7753	28.9297	27.1108	28.8704	-0.0654834	0.216256
Nudcd3	XM_006514603.2	chr11	6126298	6126529	-3.28	0.0414	overlap_hyper	29.7176	30.086	29.7753	28.9297	27.1108	28.8704	-0.0654834	0.216256
Nudcd3	XR_001779940.1	chr11	6126298	6126529	-3.28	0.0414	overlap_hyper	29.7176	30.086	29.7753	28.9297	27.1108	28.8704	-0.0654834	0.216256
Suco	NM_172645.2	chr1	161853815	161854019	-3.13	0.0446	overlap_hyper	6.62105	6.28136	6.61073	6.55046	6.60326	6.19455	-0.000674449	0.998461
Suco	XM_006496759.2	chr1	161853815	161854019	-3.13	0.0446	overlap_hyper	6.62105	6.28136	6.61073	6.55046	6.60326	6.19455	-0.000674449	0.998461
Suco	XM_006496761.2	chr1	161853815	161854019	-3.13	0.0446	overlap_hyper	6.62105	6.28136	6.61073	6.55046	6.60326	6.19455	-0.000674449	0.998461
Suco	XM_017320016.1	chr1	161853815	161854019	-3.13	0.0446	overlap_hyper	6.62105	6.28136	6.61073	6.55046	6.60326	6.19455	-0.000674449	0.998461
Suco	XR_001784104.1	chr1	161853815	161854019	-3.13	0.0446	overlap_hyper	6.62105	6.28136	6.61073	6.55046	6.60326	6.19455	-0.000674449	0.998461
Suco	XM_006496760.2	chr1	161853815	161854019	-3.13	0.0446	overlap_hyper	6.62105	6.28136	6.61073	6.55046	6.60326	6.19455	-0.000674449	0.998461
Suco	XM_006496762.2	chr1	161853815	161854019	-3.13	0.0446	overlap_hyper	6.62105	6.28136	6.61073	6.55046	6.60326	6.19455	-0.000674449	0.998461
Suco	XM_006496763.2	chr1	161853815	161854019	-3.13	0.0446	overlap_hyper	6.62105	6.28136	6.61073	6.55046	6.60326	6.19455	-0.000674449	0.998461
Suco	XR_001784105.1	chr1	161853815	161854019	-3.13	0.0446	overlap_hyper	6.62105	6.28136	6.61073	6.55046	6.60326	6.19455	-0.000674449	0.998461
Suco	XM_006496765.2	chr1	161853815	161854019	-3.13	0.0446	overlap_hyper	6.62105	6.28136	6.61073	6.55046	6.60326	6.19455	-0.000674449	0.998461
Suco	XR_373602.2	chr1	161853815	161854019	-3.13	0.0446	overlap_hyper	6.62105	6.28136	6.61073	6.55046	6.60326	6.19455	-0.000674449	0.998461
Suco	XR_373603.3	chr1	161853815	161854019	-3.13	0.0446	overlap_hyper	6.62105	6.28136	6.61073	6.55046	6.60326	6.19455	-0.000674449	0.998461
Specc1	NM_001281818.1	chr11	62222385	62222699	-4.17	0.0104	overlap_hyper	12.7009	14.1087	12.8354	12.2457	12.8023	12.2249	-0.0766691	0.198545
Specc1	XM_011249106.2	chr11	62222385	62222699	-4.17	0.0104	overlap_hyper	12.7009	14.1087	12.8354	12.2457	12.8023	12.2249	-0.0766691	0.198545
Specc1	XM_006533656.3	chr11	62222385	62222699	-4.17	0.0104	overlap_hyper	12.7009	14.1087	12.8354	12.2457	12.8023	12.2249	-0.0766691	0.198545
Specc1	NM_001029936.3	chr11	62222385	62222699	-4.17	0.0104	overlap_hyper	12.7009	14.1087	12.8354	12.2457	12.8023	12.2249	-0.0766691	0.198545
Ncor1	XM_006532628.3	chr11	62343200	62343548	-3.02	0.0489	overlap_hyper	28.0078	28.8651	26.965	26.5248	28.0073	27.0862	-0.0262495	0.632157
Ncor1	XM_017314356.1	chr11	62343200	62343548	-3.02	0.0489	overlap_hyper	28.0078	28.8651	26.965	26.5248	28.0073	27.0862	-0.0262495	0.632157
Ncor1	XM_017314367.1	chr11	62343200	62343548	-3.02	0.0489	overlap_hyper	28.0078	28.8651	26.965	26.5248	28.0073	27.0862	-0.0262495	0.632157
Ncor1	XM_017314369.1	chr11	62343200	62343548	-3.02	0.0489	overlap_hyper	28.0078	28.8651	26.965	26.5248	28.0073	27.0862	-0.0262495	0.632157
Ncor1	XM_017314387.1	chr11	62343200	62343548	-3.02	0.0489	overlap_hyper	28.0078	28.8651	26.965	26.5248	28.0073	27.0862	-0.0262495	0.632157
Ncor1	XM_017314388.1	chr11	62343200	62343548	-3.02	0.0489	overlap_hyper	28.0078	28.8651	26.965	26.5248	28.0073	27.0862	-0.0262495	0.632157
Ncor1	XM_017314389.1	chr11	62343200	62343548	-3.02	0.0489	overlap_hyper	28.0078	28.8651	26.965	26.5248	28.0073	27.0862	-0.0262495	0.632157
Ncor1	NM_001252313.1	chr11	62343200	62343548	-3.02	0.0489	overlap_hyper	28.0078	28.8651	26.965	26.5248	28.0073	27.0862	-0.0262495	0.632157
Ncor1	NM_011308.3	chr11	62343200	62343548	-3.02	0.0489	overlap_hyper	28.0078	28.8651	26.965	26.5248	28.0073	27.0862	-0.0262495	0.632157
Ncor1	XM_006532624.3	chr11	62343200	62343548	-3.02	0.0489	overlap_hyper	28.0078	28.8651	26.965	26.5248	28.0073	27.0862	-0.0262495	0.632157
Ncor1	XM_017314368.1	chr11	62343200	62343548	-3.02	0.0489	overlap_hyper	28.0078	28.8651	26.965	26.5248	28.0073	27.0862	-0.0262495	0.632157
Ncor1	XM_017314379.1	chr11	62343200	62343548	-3.02	0.0489	overlap_hyper	28.0078	28.8651	26.965	26.5248	28.0073	27.0862	-0.0262495	0.632157
Ncor1	XM_006532613.3	chr11	62343200	62343548	-3.02	0.0489	overlap_hyper	28.0078	28.8651	26.965	26.5248	28.0073	27.0862	-0.0262495	0.632157
Ncor1	XM_006532614.3	chr11	62343200	62343548	-3.02	0.0489	overlap_hyper	28.0078	28.8651	26.965	26.5248	28.0073	27.0862	-0.0262495	0.632157
Ncor1	XM_006532616.3	chr11	62343200	62343548	-3.02	0.0489	overlap_hyper	28.0078	28.8651	26.965	26.5248	28.0073	27.0862	-0.0262495	0.632157
Ncor1	XM_006532618.3	chr11	62343200	62343548	-3.02	0.0489	overlap_hyper	28.0078	28.8651	26.965	26.5248	28.0073	27.0862	-0.0262495	0.632157
Ncor1	XM_006532619.3	chr11	62343200	62343548	-3.02	0.0489	overlap_hyper	28.0078	28.8651	26.965	26.5248	28.0073	27.0862	-0.0262495	0.632157
Ncor1	XM_006532620.3	chr11	62343200	62343548	-3.02	0.0489	overlap_hyper	28.0078	28.8651	26.965	26.5248	28.0073	27.0862	-0.0262495	0.632157
Ncor1	XM_006532621.3	chr11	62343200	62343548	-3.02	0.0489	overlap_hyper	28.0078	28.8651	26.965	26.5248	28.0073	27.0862	-0.0262495	0.632157
Ncor1	XM_006532623.3	chr11	62343200	62343548	-3.02	0.0489	overlap_hyper	28.0078	28.8651	26.965	26.5248	28.0073	27.0862	-0.0262495	0.632157
Ncor1	XM_006532625.3	chr11	62343200	62343548	-3.02	0.0489	overlap_hyper	28.0078	28.8651	26.965	26.5248	28.0073	27.0862	-0.0262495	0.632157
Ncor1	XM_006532626.3	chr11	62343200	62343548	-3.02	0.0489	overlap_hyper	28.0078	28.8651	26.965	26.5248	28.0073	27.0862	-0.0262495	0.632157
Ncor1	XM_006532627.3	chr11	62343200	62343548	-3.02	0.0489	overlap_hyper	28.0078	28.8651	26.965	26.5248	28.0073	27.0862	-0.0262495	0.632157
Ncor1	XM_017314359.1	chr11	62343200	62343548	-3.02	0.0489	overlap_hyper	28.0078	28.8651	26.965	26.5248	28.0073	27.0862	-0.0262495	0.632157
Ncor1	XM_017314360.1	chr11	62343200	62343548	-3.02	0.0489	overlap_hyper	28.0078	28.8651	26.965	26.5248	28.0073	27.0862	-0.0262495	0.632157
Ncor1	XM_017314361.1	chr11	62343200	62343548	-3.02	0.0489	overlap_hyper	28.0078	28.8651	26.965	26.5248	28.0073	27.0862	-0.0262495	0.632157
Ncor1	XM_017314362.1	chr11	62343200	62343548	-3.02	0.0489	overlap_hyper	28.0078	28.8651	26.965	26.5248	28.0073	27.0862	-0.0262495	0.632157
Ncor1	XM_017314365.1	chr11	62343200	62343548	-3.02	0.0489	overlap_hyper	28.0078	28.8651	26.965	26.5248	28.0073	27.0862	-0.0262495	0.632157
Ncor1	XM_017314366.1	chr11	62343200	62343548	-3.02	0.0489	overlap_hyper	28.0078	28.8651	26.965	26.5248	28.0073	27.0862	-0.0262495	0.632157
Ncor1	XM_017314370.1	chr11	62343200	62343548	-3.02	0.0489	overlap_hyper	28.0078	28.8651	26.965	26.5248	28.0073	27.0862	-0.0262495	0.632157
Ncor1	XM_017314371.1	chr11	62343200	62343548	-3.02	0.0489	overlap_hyper	28.0078	28.8651	26.965	26.5248	28.0073	27.0862	-0.0262495	0.632157
Ncor1	XM_017314372.1	chr11	62343200	62343548	-3.02	0.0489	overlap_hyper	28.0078	28.8651	26.965	26.5248	28.0073	27.0862	-0.0262495	0.632157
Ncor1	XM_017314373.1	chr11	62343200	62343548	-3.02	0.0489	overlap_hyper	28.0078	28.8651	26.965	26.5248	28.0073	27.0862	-0.0262495	0.632157
Ncor1	XM_017314374.1	chr11	62343200	62343548	-3.02	0.0489	overlap_hyper	28.0078	28.8651	26.965	26.5248	28.0073	27.0862	-0.0262495	0.632157
Ncor1	XM_017314375.1	chr11	62343200	62343548	-3.02	0.0489	overlap_hyper	28.0078	28.8651	26.965	26.5248	28.0073	27.0862	-0.0262495	0.632157
Ncor1	XM_017314377.1	chr11	62343200	62343548	-3.02	0.0489	overlap_hyper	28.0078	28.8651	26.965	26.5248	28.0073	27.0862	-0.0262495	0.632157
Ncor1	XM_017314378.1	chr11	62343200	62343548	-3.02	0.0489	overlap_hyper	28.0078	28.8651	26.965	26.5248	28.0073	27.0862	-0.0262495	0.632157
Ncor1	XM_017314380.1	chr11	62343200	62343548	-3.02	0.0489	overlap_hyper	28.0078	28.8651	26.965	26.5248	28.0073	27.0862	-0.0262495	0.632157
Ncor1	XM_017314382.1	chr11	62343200	62343548	-3.02	0.0489	overlap_hyper	28.0078	28.8651	26.965	26.5248	28.0073	27.0862	-0.0262495	0.632157
Ncor1	XM_017314384.1	chr11	62343200	62343548	-3.02	0.0489	overlap_hyper	28.0078	28.8651	26.965	26.5248	28.0073	27.0862	-0.0262495	0.632157
Ncor1	XM_017314385.1	chr11	62343200	62343548	-3.02	0.0489	overlap_hyper	28.0078	28.8651	26.965	26.5248	28.0073	27.0862	-0.0262495	0.632157
Ncor1	XM_017314386.1	chr11	62343200	62343548	-3.02	0.0489	overlap_hyper	28.0078	28.8651	26.965	26.5248	28.0073	27.0862	-0.0262495	0.632157
Ncor1	XM_017314391.1	chr11	62343200	62343548	-3.02	0.0489	overlap_hyper	28.0078	28.8651	26.965	26.5248	28.0073	27.0862	-0.0262495	0.632157
Ncor1	XM_017314358.1	chr11	62343200	62343548	-3.02	0.0489	overlap_hyper	28.0078	28.8651	26.965	26.5248	28.0073	27.0862	-0.0262495	0.632157
Ncor1	XM_017314363.1	chr11	62343200	62343548	-3.02	0.0489	overlap_hyper	28.0078	28.8651	26.965	26.5248	28.0073	27.0862	-0.0262495	0.632157
Ncor1	XM_017314357.1	chr11	62343200	62343548	-3.02	0.0489	overlap_hyper	28.0078	28.8651	26.965	26.5248	28.0073	27.0862	-0.0262495	0.632157
Ncor1	XM_017314364.1	chr11	62343200	62343548	-3.02	0.0489	overlap_hyper	28.0078	28.8651	26.965	26.5248	28.0073	27.0862	-0.0262495	0.632157
Ncor1	XM_006532615.3	chr11	62343200	62343548	-3.02	0.0489	overlap_hyper	28.0078	28.8651	26.965	26.5248	28.0073	27.0862	-0.0262495	0.632157
Ncor1	XM_017314376.1	chr11	62343200	62343548	-3.02	0.0489	overlap_hyper	28.0078	28.8651	26.965	26.5248	28.0073	27.0862	-0.0262495	0.632157
Ncor1	XM_017314381.1	chr11	62343200	62343548	-3.02	0.0489	overlap_hyper	28.0078	28.8651	26.965	26.5248	28.0073	27.0862	-0.0262495	0.632157
Ncor1	XM_017314383.1	chr11	62343200	62343548	-3.02	0.0489	overlap_hyper	28.0078	28.8651	26.965	26.5248	28.0073	27.0862	-0.0262495	0.632157
Ncor1	XM_017314390.1	chr11	62343200	62343548	-3.02	0.0489	overlap_hyper	28.0078	28.8651	26.965	26.5248	28.0073	27.0862	-0.0262495	0.632157
Ncor1	XM_006532628.3	chr11	62344717	62345038	-3.27	0.0352	overlap_hyper	28.0078	28.8651	26.965	26.5248	28.0073	27.0862	-0.0262495	0.632157
Ncor1	XM_017314356.1	chr11	62344717	62345038	-3.27	0.0352	overlap_hyper	28.0078	28.8651	26.965	26.5248	28.0073	27.0862	-0.0262495	0.632157
Ncor1	XM_017314367.1	chr11	62344717	62345038	-3.27	0.0352	overlap_hyper	28.0078	28.8651	26.965	26.5248	28.0073	27.0862	-0.0262495	0.632157
Ncor1	XM_017314369.1	chr11	62344717	62345038	-3.27	0.0352	overlap_hyper	28.0078	28.8651	26.965	26.5248	28.0073	27.0862	-0.0262495	0.632157
Ncor1	XM_017314387.1	chr11	62344717	62345038	-3.27	0.0352	overlap_hyper	28.0078	28.8651	26.965	26.5248	28.0073	27.0862	-0.0262495	0.632157
Ncor1	XM_017314388.1	chr11	62344717	62345038	-3.27	0.0352	overlap_hyper	28.0078	28.8651	26.965	26.5248	28.0073	27.0862	-0.0262495	0.632157
Ncor1	XM_017314389.1	chr11	62344717	62345038	-3.27	0.0352	overlap_hyper	28.0078	28.8651	26.965	26.5248	28.0073	27.0862	-0.0262495	0.632157
Ncor1	NM_001252313.1	chr11	62344717	62345038	-3.27	0.0352	overlap_hyper	28.0078	28.8651	26.965	26.5248	28.0073	27.0862	-0.0262495	0.632157
Ncor1	NM_011308.3	chr11	62344717	62345038	-3.27	0.0352	overlap_hyper	28.0078	28.8651	26.965	26.5248	28.0073	27.0862	-0.0262495	0.632157
Ncor1	XM_006532624.3	chr11	62344717	62345038	-3.27	0.0352	overlap_hyper	28.0078	28.8651	26.965	26.5248	28.0073	27.0862	-0.0262495	0.632157
Ncor1	XM_017314368.1	chr11	62344717	62345038	-3.27	0.0352	overlap_hyper	28.0078	28.8651	26.965	26.5248	28.0073	27.0862	-0.0262495	0.632157
Ncor1	XM_017314379.1	chr11	62344717	62345038	-3.27	0.0352	overlap_hyper	28.0078	28.8651	26.965	26.5248	28.0073	27.0862	-0.0262495	0.632157
Ncor1	XM_006532613.3	chr11	62344717	62345038	-3.27	0.0352	overlap_hyper	28.0078	28.8651	26.965	26.5248	28.0073	27.0862	-0.0262495	0.632157
Ncor1	XM_006532614.3	chr11	62344717	62345038	-3.27	0.0352	overlap_hyper	28.0078	28.8651	26.965	26.5248	28.0073	27.0862	-0.0262495	0.632157
Ncor1	XM_006532616.3	chr11	62344717	62345038	-3.27	0.0352	overlap_hyper	28.0078	28.8651	26.965	26.5248	28.0073	27.0862	-0.0262495	0.632157
Ncor1	XM_006532618.3	chr11	62344717	62345038	-3.27	0.0352	overlap_hyper	28.0078	28.8651	26.965	26.5248	28.0073	27.0862	-0.0262495	0.632157
Ncor1	XM_006532619.3	chr11	62344717	62345038	-3.27	0.0352	overlap_hyper	28.0078	28.8651	26.965	26.5248	28.0073	27.0862	-0.0262495	0.632157
Ncor1	XM_006532620.3	chr11	62344717	62345038	-3.27	0.0352	overlap_hyper	28.0078	28.8651	26.965	26.5248	28.0073	27.0862	-0.0262495	0.632157
Ncor1	XM_006532621.3	chr11	62344717	62345038	-3.27	0.0352	overlap_hyper	28.0078	28.8651	26.965	26.5248	28.0073	27.0862	-0.0262495	0.632157
Ncor1	XM_006532623.3	chr11	62344717	62345038	-3.27	0.0352	overlap_hyper	28.0078	28.8651	26.965	26.5248	28.0073	27.0862	-0.0262495	0.632157
Ncor1	XM_006532625.3	chr11	62344717	62345038	-3.27	0.0352	overlap_hyper	28.0078	28.8651	26.965	26.5248	28.0073	27.0862	-0.0262495	0.632157
Ncor1	XM_006532626.3	chr11	62344717	62345038	-3.27	0.0352	overlap_hyper	28.0078	28.8651	26.965	26.5248	28.0073	27.0862	-0.0262495	0.632157
Ncor1	XM_006532627.3	chr11	62344717	62345038	-3.27	0.0352	overlap_hyper	28.0078	28.8651	26.965	26.5248	28.0073	27.0862	-0.0262495	0.632157
Ncor1	XM_017314359.1	chr11	62344717	62345038	-3.27	0.0352	overlap_hyper	28.0078	28.8651	26.965	26.5248	28.0073	27.0862	-0.0262495	0.632157
Ncor1	XM_017314360.1	chr11	62344717	62345038	-3.27	0.0352	overlap_hyper	28.0078	28.8651	26.965	26.5248	28.0073	27.0862	-0.0262495	0.632157
Ncor1	XM_017314361.1	chr11	62344717	62345038	-3.27	0.0352	overlap_hyper	28.0078	28.8651	26.965	26.5248	28.0073	27.0862	-0.0262495	0.632157
Ncor1	XM_017314362.1	chr11	62344717	62345038	-3.27	0.0352	overlap_hyper	28.0078	28.8651	26.965	26.5248	28.0073	27.0862	-0.0262495	0.632157
Ncor1	XM_017314365.1	chr11	62344717	62345038	-3.27	0.0352	overlap_hyper	28.0078	28.8651	26.965	26.5248	28.0073	27.0862	-0.0262495	0.632157
Ncor1	XM_017314366.1	chr11	62344717	62345038	-3.27	0.0352	overlap_hyper	28.0078	28.8651	26.965	26.5248	28.0073	27.0862	-0.0262495	0.632157
Ncor1	XM_017314370.1	chr11	62344717	62345038	-3.27	0.0352	overlap_hyper	28.0078	28.8651	26.965	26.5248	28.0073	27.0862	-0.0262495	0.632157
Ncor1	XM_017314371.1	chr11	62344717	62345038	-3.27	0.0352	overlap_hyper	28.0078	28.8651	26.965	26.5248	28.0073	27.0862	-0.0262495	0.632157
Ncor1	XM_017314372.1	chr11	62344717	62345038	-3.27	0.0352	overlap_hyper	28.0078	28.8651	26.965	26.5248	28.0073	27.0862	-0.0262495	0.632157
Ncor1	XM_017314373.1	chr11	62344717	62345038	-3.27	0.0352	overlap_hyper	28.0078	28.8651	26.965	26.5248	28.0073	27.0862	-0.0262495	0.632157
Ncor1	XM_017314374.1	chr11	62344717	62345038	-3.27	0.0352	overlap_hyper	28.0078	28.8651	26.965	26.5248	28.0073	27.0862	-0.0262495	0.632157
Ncor1	XM_017314375.1	chr11	62344717	62345038	-3.27	0.0352	overlap_hyper	28.0078	28.8651	26.965	26.5248	28.0073	27.0862	-0.0262495	0.632157
Ncor1	XM_017314377.1	chr11	62344717	62345038	-3.27	0.0352	overlap_hyper	28.0078	28.8651	26.965	26.5248	28.0073	27.0862	-0.0262495	0.632157
Ncor1	XM_017314378.1	chr11	62344717	62345038	-3.27	0.0352	overlap_hyper	28.0078	28.8651	26.965	26.5248	28.0073	27.0862	-0.0262495	0.632157
Ncor1	XM_017314380.1	chr11	62344717	62345038	-3.27	0.0352	overlap_hyper	28.0078	28.8651	26.965	26.5248	28.0073	27.0862	-0.0262495	0.632157
Ncor1	XM_017314382.1	chr11	62344717	62345038	-3.27	0.0352	overlap_hyper	28.0078	28.8651	26.965	26.5248	28.0073	27.0862	-0.0262495	0.632157
Ncor1	XM_017314384.1	chr11	62344717	62345038	-3.27	0.0352	overlap_hyper	28.0078	28.8651	26.965	26.5248	28.0073	27.0862	-0.0262495	0.632157
Ncor1	XM_017314385.1	chr11	62344717	62345038	-3.27	0.0352	overlap_hyper	28.0078	28.8651	26.965	26.5248	28.0073	27.0862	-0.0262495	0.632157
Ncor1	XM_017314386.1	chr11	62344717	62345038	-3.27	0.0352	overlap_hyper	28.0078	28.8651	26.965	26.5248	28.0073	27.0862	-0.0262495	0.632157
Ncor1	XM_017314391.1	chr11	62344717	62345038	-3.27	0.0352	overlap_hyper	28.0078	28.8651	26.965	26.5248	28.0073	27.0862	-0.0262495	0.632157
Ncor1	XM_017314358.1	chr11	62344717	62345038	-3.27	0.0352	overlap_hyper	28.0078	28.8651	26.965	26.5248	28.0073	27.0862	-0.0262495	0.632157
Ncor1	XM_017314363.1	chr11	62344717	62345038	-3.27	0.0352	overlap_hyper	28.0078	28.8651	26.965	26.5248	28.0073	27.0862	-0.0262495	0.632157
Ncor1	XM_017314357.1	chr11	62344717	62345038	-3.27	0.0352	overlap_hyper	28.0078	28.8651	26.965	26.5248	28.0073	27.0862	-0.0262495	0.632157
Ncor1	XM_017314364.1	chr11	62344717	62345038	-3.27	0.0352	overlap_hyper	28.0078	28.8651	26.965	26.5248	28.0073	27.0862	-0.0262495	0.632157
Ncor1	XM_006532615.3	chr11	62344717	62345038	-3.27	0.0352	overlap_hyper	28.0078	28.8651	26.965	26.5248	28.0073	27.0862	-0.0262495	0.632157
Ncor1	XM_017314376.1	chr11	62344717	62345038	-3.27	0.0352	overlap_hyper	28.0078	28.8651	26.965	26.5248	28.0073	27.0862	-0.0262495	0.632157
Ncor1	XM_017314381.1	chr11	62344717	62345038	-3.27	0.0352	overlap_hyper	28.0078	28.8651	26.965	26.5248	28.0073	27.0862	-0.0262495	0.632157
Ncor1	XM_017314383.1	chr11	62344717	62345038	-3.27	0.0352	overlap_hyper	28.0078	28.8651	26.965	26.5248	28.0073	27.0862	-0.0262495	0.632157
Ncor1	XM_017314390.1	chr11	62344717	62345038	-3.27	0.0352	overlap_hyper	28.0078	28.8651	26.965	26.5248	28.0073	27.0862	-0.0262495	0.632157
Cenpv	XM_006534333.3	chr11	62525093	62525404	-3.95	0.0221	overlap_hyper	7.25687	7.82581	8.15248	6.51444	6.4482	7.4667	-0.172086	0.0730592
Cenpv	NM_028448.1	chr11	62525093	62525404	-3.95	0.0221	overlap_hyper	7.25687	7.82581	8.15248	6.51444	6.4482	7.4667	-0.172086	0.0730592
Cenpv	XR_001780064.1	chr11	62525093	62525404	-3.95	0.0221	overlap_hyper	7.25687	7.82581	8.15248	6.51444	6.4482	7.4667	-0.172086	0.0730592
Myoc	NM_010865.3	chr1	162648860	162649515	-6.8	0.00035	overlap_hyper	16.001	14.3292	15.0004	11.895	11.3382	11.9517	-0.35251	4.28e-06
7420461P10Rik	NM_001177581.1	chr1	162648860	162649515	-6.8	0.00035	overlap_hyper	#N/A	#N/A	#N/A	#N/A	#N/A	#N/A	#N/A	#N/A
Tmed4	NM_134020.1	chr11	6271597	6271953	-5.24	0.00345	overlap_hyper	41.0588	40.0639	41.2093	40.3281	37.1901	39.0838	-0.0577465	0.330114
Fmo1	NM_010231.2	chr1	162829858	162830437	-4.58	0.00948	overlap_hyper	3.38065	3.38753	3.94818	3.19352	3.76717	3.57307	-0.0120892	0.929115
Fmo1	XM_006496662.3	chr1	162829858	162830437	-4.58	0.00948	overlap_hyper	3.38065	3.38753	3.94818	3.19352	3.76717	3.57307	-0.0120892	0.929115
Fmo1	XM_006496663.3	chr1	162829858	162830437	-4.58	0.00948	overlap_hyper	3.38065	3.38753	3.94818	3.19352	3.76717	3.57307	-0.0120892	0.929115
Kifap3	XM_006496681.3	chr1	163883202	163883534	-5.59	0.00131	overlap_hyper	88.9904	89.5236	89.5758	89.8809	88.7634	86.8091	-0.00229662	0.965005
Kifap3	XM_006496679.3	chr1	163883202	163883534	-5.59	0.00131	overlap_hyper	88.9904	89.5236	89.5758	89.8809	88.7634	86.8091	-0.00229662	0.965005
Kifap3	NM_001305643.1	chr1	163883202	163883534	-5.59	0.00131	overlap_hyper	88.9904	89.5236	89.5758	89.8809	88.7634	86.8091	-0.00229662	0.965005
Kifap3	NM_010629.3	chr1	163883202	163883534	-5.59	0.00131	overlap_hyper	88.9904	89.5236	89.5758	89.8809	88.7634	86.8091	-0.00229662	0.965005
Kifap3	XM_006496681.3	chr1	163915639	163916148	-6.67	0.000424	overlap_hyper	88.9904	89.5236	89.5758	89.8809	88.7634	86.8091	-0.00229662	0.965005
Kifap3	XM_006496679.3	chr1	163915639	163916148	-6.67	0.000424	overlap_hyper	88.9904	89.5236	89.5758	89.8809	88.7634	86.8091	-0.00229662	0.965005
Kifap3	NM_001305643.1	chr1	163915639	163916148	-6.67	0.000424	overlap_hyper	88.9904	89.5236	89.5758	89.8809	88.7634	86.8091	-0.00229662	0.965005
Kifap3	NM_010629.3	chr1	163915639	163916148	-6.67	0.000424	overlap_hyper	88.9904	89.5236	89.5758	89.8809	88.7634	86.8091	-0.00229662	0.965005
Atp1b1	NM_009721.6	chr1	164437839	164438041	-3.6	0.0217	overlap_hyper	798.912	816.861	821.92	882.866	877.059	873.413	0.123452	0.0118198
Dcaf6	XM_006497006.2	chr1	165388773	165389110	-3.81	0.0178	overlap_hyper	33.697	32.6999	33.009	32.4526	32.2723	31.4288	-0.0360353	0.504376
Dcaf6	NM_028759.1	chr1	165388773	165389110	-3.81	0.0178	overlap_hyper	33.697	32.6999	33.009	32.4526	32.2723	31.4288	-0.0360353	0.504376
Dcaf6	XM_006497004.1	chr1	165388773	165389110	-3.81	0.0178	overlap_hyper	33.697	32.6999	33.009	32.4526	32.2723	31.4288	-0.0360353	0.504376
Dcaf6	XM_006497005.1	chr1	165388773	165389110	-3.81	0.0178	overlap_hyper	33.697	32.6999	33.009	32.4526	32.2723	31.4288	-0.0360353	0.504376
Dcaf6	XR_373618.1	chr1	165388773	165389110	-3.81	0.0178	overlap_hyper	33.697	32.6999	33.009	32.4526	32.2723	31.4288	-0.0360353	0.504376
Dcaf6	XR_001778389.1	chr1	165388773	165389110	-3.81	0.0178	overlap_hyper	33.697	32.6999	33.009	32.4526	32.2723	31.4288	-0.0360353	0.504376
Dcaf6	XM_006497008.1	chr1	165388773	165389110	-3.81	0.0178	overlap_hyper	33.697	32.6999	33.009	32.4526	32.2723	31.4288	-0.0360353	0.504376
Dcaf6	XR_865654.1	chr1	165388773	165389110	-3.81	0.0178	overlap_hyper	33.697	32.6999	33.009	32.4526	32.2723	31.4288	-0.0360353	0.504376
Fam78b	XM_006496789.1	chr1	167087802	167088296	-4.83	0.0052	overlap_hyper	5.2827	5.00291	4.78328	5.42183	5.19734	4.84376	0.0486587	0.528214
Fam78b	NM_001160261.1	chr1	167087802	167088296	-4.83	0.0052	overlap_hyper	5.2827	5.00291	4.78328	5.42183	5.19734	4.84376	0.0486587	0.528214
Fam78b	NM_001160262.1	chr1	167087802	167088296	-4.83	0.0052	overlap_hyper	5.2827	5.00291	4.78328	5.42183	5.19734	4.84376	0.0486587	0.528214
Fam78b	NM_175461.4	chr1	167087802	167088296	-4.83	0.0052	overlap_hyper	5.2827	5.00291	4.78328	5.42183	5.19734	4.84376	0.0486587	0.528214
Gm33610	XR_865714.2	chr1	167087802	167088296	-4.83	0.0052	overlap_hyper	#N/A	#N/A	#N/A	#N/A	#N/A	#N/A	#N/A	#N/A
Gm33610	XR_865713.2	chr1	167087802	167088296	-4.83	0.0052	overlap_hyper	#N/A	#N/A	#N/A	#N/A	#N/A	#N/A	#N/A	#N/A
Gm33610	XR_373685.3	chr1	167087802	167088296	-4.83	0.0052	overlap_hyper	#N/A	#N/A	#N/A	#N/A	#N/A	#N/A	#N/A	#N/A
Gm33610	XR_865715.2	chr1	167087802	167088296	-4.83	0.0052	overlap_hyper	#N/A	#N/A	#N/A	#N/A	#N/A	#N/A	#N/A	#N/A
Tmco1	NM_001039483.1	chr1	167329993	167330561	-7.1	0.000223	overlap_hyper	9.74621	10.3113	11.0428	10.2974	10.917	9.48033	-0.00804082	0.928786
Aldh9a1	NM_019993.3	chr1	167367272	167367685	-3.99	0.0199	overlap_hyper	10.3191	10.5354	10.656	10.1543	9.86208	10.8863	-0.0152135	0.819866
Aldh9a1	XM_006496950.3	chr1	167367272	167367685	-3.99	0.0199	overlap_hyper	10.3191	10.5354	10.656	10.1543	9.86208	10.8863	-0.0152135	0.819866
Gas7	XM_006532202.1	chr11	67687673	67688342	-4.85	0.00358	overlap_hyper	55.7402	51.9941	53.3695	48.9642	49.4634	51.9561	-0.0874009	0.109857
Gas7	XM_006532210.2	chr11	67687673	67688342	-4.85	0.00358	overlap_hyper	55.7402	51.9941	53.3695	48.9642	49.4634	51.9561	-0.0874009	0.109857
Gas7	NM_008088.5	chr11	67687673	67688342	-4.85	0.00358	overlap_hyper	55.7402	51.9941	53.3695	48.9642	49.4634	51.9561	-0.0874009	0.109857
Gas7	XM_017314262.1	chr11	67687673	67688342	-4.85	0.00358	overlap_hyper	55.7402	51.9941	53.3695	48.9642	49.4634	51.9561	-0.0874009	0.109857
Gas7	XM_006532205.3	chr11	67687673	67688342	-4.85	0.00358	overlap_hyper	55.7402	51.9941	53.3695	48.9642	49.4634	51.9561	-0.0874009	0.109857
Gas7	NM_001109657.3	chr11	67687673	67688342	-4.85	0.00358	overlap_hyper	55.7402	51.9941	53.3695	48.9642	49.4634	51.9561	-0.0874009	0.109857
Gas7	XM_006532209.1	chr11	67687673	67688342	-4.85	0.00358	overlap_hyper	55.7402	51.9941	53.3695	48.9642	49.4634	51.9561	-0.0874009	0.109857
Gas7	NM_001277079.1	chr11	67687673	67688342	-4.85	0.00358	overlap_hyper	55.7402	51.9941	53.3695	48.9642	49.4634	51.9561	-0.0874009	0.109857
Gas7	NM_001277080.1	chr11	67687673	67688342	-4.85	0.00358	overlap_hyper	55.7402	51.9941	53.3695	48.9642	49.4634	51.9561	-0.0874009	0.109857
Gas7	XM_006532211.2	chr11	67687673	67688342	-4.85	0.00358	overlap_hyper	55.7402	51.9941	53.3695	48.9642	49.4634	51.9561	-0.0874009	0.109857
Gas7	XM_006532208.3	chr11	67687673	67688342	-4.85	0.00358	overlap_hyper	55.7402	51.9941	53.3695	48.9642	49.4634	51.9561	-0.0874009	0.109857
Glp2r	XM_006534562.3	chr11	67687673	67688342	-4.85	0.00358	overlap_hyper	0.76667	0.685135	0.803283	0.723474	0.479414	0.749699	-0.194961	0.280365
Pbx1	NM_008783.3	chr1	168154099	168154317	-5.54	0.00226	overlap_hyper	17.432	15.6822	16.3243	16.5506	15.6704	15.9386	-0.0260862	0.655462
Pbx1	XM_006496700.2	chr1	168154099	168154317	-5.54	0.00226	overlap_hyper	17.432	15.6822	16.3243	16.5506	15.6704	15.9386	-0.0260862	0.655462
Pbx1	NM_001291508.1	chr1	168154099	168154317	-5.54	0.00226	overlap_hyper	17.432	15.6822	16.3243	16.5506	15.6704	15.9386	-0.0260862	0.655462
Pbx1	NM_001291509.1	chr1	168154099	168154317	-5.54	0.00226	overlap_hyper	17.432	15.6822	16.3243	16.5506	15.6704	15.9386	-0.0260862	0.655462
Pbx1	NM_183355.3	chr1	168154099	168154317	-5.54	0.00226	overlap_hyper	17.432	15.6822	16.3243	16.5506	15.6704	15.9386	-0.0260862	0.655462
Pbx1	XM_006496699.2	chr1	168154099	168154317	-5.54	0.00226	overlap_hyper	17.432	15.6822	16.3243	16.5506	15.6704	15.9386	-0.0260862	0.655462
Pbx1	NM_008783.3	chr1	168209487	168209762	-3.82	0.019	overlap_hyper	17.432	15.6822	16.3243	16.5506	15.6704	15.9386	-0.0260862	0.655462
Pbx1	XM_006496700.2	chr1	168209487	168209762	-3.82	0.019	overlap_hyper	17.432	15.6822	16.3243	16.5506	15.6704	15.9386	-0.0260862	0.655462
Pbx1	NM_001291508.1	chr1	168209487	168209762	-3.82	0.019	overlap_hyper	17.432	15.6822	16.3243	16.5506	15.6704	15.9386	-0.0260862	0.655462
Pbx1	NM_001291509.1	chr1	168209487	168209762	-3.82	0.019	overlap_hyper	17.432	15.6822	16.3243	16.5506	15.6704	15.9386	-0.0260862	0.655462
Pbx1	NM_183355.3	chr1	168209487	168209762	-3.82	0.019	overlap_hyper	17.432	15.6822	16.3243	16.5506	15.6704	15.9386	-0.0260862	0.655462
Pbx1	XM_006496699.2	chr1	168209487	168209762	-3.82	0.019	overlap_hyper	17.432	15.6822	16.3243	16.5506	15.6704	15.9386	-0.0260862	0.655462
Myh10	NM_175260.2	chr11	68699204	68699457	-4.35	0.00866	overlap_hyper	40.2627	42.5625	37.5256	39.567	37.399	40.1661	-0.0272962	0.640828
Myh10	XM_006534489.2	chr11	68699204	68699457	-4.35	0.00866	overlap_hyper	40.2627	42.5625	37.5256	39.567	37.399	40.1661	-0.0272962	0.640828
Myh10	XM_017314834.1	chr11	68699204	68699457	-4.35	0.00866	overlap_hyper	40.2627	42.5625	37.5256	39.567	37.399	40.1661	-0.0272962	0.640828
Myh10	XM_017314835.1	chr11	68699204	68699457	-4.35	0.00866	overlap_hyper	40.2627	42.5625	37.5256	39.567	37.399	40.1661	-0.0272962	0.640828
Wrap53	NM_144824.2	chr11	69561898	69562201	-4.28	0.0109	overlap_hyper	2.67965	3.0244	3.52162	2.73356	2.68315	2.90731	-0.138475	0.271163
Wrap53	XR_388402.3	chr11	69561898	69562201	-4.28	0.0109	overlap_hyper	2.67965	3.0244	3.52162	2.73356	2.68315	2.90731	-0.138475	0.271163
Polr2a	NM_001291068.1	chr11	69744730	69745159	-3.07	0.0477	overlap_hyper	14.377	15.0132	13.6013	14.1776	14.3023	12.6926	-0.050588	0.437191
Nlgn2	NM_198862.2	chr11	69827051	69827334	-5.97	0.0012	overlap_hyper	22.935	23.0825	22.7818	21.29	21.2643	23	-0.057267	0.29407
Nlgn2	XM_006532903.3	chr11	69827051	69827334	-5.97	0.0012	overlap_hyper	22.935	23.0825	22.7818	21.29	21.2643	23	-0.057267	0.29407
Nlgn2	XM_006532901.2	chr11	69827051	69827334	-5.97	0.0012	overlap_hyper	22.935	23.0825	22.7818	21.29	21.2643	23	-0.057267	0.29407
Nlgn2	XM_006532902.3	chr11	69827051	69827334	-5.97	0.0012	overlap_hyper	22.935	23.0825	22.7818	21.29	21.2643	23	-0.057267	0.29407
Eif5a	NM_001166590.1	chr11	69917153	69917866	-3.21	0.0373	overlap_hyper	120.282	114.192	125.473	120.656	116.022	122.68	0.00933829	0.867306
Eif5a	NM_001166592.1	chr11	69917153	69917866	-3.21	0.0373	overlap_hyper	120.282	114.192	125.473	120.656	116.022	122.68	0.00933829	0.867306
Eif5a	NM_001166594.1	chr11	69917153	69917866	-3.21	0.0373	overlap_hyper	120.282	114.192	125.473	120.656	116.022	122.68	0.00933829	0.867306
Eif5a	NM_001166596.1	chr11	69917153	69917866	-3.21	0.0373	overlap_hyper	120.282	114.192	125.473	120.656	116.022	122.68	0.00933829	0.867306
Eif5a	NM_001166595.1	chr11	69917153	69917866	-3.21	0.0373	overlap_hyper	120.282	114.192	125.473	120.656	116.022	122.68	0.00933829	0.867306
Eif5a	NM_001166589.1	chr11	69917153	69917866	-3.21	0.0373	overlap_hyper	120.282	114.192	125.473	120.656	116.022	122.68	0.00933829	0.867306
Eif5a	NM_001166591.1	chr11	69917153	69917866	-3.21	0.0373	overlap_hyper	120.282	114.192	125.473	120.656	116.022	122.68	0.00933829	0.867306
Eif5a	NM_181582.4	chr11	69917153	69917866	-3.21	0.0373	overlap_hyper	120.282	114.192	125.473	120.656	116.022	122.68	0.00933829	0.867306
Eif5a	NM_001166593.1	chr11	69917153	69917866	-3.21	0.0373	overlap_hyper	120.282	114.192	125.473	120.656	116.022	122.68	0.00933829	0.867306
Eif5a	XM_011249058.2	chr11	69917153	69917866	-3.21	0.0373	overlap_hyper	120.282	114.192	125.473	120.656	116.022	122.68	0.00933829	0.867306
Ctdnep1	NM_026017.2	chr11	69988523	69988906	-5.52	0.00243	overlap_hyper	32.5391	31.7104	35.9819	31.7788	36.2802	32.7945	0.0213939	0.778171
Gabarap	NM_019749.4	chr11	69994406	69994839	-6.79	0.000352	overlap_hyper	153.306	151.507	175.271	163.84	176.316	162.53	0.0787041	0.243996
Acadvl	NM_017366.3	chr11	70011391	70011638	-3.33	0.0335	overlap_hyper	17.8703	18.8812	17.7173	17.6563	18.0505	17.5383	-0.0208278	0.752491
Dlg4	XM_006532144.2	chr11	70030231	70030831	-4.21	0.00925	overlap_hyper	162.849	164.399	164.612	151.549	148.408	163.802	-0.073057	0.170352
Dlg4	XM_006532148.2	chr11	70030231	70030831	-4.21	0.00925	overlap_hyper	162.849	164.399	164.612	151.549	148.408	163.802	-0.073057	0.170352
Dlg4	XM_006532150.2	chr11	70030231	70030831	-4.21	0.00925	overlap_hyper	162.849	164.399	164.612	151.549	148.408	163.802	-0.073057	0.170352
Dlg4	NM_001109752.1	chr11	70030231	70030831	-4.21	0.00925	overlap_hyper	162.849	164.399	164.612	151.549	148.408	163.802	-0.073057	0.170352
Dlg4	NM_007864.3	chr11	70030231	70030831	-4.21	0.00925	overlap_hyper	162.849	164.399	164.612	151.549	148.408	163.802	-0.073057	0.170352
Dlg4	XM_017314248.1	chr11	70030231	70030831	-4.21	0.00925	overlap_hyper	162.849	164.399	164.612	151.549	148.408	163.802	-0.073057	0.170352
Dlg4	XR_001779872.1	chr11	70030231	70030831	-4.21	0.00925	overlap_hyper	162.849	164.399	164.612	151.549	148.408	163.802	-0.073057	0.170352
Dlg4	XM_006532147.3	chr11	70030231	70030831	-4.21	0.00925	overlap_hyper	162.849	164.399	164.612	151.549	148.408	163.802	-0.073057	0.170352
Dlg4	XM_006532149.3	chr11	70030231	70030831	-4.21	0.00925	overlap_hyper	162.849	164.399	164.612	151.549	148.408	163.802	-0.073057	0.170352
Nos1ap	XR_373617.3	chr1	170317882	170318185	-3.66	0.0219	overlap_hyper	21.8798	21.387	21.3971	20.8264	20.8416	21.352	-0.0250069	0.630107
Nos1ap	NM_001109985.1	chr1	170317882	170318185	-3.66	0.0219	overlap_hyper	21.8798	21.387	21.3971	20.8264	20.8416	21.352	-0.0250069	0.630107
Mink1	XR_388490.3	chr11	70604859	70605203	-9.27	8.7e-06	overlap_hyper	70.2028	77.6202	72.0088	65.5798	68.194	71.7205	-0.0849074	0.14322
Mink1	XM_006533678.2	chr11	70604859	70605203	-9.27	8.7e-06	overlap_hyper	70.2028	77.6202	72.0088	65.5798	68.194	71.7205	-0.0849074	0.14322
Mink1	XM_017314645.1	chr11	70604859	70605203	-9.27	8.7e-06	overlap_hyper	70.2028	77.6202	72.0088	65.5798	68.194	71.7205	-0.0849074	0.14322
Mink1	XM_006533677.2	chr11	70604859	70605203	-9.27	8.7e-06	overlap_hyper	70.2028	77.6202	72.0088	65.5798	68.194	71.7205	-0.0849074	0.14322
Mink1	XM_006533679.2	chr11	70604859	70605203	-9.27	8.7e-06	overlap_hyper	70.2028	77.6202	72.0088	65.5798	68.194	71.7205	-0.0849074	0.14322
Mink1	XM_006533682.3	chr11	70604859	70605203	-9.27	8.7e-06	overlap_hyper	70.2028	77.6202	72.0088	65.5798	68.194	71.7205	-0.0849074	0.14322
Mink1	XM_017314646.1	chr11	70604859	70605203	-9.27	8.7e-06	overlap_hyper	70.2028	77.6202	72.0088	65.5798	68.194	71.7205	-0.0849074	0.14322
Mink1	XM_006533681.3	chr11	70604859	70605203	-9.27	8.7e-06	overlap_hyper	70.2028	77.6202	72.0088	65.5798	68.194	71.7205	-0.0849074	0.14322
Mink1	NM_001045959.1	chr11	70604859	70605203	-9.27	8.7e-06	overlap_hyper	70.2028	77.6202	72.0088	65.5798	68.194	71.7205	-0.0849074	0.14322
Mink1	NM_001045964.1	chr11	70604859	70605203	-9.27	8.7e-06	overlap_hyper	70.2028	77.6202	72.0088	65.5798	68.194	71.7205	-0.0849074	0.14322
Mink1	NM_016713.2	chr11	70604859	70605203	-9.27	8.7e-06	overlap_hyper	70.2028	77.6202	72.0088	65.5798	68.194	71.7205	-0.0849074	0.14322
Mink1	NM_176893.2	chr11	70604859	70605203	-9.27	8.7e-06	overlap_hyper	70.2028	77.6202	72.0088	65.5798	68.194	71.7205	-0.0849074	0.14322
Mink1	XR_388490.3	chr11	70612083	70612560	-8.35	3.43e-05	overlap_hyper	70.2028	77.6202	72.0088	65.5798	68.194	71.7205	-0.0849074	0.14322
Mink1	XM_006533678.2	chr11	70612083	70612560	-8.35	3.43e-05	overlap_hyper	70.2028	77.6202	72.0088	65.5798	68.194	71.7205	-0.0849074	0.14322
Mink1	XM_017314645.1	chr11	70612083	70612560	-8.35	3.43e-05	overlap_hyper	70.2028	77.6202	72.0088	65.5798	68.194	71.7205	-0.0849074	0.14322
Mink1	XM_006533677.2	chr11	70612083	70612560	-8.35	3.43e-05	overlap_hyper	70.2028	77.6202	72.0088	65.5798	68.194	71.7205	-0.0849074	0.14322
Mink1	XM_006533679.2	chr11	70612083	70612560	-8.35	3.43e-05	overlap_hyper	70.2028	77.6202	72.0088	65.5798	68.194	71.7205	-0.0849074	0.14322
Mink1	XM_006533682.3	chr11	70612083	70612560	-8.35	3.43e-05	overlap_hyper	70.2028	77.6202	72.0088	65.5798	68.194	71.7205	-0.0849074	0.14322
Mink1	XM_017314646.1	chr11	70612083	70612560	-8.35	3.43e-05	overlap_hyper	70.2028	77.6202	72.0088	65.5798	68.194	71.7205	-0.0849074	0.14322
Mink1	XM_006533681.3	chr11	70612083	70612560	-8.35	3.43e-05	overlap_hyper	70.2028	77.6202	72.0088	65.5798	68.194	71.7205	-0.0849074	0.14322
Mink1	NM_001045959.1	chr11	70612083	70612560	-8.35	3.43e-05	overlap_hyper	70.2028	77.6202	72.0088	65.5798	68.194	71.7205	-0.0849074	0.14322
Mink1	NM_001045964.1	chr11	70612083	70612560	-8.35	3.43e-05	overlap_hyper	70.2028	77.6202	72.0088	65.5798	68.194	71.7205	-0.0849074	0.14322
Mink1	NM_016713.2	chr11	70612083	70612560	-8.35	3.43e-05	overlap_hyper	70.2028	77.6202	72.0088	65.5798	68.194	71.7205	-0.0849074	0.14322
Mink1	NM_176893.2	chr11	70612083	70612560	-8.35	3.43e-05	overlap_hyper	70.2028	77.6202	72.0088	65.5798	68.194	71.7205	-0.0849074	0.14322
Olfml2b	XM_006496901.2	chr1	170681915	170682183	-3.72	0.0185	overlap_hyper	14.4317	15.4615	16.1869	15.515	15.8924	17.6429	0.102635	0.14844
Olfml2b	NM_177068.4	chr1	170681915	170682183	-3.72	0.0185	overlap_hyper	14.4317	15.4615	16.1869	15.515	15.8924	17.6429	0.102635	0.14844
Dhx33	NM_178367.4	chr11	70987264	70987594	-4.19	0.0102	overlap_hyper	13.3075	13.8423	13.8287	14.2101	13.8649	16.1158	0.121408	0.062871
Dhx33	XM_011248927.2	chr11	70987264	70987594	-4.19	0.0102	overlap_hyper	13.3075	13.8423	13.8287	14.2101	13.8649	16.1158	0.121408	0.062871
Dhx33	XR_001779954.1	chr11	70987264	70987594	-4.19	0.0102	overlap_hyper	13.3075	13.8423	13.8287	14.2101	13.8649	16.1158	0.121408	0.062871
Alyref2	NM_019484.4	chr1	171504015	171504302	-3.59	0.0229	overlap_hyper	3.63666	4.82511	5.02662	3.87457	3.44925	3.77168	-0.275465	0.0687248
Adcy1	NM_009622.1	chr11	7175112	7175539	-3.39	0.0297	overlap_hyper	72.4146	69.4345	64.1058	63.7137	61.9416	72.6157	-0.0434825	0.518761
Wscd1	XM_006532929.3	chr11	71788476	71788866	-6.11	0.000976	overlap_hyper	22.0912	26.3228	24.778	22.7195	21.7653	23.6267	-0.0921	0.152476
Wscd1	XM_006532930.3	chr11	71788476	71788866	-6.11	0.000976	overlap_hyper	22.0912	26.3228	24.778	22.7195	21.7653	23.6267	-0.0921	0.152476
Wscd1	NM_177618.4	chr11	71788476	71788866	-6.11	0.000976	overlap_hyper	22.0912	26.3228	24.778	22.7195	21.7653	23.6267	-0.0921	0.152476
Wscd1	XM_006532928.3	chr11	71788476	71788866	-6.11	0.000976	overlap_hyper	22.0912	26.3228	24.778	22.7195	21.7653	23.6267	-0.0921	0.152476
Wscd1	XM_006532931.3	chr11	71788476	71788866	-6.11	0.000976	overlap_hyper	22.0912	26.3228	24.778	22.7195	21.7653	23.6267	-0.0921	0.152476
Wscd1	XM_006532932.3	chr11	71788476	71788866	-6.11	0.000976	overlap_hyper	22.0912	26.3228	24.778	22.7195	21.7653	23.6267	-0.0921	0.152476
Igfbp3	NM_008343.2	chr11	7207181	7207662	-6.29	0.000768	overlap_hyper	7.38476	7.69058	7.33108	8.04441	7.59411	7.71409	0.0706358	0.355588
Igfbp3	XM_011243665.2	chr11	7207181	7207662	-6.29	0.000768	overlap_hyper	7.38476	7.69058	7.33108	8.04441	7.59411	7.71409	0.0706358	0.355588
Copa	NM_009938.4	chr1	172119132	172119441	-4.02	0.019	overlap_hyper	48.3105	50.4217	47.524	49.2533	48.6195	47.0679	-0.0010624	0.986246
Copa	XM_011238748.2	chr1	172119132	172119441	-4.02	0.019	overlap_hyper	48.3105	50.4217	47.524	49.2533	48.6195	47.0679	-0.0010624	0.986246
Pex19	XM_006496713.3	chr1	172134153	172134548	-5.24	0.00352	overlap_hyper	18.9492	19.4441	19.9409	19.4339	17.7484	19.4935	-0.030203	0.623657
Pex19	NM_001159525.1	chr1	172134153	172134548	-5.24	0.00352	overlap_hyper	18.9492	19.4441	19.9409	19.4339	17.7484	19.4935	-0.030203	0.623657
Pex19	NM_023041.3	chr1	172134153	172134548	-5.24	0.00352	overlap_hyper	18.9492	19.4441	19.9409	19.4339	17.7484	19.4935	-0.030203	0.623657
Dcaf8	NM_153555.2	chr1	172173765	172173969	-7.41	0.000143	overlap_hyper	33.798	36.177	34.0709	31.8674	31.6603	33.8074	-0.0839512	0.128054
Dcaf8	XM_006497065.3	chr1	172173765	172173969	-7.41	0.000143	overlap_hyper	33.798	36.177	34.0709	31.8674	31.6603	33.8074	-0.0839512	0.128054
Dcaf8	XM_011238889.2	chr1	172173765	172173969	-7.41	0.000143	overlap_hyper	33.798	36.177	34.0709	31.8674	31.6603	33.8074	-0.0839512	0.128054
Atp1a2	NM_178405.3	chr1	172274502	172274875	-6.01	0.00068	overlap_hyper	169.512	172.58	165.002	153.896	152.738	157.774	-0.114895	0.0218614
Igsf8	NM_080419.2	chr1	172317347	172317659	-6.32	0.000719	overlap_hyper	47.6885	55.4605	53.7592	43.3946	40.37	48.4184	-0.235512	0.000970984
Spns2	NM_001276383.1	chr11	72452673	72453052	-5.69	0.00182	overlap_hyper	10.9861	12.3341	12.8999	10.4301	10.9357	12.9895	-0.0633378	0.462458
Spns2	XM_006532936.3	chr11	72452673	72453052	-5.69	0.00182	overlap_hyper	10.9861	12.3341	12.8999	10.4301	10.9357	12.9895	-0.0633378	0.462458
Spns2	XM_006532934.1	chr11	72452673	72453052	-5.69	0.00182	overlap_hyper	10.9861	12.3341	12.8999	10.4301	10.9357	12.9895	-0.0633378	0.462458
Spns2	XM_006532935.1	chr11	72452673	72453052	-5.69	0.00182	overlap_hyper	10.9861	12.3341	12.8999	10.4301	10.9357	12.9895	-0.0633378	0.462458
Spns2	XM_017314460.1	chr11	72452673	72453052	-5.69	0.00182	overlap_hyper	10.9861	12.3341	12.8999	10.4301	10.9357	12.9895	-0.0633378	0.462458
Spns2	XR_388404.2	chr11	72452673	72453052	-5.69	0.00182	overlap_hyper	10.9861	12.3341	12.8999	10.4301	10.9357	12.9895	-0.0633378	0.462458
Spns2	NM_153060.3	chr11	72452673	72453052	-5.69	0.00182	overlap_hyper	10.9861	12.3341	12.8999	10.4301	10.9357	12.9895	-0.0633378	0.462458
Cfap45	NM_027972.1	chr1	172544934	172545187	-4.19	0.0169	overlap_hyper	3.17609	4.85058	3.62091	3.08755	4.02951	3.10324	-0.177377	0.306439
4933439K11Rik	NR_040558.1	chr1	172544934	172545187	-4.19	0.0169	overlap_hyper	#N/A	#N/A	#N/A	#N/A	#N/A	#N/A	#N/A	#N/A
Camkk1	XM_006533761.3	chr11	73040035	73040248	-3.92	0.0219	overlap_hyper	25.298	27.3721	26.1319	23.7739	21.2483	26.048	-0.137295	0.0416333
Camkk1	XM_006533760.3	chr11	73040035	73040248	-3.92	0.0219	overlap_hyper	25.298	27.3721	26.1319	23.7739	21.2483	26.048	-0.137295	0.0416333
Camkk1	NM_018883.2	chr11	73040035	73040248	-3.92	0.0219	overlap_hyper	25.298	27.3721	26.1319	23.7739	21.2483	26.048	-0.137295	0.0416333
Cadm3	NM_053199.3	chr1	173335790	173336497	-9.05	1.2e-05	overlap_hyper	90.1699	92.7629	86.4196	85.3584	83.4693	86.5296	-0.0650054	0.212389
Fmn2	NM_019445.2	chr1	174608280	174608856	-4.99	0.00305	overlap_hyper	13.8435	14.1253	14.1258	13.8935	13.7054	13.951	-0.00687171	0.895896
Tsr1	NM_177325.3	chr11	74907688	74908294	-3.55	0.0236	overlap_hyper	11.2368	11.0866	11.0052	11.271	10.7121	12.1305	0.046909	0.497235
Srr	XM_011249056.2	chr11	74907688	74908294	-3.55	0.0236	overlap_hyper	23.2055	24.0273	22.4722	22.5874	24.241	23.2486	0.0203131	0.724139
Srr	XM_011249057.2	chr11	74907688	74908294	-3.55	0.0236	overlap_hyper	23.2055	24.0273	22.4722	22.5874	24.241	23.2486	0.0203131	0.724139
Srr	XM_017314570.1	chr11	74907688	74908294	-3.55	0.0236	overlap_hyper	23.2055	24.0273	22.4722	22.5874	24.241	23.2486	0.0203131	0.724139
Srr	XM_017314569.1	chr11	74907688	74908294	-3.55	0.0236	overlap_hyper	23.2055	24.0273	22.4722	22.5874	24.241	23.2486	0.0203131	0.724139
Srr	NM_001163311.1	chr11	74907688	74908294	-3.55	0.0236	overlap_hyper	23.2055	24.0273	22.4722	22.5874	24.241	23.2486	0.0203131	0.724139
Srr	NM_013761.4	chr11	74907688	74908294	-3.55	0.0236	overlap_hyper	23.2055	24.0273	22.4722	22.5874	24.241	23.2486	0.0203131	0.724139
Srr	XM_006533457.3	chr11	74907688	74908294	-3.55	0.0236	overlap_hyper	23.2055	24.0273	22.4722	22.5874	24.241	23.2486	0.0203131	0.724139
Srr	XM_017314571.1	chr11	74907688	74908294	-3.55	0.0236	overlap_hyper	23.2055	24.0273	22.4722	22.5874	24.241	23.2486	0.0203131	0.724139
Srr	XM_017314572.1	chr11	74907688	74908294	-3.55	0.0236	overlap_hyper	23.2055	24.0273	22.4722	22.5874	24.241	23.2486	0.0203131	0.724139
Rgs7	XM_006496829.3	chr1	175079427	175079747	-3.04	0.047	overlap_hyper	32.3284	29.797	30.5887	31.8632	32.3533	31.2296	0.0542243	0.345533
Rgs7	NM_001199003.1	chr1	175079427	175079747	-3.04	0.047	overlap_hyper	32.3284	29.797	30.5887	31.8632	32.3533	31.2296	0.0542243	0.345533
Rgs7	NM_011880.3	chr1	175079427	175079747	-3.04	0.047	overlap_hyper	32.3284	29.797	30.5887	31.8632	32.3533	31.2296	0.0542243	0.345533
Rgs7	XM_006496828.3	chr1	175079427	175079747	-3.04	0.047	overlap_hyper	32.3284	29.797	30.5887	31.8632	32.3533	31.2296	0.0542243	0.345533
Rgs7	XM_006496830.3	chr1	175079427	175079747	-3.04	0.047	overlap_hyper	32.3284	29.797	30.5887	31.8632	32.3533	31.2296	0.0542243	0.345533
Rgs7	XM_006496831.3	chr1	175079427	175079747	-3.04	0.047	overlap_hyper	32.3284	29.797	30.5887	31.8632	32.3533	31.2296	0.0542243	0.345533
Rgs7	XM_006496833.3	chr1	175079427	175079747	-3.04	0.047	overlap_hyper	32.3284	29.797	30.5887	31.8632	32.3533	31.2296	0.0542243	0.345533
Rgs7	XM_006496834.3	chr1	175079427	175079747	-3.04	0.047	overlap_hyper	32.3284	29.797	30.5887	31.8632	32.3533	31.2296	0.0542243	0.345533
Rgs7	XM_011238808.2	chr1	175079427	175079747	-3.04	0.047	overlap_hyper	32.3284	29.797	30.5887	31.8632	32.3533	31.2296	0.0542243	0.345533
Rgs7	XM_011238809.2	chr1	175079427	175079747	-3.04	0.047	overlap_hyper	32.3284	29.797	30.5887	31.8632	32.3533	31.2296	0.0542243	0.345533
Rgs7	XM_017320465.1	chr1	175079427	175079747	-3.04	0.047	overlap_hyper	32.3284	29.797	30.5887	31.8632	32.3533	31.2296	0.0542243	0.345533
Rgs7	XM_017320467.1	chr1	175079427	175079747	-3.04	0.047	overlap_hyper	32.3284	29.797	30.5887	31.8632	32.3533	31.2296	0.0542243	0.345533
Rgs7	XM_017320468.1	chr1	175079427	175079747	-3.04	0.047	overlap_hyper	32.3284	29.797	30.5887	31.8632	32.3533	31.2296	0.0542243	0.345533
Rpa1	NM_001164223.1	chr11	75328695	75328942	3.39	0.0406	overlap_hypo	20.457	21.0235	20.6418	20.4175	20.0848	21.298	0.00489067	0.939266
Rpa1	NM_026653.2	chr11	75328695	75328942	3.39	0.0406	overlap_hypo	20.457	21.0235	20.6418	20.4175	20.0848	21.298	0.00489067	0.939266
Rpa1	XM_006534051.1	chr11	75328695	75328942	3.39	0.0406	overlap_hypo	20.457	21.0235	20.6418	20.4175	20.0848	21.298	0.00489067	0.939266
Pitpna	NM_008850.2	chr11	75627848	75628196	-4.14	0.0103	overlap_hyper	102.838	105.747	104.438	109.156	105.41	108.172	0.0559407	0.256173
Doc2b	NM_007873.3	chr11	75771251	75771778	-3.96	0.0135	overlap_hyper	26.3178	29.8446	29.9453	26.0036	27.7713	27.3681	-0.0732904	0.244873
Gemin4	NM_177367.3	chr11	76213719	76214170	-3.36	0.0321	overlap_hyper	1.84161	2.27752	2.17232	2.18053	1.81434	2.15058	-0.0252682	0.868382
Blmh	NM_178645.4	chr11	76952352	76952554	-4.01	0.0127	overlap_hyper	25.3695	26.7756	26.0446	28.6424	28.4888	27.315	0.122375	0.0402844
Blmh	NM_178645.4	chr11	76965677	76965878	-4.15	0.01	overlap_hyper	25.3695	26.7756	26.0446	28.6424	28.4888	27.315	0.122375	0.0402844
Akt3	XM_006496821.3	chr1	177023212	177023685	-5.77	0.0016	overlap_hyper	27.4706	26.4162	26.7467	27.5186	27.0631	27.7251	0.0415825	0.418506
Akt3	XM_017320418.1	chr1	177023212	177023685	-5.77	0.0016	overlap_hyper	27.4706	26.4162	26.7467	27.5186	27.0631	27.7251	0.0415825	0.418506
Akt3	XM_006496819.3	chr1	177023212	177023685	-5.77	0.0016	overlap_hyper	27.4706	26.4162	26.7467	27.5186	27.0631	27.7251	0.0415825	0.418506
Akt3	XM_006496818.3	chr1	177023212	177023685	-5.77	0.0016	overlap_hyper	27.4706	26.4162	26.7467	27.5186	27.0631	27.7251	0.0415825	0.418506
Akt3	NM_011785.3	chr1	177023212	177023685	-5.77	0.0016	overlap_hyper	27.4706	26.4162	26.7467	27.5186	27.0631	27.7251	0.0415825	0.418506
Akt3	XM_006496821.3	chr1	177025251	177025640	-3.03	0.048	overlap_hyper	27.4706	26.4162	26.7467	27.5186	27.0631	27.7251	0.0415825	0.418506
Akt3	XM_017320418.1	chr1	177025251	177025640	-3.03	0.048	overlap_hyper	27.4706	26.4162	26.7467	27.5186	27.0631	27.7251	0.0415825	0.418506
Akt3	XM_006496819.3	chr1	177025251	177025640	-3.03	0.048	overlap_hyper	27.4706	26.4162	26.7467	27.5186	27.0631	27.7251	0.0415825	0.418506
Akt3	XM_006496818.3	chr1	177025251	177025640	-3.03	0.048	overlap_hyper	27.4706	26.4162	26.7467	27.5186	27.0631	27.7251	0.0415825	0.418506
Akt3	NM_011785.3	chr1	177025251	177025640	-3.03	0.048	overlap_hyper	27.4706	26.4162	26.7467	27.5186	27.0631	27.7251	0.0415825	0.418506
Taok1	NM_144825.2	chr11	77537569	77537879	-3.09	0.0451	overlap_hyper	12.0919	10.8183	11.9961	12.0211	12.277	11.5975	0.0523575	0.398924
Taok1	XM_011248929.2	chr11	77537569	77537879	-3.09	0.0451	overlap_hyper	12.0919	10.8183	11.9961	12.0211	12.277	11.5975	0.0523575	0.398924
Taok1	XM_006532960.2	chr11	77537569	77537879	-3.09	0.0451	overlap_hyper	12.0919	10.8183	11.9961	12.0211	12.277	11.5975	0.0523575	0.398924
Taok1	XM_006532958.3	chr11	77537569	77537879	-3.09	0.0451	overlap_hyper	12.0919	10.8183	11.9961	12.0211	12.277	11.5975	0.0523575	0.398924
Taok1	XM_006532959.3	chr11	77537569	77537879	-3.09	0.0451	overlap_hyper	12.0919	10.8183	11.9961	12.0211	12.277	11.5975	0.0523575	0.398924
Taok1	XM_011248930.2	chr11	77537569	77537879	-3.09	0.0451	overlap_hyper	12.0919	10.8183	11.9961	12.0211	12.277	11.5975	0.0523575	0.398924
Taok1	XM_011248931.2	chr11	77537569	77537879	-3.09	0.0451	overlap_hyper	12.0919	10.8183	11.9961	12.0211	12.277	11.5975	0.0523575	0.398924
Nufip2	XM_006534062.3	chr11	77716471	77717171	4.78	0.00496	overlap_hypo	5.6116	4.34539	5.10568	5.65671	5.15388	5.17828	0.0975451	0.255701
Nufip2	NM_001024205.2	chr11	77716471	77717171	4.78	0.00496	overlap_hypo	5.6116	4.34539	5.10568	5.65671	5.15388	5.17828	0.0975451	0.255701
Traf4	NM_009423.4	chr11	78160907	78161241	-7.03	0.000254	overlap_hyper	2.55965	2.58838	2.41307	2.26758	2.33484	2.25753	-0.127546	0.270002
Traf4	XM_006533156.3	chr11	78160907	78161241	-7.03	0.000254	overlap_hyper	2.55965	2.58838	2.41307	2.26758	2.33484	2.25753	-0.127546	0.270002
Supt6	NM_009297.2	chr11	78226736	78227172	-4.23	0.00895	overlap_hyper	48.3963	51.0323	48.1031	47.8383	51.4447	49.9799	0.0294176	0.601364
Supt6	XR_001779939.1	chr11	78226736	78227172	-4.23	0.00895	overlap_hyper	48.3963	51.0323	48.1031	47.8383	51.4447	49.9799	0.0294176	0.601364
Supt6	XM_006532743.3	chr11	78226736	78227172	-4.23	0.00895	overlap_hyper	48.3963	51.0323	48.1031	47.8383	51.4447	49.9799	0.0294176	0.601364
2610507B11Rik	XR_001780057.1	chr11	78285241	78285640	5.64	0.00173	overlap_hypo	37.6079	38.0139	35.8303	37.3385	36.469	37.443	0.00935557	0.859052
2610507B11Rik	XR_001780058.1	chr11	78285241	78285640	5.64	0.00173	overlap_hypo	37.6079	38.0139	35.8303	37.3385	36.469	37.443	0.00935557	0.859052
2610507B11Rik	NM_001002004.2	chr11	78285241	78285640	5.64	0.00173	overlap_hypo	37.6079	38.0139	35.8303	37.3385	36.469	37.443	0.00935557	0.859052
2610507B11Rik	XM_006534312.1	chr11	78285241	78285640	5.64	0.00173	overlap_hypo	37.6079	38.0139	35.8303	37.3385	36.469	37.443	0.00935557	0.859052
2610507B11Rik	XM_017314790.1	chr11	78285241	78285640	5.64	0.00173	overlap_hypo	37.6079	38.0139	35.8303	37.3385	36.469	37.443	0.00935557	0.859052
2610507B11Rik	XR_001780059.1	chr11	78285241	78285640	5.64	0.00173	overlap_hypo	37.6079	38.0139	35.8303	37.3385	36.469	37.443	0.00935557	0.859052
Tnfaip1	NM_001159392.1	chr11	78523365	78523837	-7.01	0.00026	overlap_hyper	11.1745	11.4737	11.1873	10.5523	10.7692	10.1962	-0.0908588	0.157649
Tnfaip1	NM_009395.4	chr11	78523365	78523837	-7.01	0.00026	overlap_hyper	11.1745	11.4737	11.1873	10.5523	10.7692	10.1962	-0.0908588	0.157649
Fam58b	NM_197989.1	chr11	78750618	78751363	-3.87	0.0152	overlap_hyper	7.51337	8.38496	8.10519	8.05935	7.07824	7.39098	-0.08331	0.456246
Ksr1	XM_006532338.3	chr11	79036531	79036895	-6.7	0.00042	overlap_hyper	13.8407	15.5666	14.4903	13.353	12.8753	14.5283	-0.0950061	0.125135
Ksr1	XM_011248773.2	chr11	79036531	79036895	-6.7	0.00042	overlap_hyper	13.8407	15.5666	14.4903	13.353	12.8753	14.5283	-0.0950061	0.125135
Ksr1	XM_011248774.2	chr11	79036531	79036895	-6.7	0.00042	overlap_hyper	13.8407	15.5666	14.4903	13.353	12.8753	14.5283	-0.0950061	0.125135
Ksr1	XM_011248772.2	chr11	79036531	79036895	-6.7	0.00042	overlap_hyper	13.8407	15.5666	14.4903	13.353	12.8753	14.5283	-0.0950061	0.125135
Ksr1	XM_011248775.2	chr11	79036531	79036895	-6.7	0.00042	overlap_hyper	13.8407	15.5666	14.4903	13.353	12.8753	14.5283	-0.0950061	0.125135
Ksr1	XM_006532334.3	chr11	79036531	79036895	-6.7	0.00042	overlap_hyper	13.8407	15.5666	14.4903	13.353	12.8753	14.5283	-0.0950061	0.125135
Ksr1	XM_006532335.3	chr11	79036531	79036895	-6.7	0.00042	overlap_hyper	13.8407	15.5666	14.4903	13.353	12.8753	14.5283	-0.0950061	0.125135
Ksr1	XM_011248771.2	chr11	79036531	79036895	-6.7	0.00042	overlap_hyper	13.8407	15.5666	14.4903	13.353	12.8753	14.5283	-0.0950061	0.125135
Ksr1	XM_011248770.2	chr11	79036531	79036895	-6.7	0.00042	overlap_hyper	13.8407	15.5666	14.4903	13.353	12.8753	14.5283	-0.0950061	0.125135
Ksr1	NM_013571.2	chr11	79036531	79036895	-6.7	0.00042	overlap_hyper	13.8407	15.5666	14.4903	13.353	12.8753	14.5283	-0.0950061	0.125135
Ksr1	XR_388355.3	chr11	79036531	79036895	-6.7	0.00042	overlap_hyper	13.8407	15.5666	14.4903	13.353	12.8753	14.5283	-0.0950061	0.125135
Ksr1	XM_006532336.3	chr11	79036531	79036895	-6.7	0.00042	overlap_hyper	13.8407	15.5666	14.4903	13.353	12.8753	14.5283	-0.0950061	0.125135
Rab11fip4	XM_006533403.1	chr11	79690318	79690695	-3.51	0.0292	overlap_hyper	33.2713	32.9582	32.1501	31.2077	28.7205	30.2612	-0.11386	0.0304408
Rab11fip4	NM_175543.3	chr11	79690318	79690695	-3.51	0.0292	overlap_hyper	33.2713	32.9582	32.1501	31.2077	28.7205	30.2612	-0.11386	0.0304408
Rab11fip4	XM_006533404.3	chr11	79690318	79690695	-3.51	0.0292	overlap_hyper	33.2713	32.9582	32.1501	31.2077	28.7205	30.2612	-0.11386	0.0304408
Rab11fip4	XM_006533403.1	chr11	79693496	79694599	-4.52	0.00596	overlap_hyper	33.2713	32.9582	32.1501	31.2077	28.7205	30.2612	-0.11386	0.0304408
Rab11fip4	XM_006533404.3	chr11	79693496	79694599	-4.52	0.00596	overlap_hyper	33.2713	32.9582	32.1501	31.2077	28.7205	30.2612	-0.11386	0.0304408
Stum	NM_001081227.2	chr1	180435248	180435976	-8.03	5.53e-05	overlap_hyper	75.4712	83.4964	76.7527	78.1259	75.4755	84.0091	0.023422	0.687681
Stum	XM_006496913.3	chr1	180435248	180435976	-8.03	5.53e-05	overlap_hyper	75.4712	83.4964	76.7527	78.1259	75.4755	84.0091	0.023422	0.687681
Stum	XM_006496914.3	chr1	180435248	180435976	-8.03	5.53e-05	overlap_hyper	75.4712	83.4964	76.7527	78.1259	75.4755	84.0091	0.023422	0.687681
Parp1	NM_007415.2	chr1	180587753	180587980	-3.12	0.0444	overlap_hyper	34.7294	32.8113	33.6805	37.0345	34.3587	38.7521	0.133778	0.0221214
Parp1	NM_007415.2	chr1	180600418	180600793	-4.74	0.00478	overlap_hyper	34.7294	32.8113	33.6805	37.0345	34.3587	38.7521	0.133778	0.0221214
H3f3a	NM_008210.5	chr1	180802723	180803260	3.52	0.0246	overlap_hypo	140.905	149.966	158.312	163.797	169.075	154.552	0.129878	0.0348615
Asic2	NM_007384.3	chr11	80880909	80881317	-7.81	7.81e-05	overlap_hyper	10.1496	10.1482	10.2975	9.7814	10.2297	10.8021	0.0235831	0.725896
Asic2	NM_001034013.2	chr11	80880909	80881317	-7.81	7.81e-05	overlap_hyper	10.1496	10.1482	10.2975	9.7814	10.2297	10.8021	0.0235831	0.725896
Asic2	XM_006531996.3	chr11	80880909	80881317	-7.81	7.81e-05	overlap_hyper	10.1496	10.1482	10.2975	9.7814	10.2297	10.8021	0.0235831	0.725896
Tmem63a	XR_001783670.1	chr1	180974066	180974385	-4.63	0.00839	overlap_hyper	6.44509	6.63593	7.95841	6.84841	6.71242	6.93648	-0.0271466	0.771094
Tmem63a	XM_006496721.3	chr1	180974066	180974385	-4.63	0.00839	overlap_hyper	6.44509	6.63593	7.95841	6.84841	6.71242	6.93648	-0.0271466	0.771094
Tmem63a	NM_144794.2	chr1	180974066	180974385	-4.63	0.00839	overlap_hyper	6.44509	6.63593	7.95841	6.84841	6.71242	6.93648	-0.0271466	0.771094
Tmem63a	XM_006496723.3	chr1	180974066	180974385	-4.63	0.00839	overlap_hyper	6.44509	6.63593	7.95841	6.84841	6.71242	6.93648	-0.0271466	0.771094
Tmem63a	XM_006496722.2	chr1	180974066	180974385	-4.63	0.00839	overlap_hyper	6.44509	6.63593	7.95841	6.84841	6.71242	6.93648	-0.0271466	0.771094
Nvl	NM_026171.2	chr1	181095461	181096100	-3.06	0.0463	overlap_hyper	5.07329	4.88195	5.19666	5.3186	4.8975	5.25071	0.0412415	0.514895
Nvl	XM_011238857.2	chr1	181095461	181096100	-3.06	0.0463	overlap_hyper	5.07329	4.88195	5.19666	5.3186	4.8975	5.25071	0.0412415	0.514895
Nvl	XM_011238856.2	chr1	181095461	181096100	-3.06	0.0463	overlap_hyper	5.07329	4.88195	5.19666	5.3186	4.8975	5.25071	0.0412415	0.514895
Nvl	XM_006496964.3	chr1	181095461	181096100	-3.06	0.0463	overlap_hyper	5.07329	4.88195	5.19666	5.3186	4.8975	5.25071	0.0412415	0.514895
Nvl	XR_373614.3	chr1	181095461	181096100	-3.06	0.0463	overlap_hyper	5.07329	4.88195	5.19666	5.3186	4.8975	5.25071	0.0412415	0.514895
Wdr26	NM_145514.5	chr1	181186060	181186263	-3.88	0.0147	overlap_hyper	20.3692	19.5635	19.6131	20.3512	20.5941	21.1061	0.071841	0.184147
Wdr26	XM_006496817.3	chr1	181186060	181186263	-3.88	0.0147	overlap_hyper	20.3692	19.5635	19.6131	20.3512	20.5941	21.1061	0.071841	0.184147
Wdr26	XR_373605.3	chr1	181186060	181186263	-3.88	0.0147	overlap_hyper	20.3692	19.5635	19.6131	20.3512	20.5941	21.1061	0.071841	0.184147
Wdr26	XR_373606.3	chr1	181186060	181186263	-3.88	0.0147	overlap_hyper	20.3692	19.5635	19.6131	20.3512	20.5941	21.1061	0.071841	0.184147
Wdr26	XM_006496816.3	chr1	181186060	181186263	-3.88	0.0147	overlap_hyper	20.3692	19.5635	19.6131	20.3512	20.5941	21.1061	0.071841	0.184147
Enah	NM_001083120.2	chr1	181923752	181924001	-8.67	2.12e-05	overlap_hyper	14.8851	14.9925	14.8308	14.2482	14.3624	13.9988	-0.0573016	0.272723
Enah	NM_001083121.2	chr1	181923752	181924001	-8.67	2.12e-05	overlap_hyper	14.8851	14.9925	14.8308	14.2482	14.3624	13.9988	-0.0573016	0.272723
Enah	NM_008680.3	chr1	181923752	181924001	-8.67	2.12e-05	overlap_hyper	14.8851	14.9925	14.8308	14.2482	14.3624	13.9988	-0.0573016	0.272723
Enah	NM_010135.3	chr1	181923752	181924001	-8.67	2.12e-05	overlap_hyper	14.8851	14.9925	14.8308	14.2482	14.3624	13.9988	-0.0573016	0.272723
Enah	XM_006496648.3	chr1	181923752	181924001	-8.67	2.12e-05	overlap_hyper	14.8851	14.9925	14.8308	14.2482	14.3624	13.9988	-0.0573016	0.272723
Enah	XM_006496649.3	chr1	181923752	181924001	-8.67	2.12e-05	overlap_hyper	14.8851	14.9925	14.8308	14.2482	14.3624	13.9988	-0.0573016	0.272723
Enah	XM_006496651.3	chr1	181923752	181924001	-8.67	2.12e-05	overlap_hyper	14.8851	14.9925	14.8308	14.2482	14.3624	13.9988	-0.0573016	0.272723
Enah	XM_006496650.3	chr1	181923752	181924001	-8.67	2.12e-05	overlap_hyper	14.8851	14.9925	14.8308	14.2482	14.3624	13.9988	-0.0573016	0.272723
Enah	XM_006496652.3	chr1	181923752	181924001	-8.67	2.12e-05	overlap_hyper	14.8851	14.9925	14.8308	14.2482	14.3624	13.9988	-0.0573016	0.272723
Enah	XM_006496646.3	chr1	181923752	181924001	-8.67	2.12e-05	overlap_hyper	14.8851	14.9925	14.8308	14.2482	14.3624	13.9988	-0.0573016	0.272723
Enah	XM_006496645.3	chr1	181923752	181924001	-8.67	2.12e-05	overlap_hyper	14.8851	14.9925	14.8308	14.2482	14.3624	13.9988	-0.0573016	0.272723
Enah	XM_006496643.3	chr1	181923752	181924001	-8.67	2.12e-05	overlap_hyper	14.8851	14.9925	14.8308	14.2482	14.3624	13.9988	-0.0573016	0.272723
Enah	XM_006496644.3	chr1	181923752	181924001	-8.67	2.12e-05	overlap_hyper	14.8851	14.9925	14.8308	14.2482	14.3624	13.9988	-0.0573016	0.272723
Enah	XM_006496647.3	chr1	181923752	181924001	-8.67	2.12e-05	overlap_hyper	14.8851	14.9925	14.8308	14.2482	14.3624	13.9988	-0.0573016	0.272723
Enah	XR_001780490.1	chr1	181923752	181924001	-8.67	2.12e-05	overlap_hyper	14.8851	14.9925	14.8308	14.2482	14.3624	13.9988	-0.0573016	0.272723
Trp53bp2	NM_173378.2	chr1	182446122	182446571	-6.53	0.000538	overlap_hyper	12.6624	13.5042	12.9798	12.3727	13.1432	12.616	-0.0256303	0.688904
Ap2b1	XM_006534258.3	chr11	83346450	83346803	-6.35	0.000675	overlap_hyper	72.3765	74.9504	70.3891	72.5203	74.3076	74.3872	0.0352616	0.500821
Ap2b1	XM_017314772.1	chr11	83346450	83346803	-6.35	0.000675	overlap_hyper	72.3765	74.9504	70.3891	72.5203	74.3076	74.3872	0.0352616	0.500821
Ap2b1	NM_001035854.2	chr11	83346450	83346803	-6.35	0.000675	overlap_hyper	72.3765	74.9504	70.3891	72.5203	74.3076	74.3872	0.0352616	0.500821
Ap2b1	NM_027915.3	chr11	83346450	83346803	-6.35	0.000675	overlap_hyper	72.3765	74.9504	70.3891	72.5203	74.3076	74.3872	0.0352616	0.500821
Ap2b1	XM_006534258.3	chr11	83402499	83402720	-3.72	0.0284	overlap_hyper	72.3765	74.9504	70.3891	72.5203	74.3076	74.3872	0.0352616	0.500821
Ap2b1	XM_017314772.1	chr11	83402499	83402720	-3.72	0.0284	overlap_hyper	72.3765	74.9504	70.3891	72.5203	74.3076	74.3872	0.0352616	0.500821
Ap2b1	NM_001035854.2	chr11	83402499	83402720	-3.72	0.0284	overlap_hyper	72.3765	74.9504	70.3891	72.5203	74.3076	74.3872	0.0352616	0.500821
Ap2b1	NM_027915.3	chr11	83402499	83402720	-3.72	0.0284	overlap_hyper	72.3765	74.9504	70.3891	72.5203	74.3076	74.3872	0.0352616	0.500821
Tada2a	XM_006532991.1	chr11	84079081	84079841	-3.68	0.0209	overlap_hyper	10.2524	10.2369	9.96762	10.1917	10.0793	10.4478	0.0252449	0.733374
Tada2a	NM_172562.3	chr11	84079081	84079841	-3.68	0.0209	overlap_hyper	10.2524	10.2369	9.96762	10.1917	10.0793	10.4478	0.0252449	0.733374
Tada2a	XM_006532989.3	chr11	84079081	84079841	-3.68	0.0209	overlap_hyper	10.2524	10.2369	9.96762	10.1917	10.0793	10.4478	0.0252449	0.733374
Tada2a	XR_001779958.1	chr11	84079081	84079841	-3.68	0.0209	overlap_hyper	10.2524	10.2369	9.96762	10.1917	10.0793	10.4478	0.0252449	0.733374
Bpnt1	XM_006497160.3	chr1	185352019	185352262	-5.89	0.0014	overlap_hyper	11.4688	11.7609	12.2019	11.9036	12.0313	11.3081	0.00345564	0.950996
Bpnt1	XM_006497161.3	chr1	185352019	185352262	-5.89	0.0014	overlap_hyper	11.4688	11.7609	12.2019	11.9036	12.0313	11.3081	0.00345564	0.950996
Bpnt1	XM_006497159.3	chr1	185352019	185352262	-5.89	0.0014	overlap_hyper	11.4688	11.7609	12.2019	11.9036	12.0313	11.3081	0.00345564	0.950996
Bpnt1	XM_006497162.3	chr1	185352019	185352262	-5.89	0.0014	overlap_hyper	11.4688	11.7609	12.2019	11.9036	12.0313	11.3081	0.00345564	0.950996
Bpnt1	NM_011794.3	chr1	185352019	185352262	-5.89	0.0014	overlap_hyper	11.4688	11.7609	12.2019	11.9036	12.0313	11.3081	0.00345564	0.950996
Bcas3	XM_006532537.3	chr11	85825129	85825442	-7.37	0.000151	overlap_hyper	5.04364	5.05725	5.18295	5.1668	4.58843	5.04553	-0.0351415	0.582641
Bcas3	XM_006532539.3	chr11	85825129	85825442	-7.37	0.000151	overlap_hyper	5.04364	5.05725	5.18295	5.1668	4.58843	5.04553	-0.0351415	0.582641
Bcas3	XM_017314342.1	chr11	85825129	85825442	-7.37	0.000151	overlap_hyper	5.04364	5.05725	5.18295	5.1668	4.58843	5.04553	-0.0351415	0.582641
Bcas3	XM_006532536.3	chr11	85825129	85825442	-7.37	0.000151	overlap_hyper	5.04364	5.05725	5.18295	5.1668	4.58843	5.04553	-0.0351415	0.582641
Bcas3	XM_006532538.2	chr11	85825129	85825442	-7.37	0.000151	overlap_hyper	5.04364	5.05725	5.18295	5.1668	4.58843	5.04553	-0.0351415	0.582641
Bcas3	XM_006532540.2	chr11	85825129	85825442	-7.37	0.000151	overlap_hyper	5.04364	5.05725	5.18295	5.1668	4.58843	5.04553	-0.0351415	0.582641
Bcas3	XM_017314343.1	chr11	85825129	85825442	-7.37	0.000151	overlap_hyper	5.04364	5.05725	5.18295	5.1668	4.58843	5.04553	-0.0351415	0.582641
Bcas3	XM_006532541.2	chr11	85825129	85825442	-7.37	0.000151	overlap_hyper	5.04364	5.05725	5.18295	5.1668	4.58843	5.04553	-0.0351415	0.582641
Bcas3	NM_001166642.1	chr11	85825129	85825442	-7.37	0.000151	overlap_hyper	5.04364	5.05725	5.18295	5.1668	4.58843	5.04553	-0.0351415	0.582641
Bcas3	NM_001166643.1	chr11	85825129	85825442	-7.37	0.000151	overlap_hyper	5.04364	5.05725	5.18295	5.1668	4.58843	5.04553	-0.0351415	0.582641
Bcas3	NM_138681.4	chr11	85825129	85825442	-7.37	0.000151	overlap_hyper	5.04364	5.05725	5.18295	5.1668	4.58843	5.04553	-0.0351415	0.582641
2610027K06Rik	NR_077059.1	chr11	85825129	85825442	-7.37	0.000151	overlap_hyper	#N/A	#N/A	#N/A	#N/A	#N/A	#N/A	#N/A	#N/A
Trim37	XM_006534072.2	chr11	87219381	87219716	-7.07	0.000232	overlap_hyper	63.7233	59.0526	57.608	57.9081	58.122	56.8528	-0.0492766	0.387575
Trim37	XM_011249212.2	chr11	87219381	87219716	-7.07	0.000232	overlap_hyper	63.7233	59.0526	57.608	57.9081	58.122	56.8528	-0.0492766	0.387575
Trim37	XM_011249209.1	chr11	87219381	87219716	-7.07	0.000232	overlap_hyper	63.7233	59.0526	57.608	57.9081	58.122	56.8528	-0.0492766	0.387575
Trim37	XM_011249210.1	chr11	87219381	87219716	-7.07	0.000232	overlap_hyper	63.7233	59.0526	57.608	57.9081	58.122	56.8528	-0.0492766	0.387575
Trim37	XM_011249211.1	chr11	87219381	87219716	-7.07	0.000232	overlap_hyper	63.7233	59.0526	57.608	57.9081	58.122	56.8528	-0.0492766	0.387575
Trim37	NM_197987.2	chr11	87219381	87219716	-7.07	0.000232	overlap_hyper	63.7233	59.0526	57.608	57.9081	58.122	56.8528	-0.0492766	0.387575
Trim37	XM_011249212.2	chr11	87229465	87230114	-3.68	0.0195	overlap_hyper	63.7233	59.0526	57.608	57.9081	58.122	56.8528	-0.0492766	0.387575
Trim37	XM_011249209.1	chr11	87229465	87230114	-3.68	0.0195	overlap_hyper	63.7233	59.0526	57.608	57.9081	58.122	56.8528	-0.0492766	0.387575
Trim37	XM_011249210.1	chr11	87229465	87230114	-3.68	0.0195	overlap_hyper	63.7233	59.0526	57.608	57.9081	58.122	56.8528	-0.0492766	0.387575
Trim37	XM_011249211.1	chr11	87229465	87230114	-3.68	0.0195	overlap_hyper	63.7233	59.0526	57.608	57.9081	58.122	56.8528	-0.0492766	0.387575
Ppm1e	NM_177167.4	chr11	87229465	87230114	-3.68	0.0195	overlap_hyper	82.3785	86.6286	81.6086	93.0419	89.8	94.971	0.160508	0.0017783
Sept4	XM_006532493.1	chr11	87588577	87589193	-4.33	0.00794	overlap_hyper	49.2065	46.7431	53.0933	49.3256	52.6649	46.341	0.00545467	0.935148
Sept4	XM_006532494.1	chr11	87588577	87589193	-4.33	0.00794	overlap_hyper	49.2065	46.7431	53.0933	49.3256	52.6649	46.341	0.00545467	0.935148
Sept4	XR_001779919.1	chr11	87588577	87589193	-4.33	0.00794	overlap_hyper	49.2065	46.7431	53.0933	49.3256	52.6649	46.341	0.00545467	0.935148
Sept4	XR_388364.1	chr11	87588577	87589193	-4.33	0.00794	overlap_hyper	49.2065	46.7431	53.0933	49.3256	52.6649	46.341	0.00545467	0.935148
Sept4	XM_006532496.1	chr11	87588577	87589193	-4.33	0.00794	overlap_hyper	49.2065	46.7431	53.0933	49.3256	52.6649	46.341	0.00545467	0.935148
Sept4	XM_006532498.3	chr11	87588577	87589193	-4.33	0.00794	overlap_hyper	49.2065	46.7431	53.0933	49.3256	52.6649	46.341	0.00545467	0.935148
Sept4	NM_001284398.1	chr11	87588577	87589193	-4.33	0.00794	overlap_hyper	49.2065	46.7431	53.0933	49.3256	52.6649	46.341	0.00545467	0.935148
Sept4	XM_006532501.2	chr11	87588577	87589193	-4.33	0.00794	overlap_hyper	49.2065	46.7431	53.0933	49.3256	52.6649	46.341	0.00545467	0.935148
Sept4	XM_006532499.1	chr11	87588577	87589193	-4.33	0.00794	overlap_hyper	49.2065	46.7431	53.0933	49.3256	52.6649	46.341	0.00545467	0.935148
Sept4	NM_001284392.1	chr11	87588577	87589193	-4.33	0.00794	overlap_hyper	49.2065	46.7431	53.0933	49.3256	52.6649	46.341	0.00545467	0.935148
Sept4	NM_001284394.1	chr11	87588577	87589193	-4.33	0.00794	overlap_hyper	49.2065	46.7431	53.0933	49.3256	52.6649	46.341	0.00545467	0.935148
Sept4	NM_011129.2	chr11	87588577	87589193	-4.33	0.00794	overlap_hyper	49.2065	46.7431	53.0933	49.3256	52.6649	46.341	0.00545467	0.935148
Sept4	XM_006532497.2	chr11	87588577	87589193	-4.33	0.00794	overlap_hyper	49.2065	46.7431	53.0933	49.3256	52.6649	46.341	0.00545467	0.935148
Sept4	XM_006532493.1	chr11	87589578	87590041	-3.05	0.0464	overlap_hyper	49.2065	46.7431	53.0933	49.3256	52.6649	46.341	0.00545467	0.935148
Sept4	XM_006532494.1	chr11	87589578	87590041	-3.05	0.0464	overlap_hyper	49.2065	46.7431	53.0933	49.3256	52.6649	46.341	0.00545467	0.935148
Sept4	XR_001779919.1	chr11	87589578	87590041	-3.05	0.0464	overlap_hyper	49.2065	46.7431	53.0933	49.3256	52.6649	46.341	0.00545467	0.935148
Sept4	XR_388364.1	chr11	87589578	87590041	-3.05	0.0464	overlap_hyper	49.2065	46.7431	53.0933	49.3256	52.6649	46.341	0.00545467	0.935148
Sept4	XM_006532496.1	chr11	87589578	87590041	-3.05	0.0464	overlap_hyper	49.2065	46.7431	53.0933	49.3256	52.6649	46.341	0.00545467	0.935148
Sept4	XM_006532498.3	chr11	87589578	87590041	-3.05	0.0464	overlap_hyper	49.2065	46.7431	53.0933	49.3256	52.6649	46.341	0.00545467	0.935148
Sept4	NM_001284398.1	chr11	87589578	87590041	-3.05	0.0464	overlap_hyper	49.2065	46.7431	53.0933	49.3256	52.6649	46.341	0.00545467	0.935148
Sept4	XM_006532501.2	chr11	87589578	87590041	-3.05	0.0464	overlap_hyper	49.2065	46.7431	53.0933	49.3256	52.6649	46.341	0.00545467	0.935148
Sept4	XM_006532499.1	chr11	87589578	87590041	-3.05	0.0464	overlap_hyper	49.2065	46.7431	53.0933	49.3256	52.6649	46.341	0.00545467	0.935148
Sept4	NM_001284392.1	chr11	87589578	87590041	-3.05	0.0464	overlap_hyper	49.2065	46.7431	53.0933	49.3256	52.6649	46.341	0.00545467	0.935148
Sept4	NM_001284394.1	chr11	87589578	87590041	-3.05	0.0464	overlap_hyper	49.2065	46.7431	53.0933	49.3256	52.6649	46.341	0.00545467	0.935148
Sept4	NM_011129.2	chr11	87589578	87590041	-3.05	0.0464	overlap_hyper	49.2065	46.7431	53.0933	49.3256	52.6649	46.341	0.00545467	0.935148
Sept4	XM_006532497.2	chr11	87589578	87590041	-3.05	0.0464	overlap_hyper	49.2065	46.7431	53.0933	49.3256	52.6649	46.341	0.00545467	0.935148
Bzrap1	XM_006532702.3	chr11	87760655	87761096	-7.04	0.000247	overlap_hyper	12.6805	11.5557	10.5971	11.2923	9.05548	12.1052	-0.0914556	0.312867
Bzrap1	XM_006532703.3	chr11	87760655	87761096	-7.04	0.000247	overlap_hyper	12.6805	11.5557	10.5971	11.2923	9.05548	12.1052	-0.0914556	0.312867
Bzrap1	XM_006532709.3	chr11	87760655	87761096	-7.04	0.000247	overlap_hyper	12.6805	11.5557	10.5971	11.2923	9.05548	12.1052	-0.0914556	0.312867
Bzrap1	XM_006532710.3	chr11	87760655	87761096	-7.04	0.000247	overlap_hyper	12.6805	11.5557	10.5971	11.2923	9.05548	12.1052	-0.0914556	0.312867
Bzrap1	NM_172449.2	chr11	87760655	87761096	-7.04	0.000247	overlap_hyper	12.6805	11.5557	10.5971	11.2923	9.05548	12.1052	-0.0914556	0.312867
Dynll2	NM_001168472.1	chr11	87981001	87981695	-3.8	0.0166	overlap_hyper	156.023	160.67	152.251	143.416	135.746	143.155	-0.139341	0.00660206
Dynll2	NM_026556.4	chr11	87981001	87981695	-3.8	0.0166	overlap_hyper	156.023	160.67	152.251	143.416	135.746	143.155	-0.139341	0.00660206
Dynll2	NM_001168471.1	chr11	87981001	87981695	-3.8	0.0166	overlap_hyper	156.023	160.67	152.251	143.416	135.746	143.155	-0.139341	0.00660206
Kctd3	XM_017320175.1	chr1	188974114	188974654	-8.58	2.44e-05	overlap_hyper	24.9595	24.8136	25.2353	23.6427	23.8568	24.2824	-0.0511345	0.325684
Kctd3	XM_017320182.1	chr1	188974114	188974654	-8.58	2.44e-05	overlap_hyper	24.9595	24.8136	25.2353	23.6427	23.8568	24.2824	-0.0511345	0.325684
Kctd3	XM_011238911.2	chr1	188974114	188974654	-8.58	2.44e-05	overlap_hyper	24.9595	24.8136	25.2353	23.6427	23.8568	24.2824	-0.0511345	0.325684
Kctd3	XM_017320173.1	chr1	188974114	188974654	-8.58	2.44e-05	overlap_hyper	24.9595	24.8136	25.2353	23.6427	23.8568	24.2824	-0.0511345	0.325684
Kctd3	XM_017320169.1	chr1	188974114	188974654	-8.58	2.44e-05	overlap_hyper	24.9595	24.8136	25.2353	23.6427	23.8568	24.2824	-0.0511345	0.325684
Kctd3	XM_006497143.2	chr1	188974114	188974654	-8.58	2.44e-05	overlap_hyper	24.9595	24.8136	25.2353	23.6427	23.8568	24.2824	-0.0511345	0.325684
Kctd3	XM_006497144.3	chr1	188974114	188974654	-8.58	2.44e-05	overlap_hyper	24.9595	24.8136	25.2353	23.6427	23.8568	24.2824	-0.0511345	0.325684
Kctd3	XR_001784131.1	chr1	188974114	188974654	-8.58	2.44e-05	overlap_hyper	24.9595	24.8136	25.2353	23.6427	23.8568	24.2824	-0.0511345	0.325684
Kctd3	XR_001784133.1	chr1	188974114	188974654	-8.58	2.44e-05	overlap_hyper	24.9595	24.8136	25.2353	23.6427	23.8568	24.2824	-0.0511345	0.325684
Kctd3	XR_001784135.1	chr1	188974114	188974654	-8.58	2.44e-05	overlap_hyper	24.9595	24.8136	25.2353	23.6427	23.8568	24.2824	-0.0511345	0.325684
Kctd3	XR_373771.3	chr1	188974114	188974654	-8.58	2.44e-05	overlap_hyper	24.9595	24.8136	25.2353	23.6427	23.8568	24.2824	-0.0511345	0.325684
Kctd3	NM_172650.2	chr1	188974114	188974654	-8.58	2.44e-05	overlap_hyper	24.9595	24.8136	25.2353	23.6427	23.8568	24.2824	-0.0511345	0.325684
Prox1	XM_006497125.3	chr1	190121245	190121563	-3.21	0.0388	overlap_hyper	13.4849	15.5552	16.5668	14.7771	16.0864	17.0298	0.0831051	0.27149
Prox1	XM_006497128.3	chr1	190121245	190121563	-3.21	0.0388	overlap_hyper	13.4849	15.5552	16.5668	14.7771	16.0864	17.0298	0.0831051	0.27149
Prox1	XM_006497126.3	chr1	190121245	190121563	-3.21	0.0388	overlap_hyper	13.4849	15.5552	16.5668	14.7771	16.0864	17.0298	0.0831051	0.27149
Prox1	XM_006497124.3	chr1	190121245	190121563	-3.21	0.0388	overlap_hyper	13.4849	15.5552	16.5668	14.7771	16.0864	17.0298	0.0831051	0.27149
Prox1	XM_006497127.3	chr1	190121245	190121563	-3.21	0.0388	overlap_hyper	13.4849	15.5552	16.5668	14.7771	16.0864	17.0298	0.0831051	0.27149
Mmd	NM_026178.2	chr11	90276497	90276906	-6.36	0.000671	overlap_hyper	67.9936	67.2505	71.9571	70.8634	72.8712	70.0909	0.0575774	0.28654
Hlf	XM_006533006.1	chr11	90340769	90341021	-3.86	0.0207	overlap_hyper	31.7917	26.8809	29.349	25.9819	26.7646	26.3247	-0.142538	0.0315495
Hlf	XM_006533007.2	chr11	90340769	90341021	-3.86	0.0207	overlap_hyper	31.7917	26.8809	29.349	25.9819	26.7646	26.3247	-0.142538	0.0315495
Hlf	XM_006533005.3	chr11	90340769	90341021	-3.86	0.0207	overlap_hyper	31.7917	26.8809	29.349	25.9819	26.7646	26.3247	-0.142538	0.0315495
Hlf	XM_006533004.1	chr11	90340769	90341021	-3.86	0.0207	overlap_hyper	31.7917	26.8809	29.349	25.9819	26.7646	26.3247	-0.142538	0.0315495
Hlf	NM_172563.3	chr11	90340769	90341021	-3.86	0.0207	overlap_hyper	31.7917	26.8809	29.349	25.9819	26.7646	26.3247	-0.142538	0.0315495
Hlf	XM_006533006.1	chr11	90387920	90388240	-4.95	0.00525	overlap_hyper	31.7917	26.8809	29.349	25.9819	26.7646	26.3247	-0.142538	0.0315495
Hlf	XM_006533007.2	chr11	90387920	90388240	-4.95	0.00525	overlap_hyper	31.7917	26.8809	29.349	25.9819	26.7646	26.3247	-0.142538	0.0315495
Hlf	XM_006533005.3	chr11	90387920	90388240	-4.95	0.00525	overlap_hyper	31.7917	26.8809	29.349	25.9819	26.7646	26.3247	-0.142538	0.0315495
Hlf	XM_006533004.1	chr11	90387920	90388240	-4.95	0.00525	overlap_hyper	31.7917	26.8809	29.349	25.9819	26.7646	26.3247	-0.142538	0.0315495
Hlf	NM_172563.3	chr11	90387920	90388240	-4.95	0.00525	overlap_hyper	31.7917	26.8809	29.349	25.9819	26.7646	26.3247	-0.142538	0.0315495
Rps6kc1	XM_017321197.1	chr1	190800355	190800707	-7.4	0.000145	overlap_hyper	9.39031	10.4257	9.6461	8.67956	8.06323	8.54142	-0.209451	0.00152114
Rps6kc1	XM_017321196.1	chr1	190800355	190800707	-7.4	0.000145	overlap_hyper	9.39031	10.4257	9.6461	8.67956	8.06323	8.54142	-0.209451	0.00152114
Rps6kc1	XM_011238921.1	chr1	190800355	190800707	-7.4	0.000145	overlap_hyper	9.39031	10.4257	9.6461	8.67956	8.06323	8.54142	-0.209451	0.00152114
Rps6kc1	NM_178775.4	chr1	190800355	190800707	-7.4	0.000145	overlap_hyper	9.39031	10.4257	9.6461	8.67956	8.06323	8.54142	-0.209451	0.00152114
Rps6kc1	XM_006497173.3	chr1	190800355	190800707	-7.4	0.000145	overlap_hyper	9.39031	10.4257	9.6461	8.67956	8.06323	8.54142	-0.209451	0.00152114
Rps6kc1	XM_006497175.3	chr1	190800355	190800707	-7.4	0.000145	overlap_hyper	9.39031	10.4257	9.6461	8.67956	8.06323	8.54142	-0.209451	0.00152114
Rps6kc1	XM_006497172.3	chr1	190800355	190800707	-7.4	0.000145	overlap_hyper	9.39031	10.4257	9.6461	8.67956	8.06323	8.54142	-0.209451	0.00152114
Rps6kc1	XM_006497174.3	chr1	190800355	190800707	-7.4	0.000145	overlap_hyper	9.39031	10.4257	9.6461	8.67956	8.06323	8.54142	-0.209451	0.00152114
Rcor3	NM_001290278.1	chr1	192120055	192120283	-3.41	0.0378	overlap_hyper	3.90867	3.81108	3.99382	3.76404	3.91956	4.24256	0.0402514	0.626456
Rcor3	NM_001290282.1	chr1	192120055	192120283	-3.41	0.0378	overlap_hyper	3.90867	3.81108	3.99382	3.76404	3.91956	4.24256	0.0402514	0.626456
Rcor3	NM_144814.3	chr1	192120055	192120283	-3.41	0.0378	overlap_hyper	3.90867	3.81108	3.99382	3.76404	3.91956	4.24256	0.0402514	0.626456
Rcor3	XM_011238931.1	chr1	192120055	192120283	-3.41	0.0378	overlap_hyper	3.90867	3.81108	3.99382	3.76404	3.91956	4.24256	0.0402514	0.626456
Rcor3	XM_006497244.2	chr1	192120055	192120283	-3.41	0.0378	overlap_hyper	3.90867	3.81108	3.99382	3.76404	3.91956	4.24256	0.0402514	0.626456
Rcor3	XM_006497241.3	chr1	192120055	192120283	-3.41	0.0378	overlap_hyper	3.90867	3.81108	3.99382	3.76404	3.91956	4.24256	0.0402514	0.626456
Rcor3	XR_001783754.1	chr1	192120055	192120283	-3.41	0.0378	overlap_hyper	3.90867	3.81108	3.99382	3.76404	3.91956	4.24256	0.0402514	0.626456
Rcor3	XR_373892.2	chr1	192120055	192120283	-3.41	0.0378	overlap_hyper	3.90867	3.81108	3.99382	3.76404	3.91956	4.24256	0.0402514	0.626456
Rcor3	XR_373893.2	chr1	192120055	192120283	-3.41	0.0378	overlap_hyper	3.90867	3.81108	3.99382	3.76404	3.91956	4.24256	0.0402514	0.626456
Rcor3	XR_373894.2	chr1	192120055	192120283	-3.41	0.0378	overlap_hyper	3.90867	3.81108	3.99382	3.76404	3.91956	4.24256	0.0402514	0.626456
Rcor3	NM_001290279.1	chr1	192120055	192120283	-3.41	0.0378	overlap_hyper	3.90867	3.81108	3.99382	3.76404	3.91956	4.24256	0.0402514	0.626456
Rcor3	NM_001290280.1	chr1	192120055	192120283	-3.41	0.0378	overlap_hyper	3.90867	3.81108	3.99382	3.76404	3.91956	4.24256	0.0402514	0.626456
Car10	XM_006534319.3	chr11	93600202	93600573	-4.08	0.0114	overlap_hyper	14.7699	11.8142	12.1287	12.4392	12.5386	10.6743	-0.106797	0.258464
Car10	XM_017314795.1	chr11	93600202	93600573	-4.08	0.0114	overlap_hyper	14.7699	11.8142	12.1287	12.4392	12.5386	10.6743	-0.106797	0.258464
Car10	NM_028296.3	chr11	93600202	93600573	-4.08	0.0114	overlap_hyper	14.7699	11.8142	12.1287	12.4392	12.5386	10.6743	-0.106797	0.258464
Ankrd40	NM_146024.1	chr11	94334306	94334737	-3.16	0.0425	overlap_hyper	40.1912	39.9192	39.3218	38.5287	39.5039	37.6081	-0.034373	0.528461
Ankrd40	NM_027799.2	chr11	94334306	94334737	-3.16	0.0425	overlap_hyper	40.1912	39.9192	39.3218	38.5287	39.5039	37.6081	-0.034373	0.528461
Epn3	XM_006534266.3	chr11	94490455	94490783	-3.62	0.024	overlap_hyper	1.25473	1.30711	0.802876	1.33212	1.56715	0.878414	0.179307	0.438606
Epn3	NM_027984.3	chr11	94490455	94490783	-3.62	0.024	overlap_hyper	1.25473	1.30711	0.802876	1.33212	1.56715	0.878414	0.179307	0.438606
Epn3	XM_006534267.2	chr11	94490455	94490783	-3.62	0.024	overlap_hyper	1.25473	1.30711	0.802876	1.33212	1.56715	0.878414	0.179307	0.438606
Rsad1	XM_006533244.3	chr11	94541851	94542181	-3.46	0.03	overlap_hyper	1.24065	1.32976	1.42742	1.51643	1.2431	1.42047	0.0723986	0.547769
Rsad1	NM_001013381.2	chr11	94541851	94542181	-3.46	0.03	overlap_hyper	1.24065	1.32976	1.42742	1.51643	1.2431	1.42047	0.0723986	0.547769
Rsad1	XM_006533242.3	chr11	94541851	94542181	-3.46	0.03	overlap_hyper	1.24065	1.32976	1.42742	1.51643	1.2431	1.42047	0.0723986	0.547769
Rsad1	XM_006533243.3	chr11	94541851	94542181	-3.46	0.03	overlap_hyper	1.24065	1.32976	1.42742	1.51643	1.2431	1.42047	0.0723986	0.547769
Rsad1	XM_011248994.2	chr11	94541851	94542181	-3.46	0.03	overlap_hyper	1.24065	1.32976	1.42742	1.51643	1.2431	1.42047	0.0723986	0.547769
Rsad1	XM_011248993.2	chr11	94541851	94542181	-3.46	0.03	overlap_hyper	1.24065	1.32976	1.42742	1.51643	1.2431	1.42047	0.0723986	0.547769
Rsad1	XM_011248992.2	chr11	94541851	94542181	-3.46	0.03	overlap_hyper	1.24065	1.32976	1.42742	1.51643	1.2431	1.42047	0.0723986	0.547769
Plxna2	NM_008882.2	chr1	194797434	194797774	-4.3	0.0148	overlap_hyper	12.6002	12.0028	11.8848	12.7878	12.0241	12.8329	0.0569708	0.304962
Plxna2	XM_006497240.3	chr1	194797434	194797774	-4.3	0.0148	overlap_hyper	12.6002	12.0028	11.8848	12.7878	12.0241	12.8329	0.0569708	0.304962
Plxna2	XR_373891.3	chr1	194797434	194797774	-4.3	0.0148	overlap_hyper	12.6002	12.0028	11.8848	12.7878	12.0241	12.8329	0.0569708	0.304962
Col1a1	NM_007742.4	chr11	94951428	94951685	-4.03	0.0164	overlap_hyper	0.749036	1.30241	1.07489	0.876717	1.00718	1.06601	-0.0725159	0.692627
Nxph3	NM_130858.3	chr11	95510462	95511451	-4.13	0.0114	overlap_hyper	7.60157	6.41168	6.67005	5.60863	5.68125	5.96511	-0.246185	0.00582273
Nxph3	XM_006531933.3	chr11	95510462	95511451	-4.13	0.0114	overlap_hyper	7.60157	6.41168	6.67005	5.60863	5.68125	5.96511	-0.246185	0.00582273
Zfp652	NM_201609.2	chr11	95763387	95763878	-4.62	0.00569	overlap_hyper	5.35997	5.646	4.86366	5.35823	5.842	5.55376	0.0920853	0.335114
Ube2z	NM_172300.3	chr11	96048596	96049047	-8.35	3.42e-05	overlap_hyper	22.5667	24.0389	22.6675	22.3205	21.3378	22.6244	-0.0517499	0.335648
Copz2	NM_019877.2	chr11	96860874	96861197	-7.76	8.42e-05	overlap_hyper	6.49147	6.04734	6.02713	6.73697	7.03133	6.43847	0.13477	0.288871
Cdk5rap3	NM_001308183.1	chr11	96912005	96912484	-3.67	0.0209	overlap_hyper	8.75939	9.73244	10.0185	10.032	9.64317	10.1927	0.0776967	0.322321
Cdk5rap3	NM_030248.2	chr11	96912005	96912484	-3.67	0.0209	overlap_hyper	8.75939	9.73244	10.0185	10.032	9.64317	10.1927	0.0776967	0.322321
Cdk5rap3	XM_011249319.2	chr11	96912005	96912484	-3.67	0.0209	overlap_hyper	8.75939	9.73244	10.0185	10.032	9.64317	10.1927	0.0776967	0.322321
Cdk5rap3	XM_011249320.2	chr11	96912005	96912484	-3.67	0.0209	overlap_hyper	8.75939	9.73244	10.0185	10.032	9.64317	10.1927	0.0776967	0.322321
Cdk5rap3	XM_006534526.3	chr11	96912005	96912484	-3.67	0.0209	overlap_hyper	8.75939	9.73244	10.0185	10.032	9.64317	10.1927	0.0776967	0.322321
Pip4k2b	NM_054051.1	chr11	97720355	97720614	-3.57	0.023	overlap_hyper	29.4106	30.9231	28.5273	28.1808	28.2929	29.0342	-0.0431949	0.429772
Rpl19	XM_006532610.3	chr11	98030125	98030382	-3.67	0.0197	overlap_hyper	550.445	560.774	601.518	567.925	643.75	576.572	0.0751744	0.245734
Rpl19	NM_001159483.1	chr11	98030125	98030382	-3.67	0.0197	overlap_hyper	550.445	560.774	601.518	567.925	643.75	576.572	0.0751744	0.245734
Rpl19	NM_009078.2	chr11	98030125	98030382	-3.67	0.0197	overlap_hyper	550.445	560.774	601.518	567.925	643.75	576.572	0.0751744	0.245734
Neurod2	NM_010895.3	chr11	98327849	98328203	3.14	0.0468	overlap_hypo	45.609	47.1334	52.0943	44.6705	49.8554	51.572	0.0251905	0.717881
Ppp1r1b	NM_144828.2	chr11	98356705	98357650	-7.33	0.000157	overlap_hyper	22.4613	27.1922	22.3851	22.5372	23.942	22.4841	-0.0506823	0.532647
Ppp1r1b	NM_001313970.1	chr11	98356705	98357650	-7.33	0.000157	overlap_hyper	22.4613	27.1922	22.3851	22.5372	23.942	22.4841	-0.0506823	0.532647
1700003D09Rik	NR_045477.1	chr11	98356705	98357650	-7.33	0.000157	overlap_hyper	#N/A	#N/A	#N/A	#N/A	#N/A	#N/A	#N/A	#N/A
Psmd3	NM_009439.1	chr11	98695376	98695879	-3.58	0.0229	overlap_hyper	36.7728	40.5959	41.5983	38.1105	37.4061	39.0879	-0.0423573	0.488628
Casc3	NM_138660.2	chr11	98832090	98832642	-7.51	0.000122	overlap_hyper	16.6599	17.599	17.067	15.4396	15.5004	16.5713	-0.0987748	0.100984
Wipf2	NM_197940.2	chr11	98903134	98903334	-3.31	0.0332	overlap_hyper	7.69642	7.29749	7.83218	6.60456	7.03995	7.17629	-0.119706	0.0510687
Wipf2	XM_006534058.2	chr11	98903134	98903334	-3.31	0.0332	overlap_hyper	7.69642	7.29749	7.83218	6.60456	7.03995	7.17629	-0.119706	0.0510687
Wipf2	XM_006534056.3	chr11	98903134	98903334	-3.31	0.0332	overlap_hyper	7.69642	7.29749	7.83218	6.60456	7.03995	7.17629	-0.119706	0.0510687
Wipf2	XM_006534059.3	chr11	98903134	98903334	-3.31	0.0332	overlap_hyper	7.69642	7.29749	7.83218	6.60456	7.03995	7.17629	-0.119706	0.0510687
Wipf2	XM_006534057.3	chr11	98903134	98903334	-3.31	0.0332	overlap_hyper	7.69642	7.29749	7.83218	6.60456	7.03995	7.17629	-0.119706	0.0510687
Psmc1	NM_008947.3	chr12	100119870	100120075	-3.15	0.0408	overlap_hyper	135.617	130.88	132.018	130.306	132.086	131.05	-0.00630193	0.904509
Calm1	NM_009790.5	chr12	100209375	100209729	-3.48	0.0258	overlap_hyper	697.444	677.28	716.519	705.163	719.856	715.1	0.0454098	0.37886
Calm1	NM_001313934.1	chr12	100209375	100209729	-3.48	0.0258	overlap_hyper	697.444	677.28	716.519	705.163	719.856	715.1	0.0454098	0.37886
Ttc7b	XM_006515325.1	chr12	100373659	100373885	-3.51	0.0385	overlap_hyper	37.5043	35.5213	37.9754	37.5433	38.504	38.45	0.0569857	0.306554
Ttc7b	NM_001033213.1	chr12	100373659	100373885	-3.51	0.0385	overlap_hyper	37.5043	35.5213	37.9754	37.5433	38.504	38.45	0.0569857	0.306554
Ttc7b	XM_006515335.2	chr12	100373659	100373885	-3.51	0.0385	overlap_hyper	37.5043	35.5213	37.9754	37.5433	38.504	38.45	0.0569857	0.306554
Ttc7b	XM_006515326.2	chr12	100373659	100373885	-3.51	0.0385	overlap_hyper	37.5043	35.5213	37.9754	37.5433	38.504	38.45	0.0569857	0.306554
Ttc7b	XM_006515328.2	chr12	100373659	100373885	-3.51	0.0385	overlap_hyper	37.5043	35.5213	37.9754	37.5433	38.504	38.45	0.0569857	0.306554
Ttc7b	XM_006515334.2	chr12	100373659	100373885	-3.51	0.0385	overlap_hyper	37.5043	35.5213	37.9754	37.5433	38.504	38.45	0.0569857	0.306554
Ttc7b	XM_011243973.2	chr12	100373659	100373885	-3.51	0.0385	overlap_hyper	37.5043	35.5213	37.9754	37.5433	38.504	38.45	0.0569857	0.306554
Ttc7b	XM_017314919.1	chr12	100373659	100373885	-3.51	0.0385	overlap_hyper	37.5043	35.5213	37.9754	37.5433	38.504	38.45	0.0569857	0.306554
Ttc7b	XM_017314920.1	chr12	100373659	100373885	-3.51	0.0385	overlap_hyper	37.5043	35.5213	37.9754	37.5433	38.504	38.45	0.0569857	0.306554
Ttc7b	XM_017314921.1	chr12	100373659	100373885	-3.51	0.0385	overlap_hyper	37.5043	35.5213	37.9754	37.5433	38.504	38.45	0.0569857	0.306554
Ttc7b	XM_017314922.1	chr12	100373659	100373885	-3.51	0.0385	overlap_hyper	37.5043	35.5213	37.9754	37.5433	38.504	38.45	0.0569857	0.306554
Ttc7b	XM_017314923.1	chr12	100373659	100373885	-3.51	0.0385	overlap_hyper	37.5043	35.5213	37.9754	37.5433	38.504	38.45	0.0569857	0.306554
Ttc7b	XM_017314924.1	chr12	100373659	100373885	-3.51	0.0385	overlap_hyper	37.5043	35.5213	37.9754	37.5433	38.504	38.45	0.0569857	0.306554
Ttc7b	XM_017314925.1	chr12	100373659	100373885	-3.51	0.0385	overlap_hyper	37.5043	35.5213	37.9754	37.5433	38.504	38.45	0.0569857	0.306554
Ccdc88c	XM_011244166.2	chr12	100931878	100932083	-3.62	0.0246	overlap_hyper	5.29306	6.00066	5.33144	5.32975	5.43272	5.80219	0.00749802	0.920913
Ccdc88c	XM_006516188.3	chr12	100931878	100932083	-3.62	0.0246	overlap_hyper	5.29306	6.00066	5.33144	5.32975	5.43272	5.80219	0.00749802	0.920913
Ccdc88c	XM_006516187.3	chr12	100931878	100932083	-3.62	0.0246	overlap_hyper	5.29306	6.00066	5.33144	5.32975	5.43272	5.80219	0.00749802	0.920913
Ccdc88c	XR_381542.3	chr12	100931878	100932083	-3.62	0.0246	overlap_hyper	5.29306	6.00066	5.33144	5.32975	5.43272	5.80219	0.00749802	0.920913
Ccdc88c	NM_026681.4	chr12	100931878	100932083	-3.62	0.0246	overlap_hyper	5.29306	6.00066	5.33144	5.32975	5.43272	5.80219	0.00749802	0.920913
Ccdc88c	XM_011244166.2	chr12	100945755	100946087	-3.75	0.0213	overlap_hyper	5.29306	6.00066	5.33144	5.32975	5.43272	5.80219	0.00749802	0.920913
Ccdc88c	XM_006516188.3	chr12	100945755	100946087	-3.75	0.0213	overlap_hyper	5.29306	6.00066	5.33144	5.32975	5.43272	5.80219	0.00749802	0.920913
Ccdc88c	XM_006516187.3	chr12	100945755	100946087	-3.75	0.0213	overlap_hyper	5.29306	6.00066	5.33144	5.32975	5.43272	5.80219	0.00749802	0.920913
Ccdc88c	XR_381542.3	chr12	100945755	100946087	-3.75	0.0213	overlap_hyper	5.29306	6.00066	5.33144	5.32975	5.43272	5.80219	0.00749802	0.920913
Ccdc88c	NM_026681.4	chr12	100945755	100946087	-3.75	0.0213	overlap_hyper	5.29306	6.00066	5.33144	5.32975	5.43272	5.80219	0.00749802	0.920913
Trip11	XM_011243986.1	chr12	101834444	101834806	-3.04	0.0473	overlap_hyper	7.16337	7.10157	6.2937	6.93458	7.12049	6.61544	0.0203154	0.770861
Trip11	XM_006515382.3	chr12	101834444	101834806	-3.04	0.0473	overlap_hyper	7.16337	7.10157	6.2937	6.93458	7.12049	6.61544	0.0203154	0.770861
Atxn3	NM_029705.3	chr12	101922764	101923317	4.84	0.0056	overlap_hypo	4.87956	4.56092	4.8282	4.81026	4.24611	4.80603	-0.0295136	0.709559
Lgmn	XM_017314995.1	chr12	102399934	102400436	-7.99	5.9e-05	overlap_hyper	39.1325	39.0902	38.2035	39.7803	37.2828	36.8267	-0.0204014	0.714992
Lgmn	XR_001780433.1	chr12	102399934	102400436	-7.99	5.9e-05	overlap_hyper	39.1325	39.0902	38.2035	39.7803	37.2828	36.8267	-0.0204014	0.714992
Lgmn	XR_001780434.1	chr12	102399934	102400436	-7.99	5.9e-05	overlap_hyper	39.1325	39.0902	38.2035	39.7803	37.2828	36.8267	-0.0204014	0.714992
Lgmn	NM_011175.2	chr12	102399934	102400436	-7.99	5.9e-05	overlap_hyper	39.1325	39.0902	38.2035	39.7803	37.2828	36.8267	-0.0204014	0.714992
Chga	NM_007693.2	chr12	102564571	102564831	-6.24	0.00082	overlap_hyper	59.1047	70.0035	63.2254	69.6402	65.9018	68.9401	0.099984	0.112605
Wars	NM_001164488.1	chr12	108866168	108866440	-3.86	0.0242	overlap_hyper	27.8299	28.65	29.2582	26.5687	25.4002	28.7298	-0.075155	0.210171
Wars	NM_011710.3	chr12	108866168	108866440	-3.86	0.0242	overlap_hyper	27.8299	28.65	29.2582	26.5687	25.4002	28.7298	-0.075155	0.210171
Wars	XM_006515819.1	chr12	108866168	108866440	-3.86	0.0242	overlap_hyper	27.8299	28.65	29.2582	26.5687	25.4002	28.7298	-0.075155	0.210171
Wars	NM_001164314.1	chr12	108866168	108866440	-3.86	0.0242	overlap_hyper	27.8299	28.65	29.2582	26.5687	25.4002	28.7298	-0.075155	0.210171
Meg3	NR_027651.2	chr12	109544692	109545141	-5.69	0.0011	overlap_hyper	191.872	182.962	162.938	152.749	142.092	163.278	-0.22018	0.00130353
Meg3	NR_027652.1	chr12	109544692	109545141	-5.69	0.0011	overlap_hyper	191.872	182.962	162.938	152.749	142.092	163.278	-0.22018	0.00130353
Rian	NR_028261.1	chr12	109633548	109634013	-3.77	0.0182	overlap_hyper	90.8119	89.3433	87.727	93.6266	82.5586	90.2073	0.003197	0.955708
Dync1h1	NM_030238.2	chr12	110664410	110664613	-8.85	1.63e-05	overlap_hyper	42.51	45.0643	40.0916	39.4326	39.8194	41.3996	-0.069385	0.221122
Mok	XM_006515890.3	chr12	110808134	110808577	-4.1	0.0149	overlap_hyper	1.81666	1.86181	1.72851	1.64846	1.77601	1.4311	-0.145378	0.227819
Mok	XM_011244116.1	chr12	110808134	110808577	-4.1	0.0149	overlap_hyper	1.81666	1.86181	1.72851	1.64846	1.77601	1.4311	-0.145378	0.227819
Mok	XM_017315071.1	chr12	110808134	110808577	-4.1	0.0149	overlap_hyper	1.81666	1.86181	1.72851	1.64846	1.77601	1.4311	-0.145378	0.227819
Mok	XM_017315070.1	chr12	110808134	110808577	-4.1	0.0149	overlap_hyper	1.81666	1.86181	1.72851	1.64846	1.77601	1.4311	-0.145378	0.227819
Mok	XM_011244115.2	chr12	110808134	110808577	-4.1	0.0149	overlap_hyper	1.81666	1.86181	1.72851	1.64846	1.77601	1.4311	-0.145378	0.227819
Mok	XM_006515887.3	chr12	110808134	110808577	-4.1	0.0149	overlap_hyper	1.81666	1.86181	1.72851	1.64846	1.77601	1.4311	-0.145378	0.227819
Mok	XM_006515885.2	chr12	110808134	110808577	-4.1	0.0149	overlap_hyper	1.81666	1.86181	1.72851	1.64846	1.77601	1.4311	-0.145378	0.227819
Mok	XM_006515886.2	chr12	110808134	110808577	-4.1	0.0149	overlap_hyper	1.81666	1.86181	1.72851	1.64846	1.77601	1.4311	-0.145378	0.227819
Mok	XM_006515889.2	chr12	110808134	110808577	-4.1	0.0149	overlap_hyper	1.81666	1.86181	1.72851	1.64846	1.77601	1.4311	-0.145378	0.227819
Mok	NM_011973.2	chr12	110808134	110808577	-4.1	0.0149	overlap_hyper	1.81666	1.86181	1.72851	1.64846	1.77601	1.4311	-0.145378	0.227819
Mok	XM_006515892.2	chr12	110808134	110808577	-4.1	0.0149	overlap_hyper	1.81666	1.86181	1.72851	1.64846	1.77601	1.4311	-0.145378	0.227819
Mok	XM_006515891.2	chr12	110808134	110808577	-4.1	0.0149	overlap_hyper	1.81666	1.86181	1.72851	1.64846	1.77601	1.4311	-0.145378	0.227819
Mok	XM_006515893.2	chr12	110808134	110808577	-4.1	0.0149	overlap_hyper	1.81666	1.86181	1.72851	1.64846	1.77601	1.4311	-0.145378	0.227819
Cdc42bpb	NM_183016.2	chr12	111322873	111323256	-3.74	0.0196	overlap_hyper	24.3716	25.8138	22.7757	23.1006	22.491	23.5635	-0.0651587	0.265791
Cdc42bpb	XM_006515763.2	chr12	111322873	111323256	-3.74	0.0196	overlap_hyper	24.3716	25.8138	22.7757	23.1006	22.491	23.5635	-0.0651587	0.265791
Cdc42bpb	XR_001780447.1	chr12	111322873	111323256	-3.74	0.0196	overlap_hyper	24.3716	25.8138	22.7757	23.1006	22.491	23.5635	-0.0651587	0.265791
Tmem179	NM_178915.3	chr12	112500201	112500571	-8.18	4.4e-05	overlap_hyper	23.1075	24.8905	26.0143	22.7513	19.9162	25.9204	-0.0981158	0.24243
Inf2	XM_006516224.3	chr12	112610011	112610724	-6.87	0.00024	overlap_hyper	14.0998	16.3083	15.4514	14.5146	15.2102	16.8204	0.0339922	0.621883
Inf2	NM_198411.2	chr12	112610011	112610724	-6.87	0.00024	overlap_hyper	14.0998	16.3083	15.4514	14.5146	15.2102	16.8204	0.0339922	0.621883
Inf2	XM_017315182.1	chr12	112610011	112610724	-6.87	0.00024	overlap_hyper	14.0998	16.3083	15.4514	14.5146	15.2102	16.8204	0.0339922	0.621883
Cep170b	XM_006515766.3	chr12	112744513	112744974	-4.37	0.0136	overlap_hyper	21.4477	20.7976	21.132	18.4982	19.4518	19.5642	-0.127424	0.0208076
Cep170b	NM_001024602.3	chr12	112744513	112744974	-4.37	0.0136	overlap_hyper	21.4477	20.7976	21.132	18.4982	19.4518	19.5642	-0.127424	0.0208076
Cep170b	XM_011244096.1	chr12	112744513	112744974	-4.37	0.0136	overlap_hyper	21.4477	20.7976	21.132	18.4982	19.4518	19.5642	-0.127424	0.0208076
Brf1	XM_006516260.3	chr12	112977478	112978001	-9.54	5.8e-06	overlap_hyper	6.5764	6.51765	6.44844	6.07057	5.90972	6.49129	-0.0684203	0.255963
Brf1	XR_872720.2	chr12	112977478	112978001	-9.54	5.8e-06	overlap_hyper	6.5764	6.51765	6.44844	6.07057	5.90972	6.49129	-0.0684203	0.255963
Brf1	NM_028193.3	chr12	112977478	112978001	-9.54	5.8e-06	overlap_hyper	6.5764	6.51765	6.44844	6.07057	5.90972	6.49129	-0.0684203	0.255963
Brf1	XM_011244185.2	chr12	112977478	112978001	-9.54	5.8e-06	overlap_hyper	6.5764	6.51765	6.44844	6.07057	5.90972	6.49129	-0.0684203	0.255963
Brf1	XM_006516266.2	chr12	112977478	112978001	-9.54	5.8e-06	overlap_hyper	6.5764	6.51765	6.44844	6.07057	5.90972	6.49129	-0.0684203	0.255963
Brf1	XM_011244182.2	chr12	112977478	112978001	-9.54	5.8e-06	overlap_hyper	6.5764	6.51765	6.44844	6.07057	5.90972	6.49129	-0.0684203	0.255963
Brf1	XM_011244183.2	chr12	112977478	112978001	-9.54	5.8e-06	overlap_hyper	6.5764	6.51765	6.44844	6.07057	5.90972	6.49129	-0.0684203	0.255963
Brf1	XM_011244184.2	chr12	112977478	112978001	-9.54	5.8e-06	overlap_hyper	6.5764	6.51765	6.44844	6.07057	5.90972	6.49129	-0.0684203	0.255963
Brf1	XM_017315211.1	chr12	112977478	112978001	-9.54	5.8e-06	overlap_hyper	6.5764	6.51765	6.44844	6.07057	5.90972	6.49129	-0.0684203	0.255963
Brf1	XM_006516261.3	chr12	112977478	112978001	-9.54	5.8e-06	overlap_hyper	6.5764	6.51765	6.44844	6.07057	5.90972	6.49129	-0.0684203	0.255963
Brf1	XR_381545.3	chr12	112977478	112978001	-9.54	5.8e-06	overlap_hyper	6.5764	6.51765	6.44844	6.07057	5.90972	6.49129	-0.0684203	0.255963
Brf1	XR_001780489.1	chr12	112977478	112978001	-9.54	5.8e-06	overlap_hyper	6.5764	6.51765	6.44844	6.07057	5.90972	6.49129	-0.0684203	0.255963
Btbd6	XM_006516056.3	chr12	112977478	112978001	-9.54	5.8e-06	overlap_hyper	13.2398	12.4348	13.326	11.5564	12.0634	13.043	-0.0752042	0.281846
Btbd6	XM_017315126.1	chr12	112977478	112978001	-9.54	5.8e-06	overlap_hyper	13.2398	12.4348	13.326	11.5564	12.0634	13.043	-0.0752042	0.281846
Btbd6	NM_001145900.1	chr12	112977478	112978001	-9.54	5.8e-06	overlap_hyper	13.2398	12.4348	13.326	11.5564	12.0634	13.043	-0.0752042	0.281846
Btbd6	XM_017315127.1	chr12	112977478	112978001	-9.54	5.8e-06	overlap_hyper	13.2398	12.4348	13.326	11.5564	12.0634	13.043	-0.0752042	0.281846
Btbd6	NM_201646.2	chr12	112977478	112978001	-9.54	5.8e-06	overlap_hyper	13.2398	12.4348	13.326	11.5564	12.0634	13.043	-0.0752042	0.281846
[truncated: 10,202 more rows]

## Sheet: overlap_hyper_gene
overlap_hypo_genes	overlap_hyper_genes
Pcmtd1	Xkr4
Rab23	Rb1cc1
Cnnm3	3110035E14Rik
Mob4	Sulf1
Pign	Kcnq5
Atp2b4	Dst
Nav1	Ccdc115
Trove2	Hs6st1
Gm29514	Uggt1
H3f3a	Actr1b
Ccar1	Inpp4a
Anks1b	2010300C02Rik
Mon2	Tsga10
Erlec1	Mrps9
Shroom1	AI597479
Rpa1	Nck2
Nufip2	Gm10561
2610507B11Rik	Satb2
Neurod2	Clk1
Rundc1	Trak2
Hdac9	Stradb
Gemin2	Bmpr2
Zfp36l1	Ica1l
Actn1	Ino80d
Atxn3	Plekhm3
Rapgef5	Map2
Lysmd3	Unc80
Ap3b1	Kansl1l
Utp15	Lancl1
Fcho2	Erbb4
Ppp3cb	Fn1
Pbrm1	D230017M19Rik
Mettl3	Pecr
Rcbtb2	2021-03-04
Rb1	Smarcal1
Lpar6	Pnkd
Pcdh9	Zfp142
Zhx2	Serpine2
Nsmce2	Dock10
Pcbp2	Nyap2
Grin2a	Sphkap
Pkp2	Psmd1
Zdhhc23	Armc9
Btg3	Ngef
D16Ertd472e	Atg16l1
Gm3435	Usp40
LOC102635879	Sh3bp4
Ctdp1	Col6a3
Tmx3	Kif1a
Rorb	Stk25
Cdc37l1	Clasp1
Ak3	Ccdc93
Prkg1	Tmem163
Scrn3	Thsd7b
Ssfa2	Pfkfb2
Lrrc57	Dyrk3
Snap25	Eif2d
Csnk2a1	Rassf5
Manbal	Srgap2
Rae1	Slc41a1
Zc2hc1a	Tmcc2
Skil	Nfasc
Sox2ot	Lrrn2
Sox2	Adora1
Pcdh18	Ppp1r12b
Chd1l	Ipo9
Srsf11	Csrp1
Plag1	Igfn1
Klhl32	Tmem9
Sh3gl2	Camsap2
Mtap	Ddx59
Tmem59	Kcnt2
Foxj3	Tpr
AU040320	Smg7
Zmym4	Cacna1e
Kcnk3	Tor1aip1
Tbc1d19	Rasal2
Atp8a1	Astn1
Polr2b	Tnr
Cenpc1	Suco
Zfp644	Myoc
Tmem132c	Fmo1
Cnpy4	Kifap3
Flt3	Atp1b1
N4bp2l2	Dcaf6
Tmem106b	Fam78b
Tet3	Tmco1
Rybp	Aldh9a1
Cdkn1b	Pbx1
Bicd1	Nos1ap
Mtmr10	Olfml2b
Grm5	Alyref2
Trim66	Copa
Rbbp6	Pex19
Tnrc6a	Dcaf8
Bub3	Atp1a2
Erlin2	Igsf8
Mtus1	Cfap45
Klhl26	Cadm3
Siah1a	Fmn2
Pgr	Rgs7
Pde4a	Akt3
Tspan3	Stum
Clasp2	Parp1
Maob	Tmem63a
Fundc1	Nvl
Mcts1	Wdr26
Igsf1	Enah
Gabra3	Trp53bp2
Nhsl2	Bpnt1
	Kctd3
	Prox1
	Rps6kc1
	Rcor3
	Plxna2
	Syne1
	Grm1
	Hivep2
	Heca
	Gm34267
	Eya4
	Slc18b1
	9330159F19Rik
	Ncoa7
	Fyn
	Gtf3c6
	Fig4
	Foxo3
	Lace1
	Snx3
	Nr2e1
	Sobp
	Qrsl1
	Gopc
	Spock2
	Hk1
	Srgn
	Reep3
	1700040L02Rik
	Ank3
	Phyhipl
	Zwint
	Gnaz
	Specc1l
	Cabin1
	Pcnt
	Adarb1
	Sumo3
	Trpm2
	Pfkl
	D10Jhu81e
	Rrp1
	C2cd4c
	Med16
	Polr2e
	Gpx4
	Mum1
	Dazap1
	Csnk1g2
	Gng7
	Thop1
	Eef2
	Pip5k1c
	Fzr1
	Aes
	Slc41a2
	Ascl1
	Ccdc53
	Gnptab
	Arl1
	Metap2
	Cradd
	4930430F08Rik
	Frs2
	Dyrk2
	Cand1
	Gns
	Tbk1
	Xpot
	Ppm1h
	Usp15
	Agap2
	Dtx3
	R3hdm2
	Prim1
	Atp5b
	Ankrd52
	Nabp2
	Smarcc2
	Myl6
	Pa2g4
	Suox
	Pla2g3
	Inpp5j
	Morc2a
	Osbp2
	Slc35e4
	Sf3a1
	Mtmr3
	Ascc2
	Nipsnap1
	Ap1b1
	Xbp1
	Urgcp
	Dbnl
	Camk2b
	Nudcd3
	Tmed4
	Adcy1
	Igfbp3
	Lgalsl
	Usp34
	Bcl11a
	Smek2
	Ccdc88a
	Eml6
	Sptbn1
	Asb3
	Cpeb4
	Stk10
	Fbxw11
	Lsm11
	Cyfip2
	Trim41
	Mapk9
	Rnf130
	Hnrnpab
	Sec24a
	9530068E07Rik
	Hspa4
	Aff4
	Sept8
	Irf1
	Slc22a4
	Tnip1
	Larp1
	Sh3bp5l
	Trim11
	Guk1
	Arf1
	Zkscan17
	4933439C10Rik
	Med9
	Rai1
	Smcr8
	Specc1
	Ncor1
	Cenpv
	Gas7
	Glp2r
	Myh10
	Wrap53
	Polr2a
	Nlgn2
	Eif5a
	Ctdnep1
	Gabarap
	Acadvl
	Dlg4
	Mink1
	Dhx33
	Wscd1
	Spns2
	Camkk1
	Tsr1
	Srr
	Pitpna
	Doc2b
	Gemin4
	Blmh
	Taok1
	Traf4
	Supt6
	Tnfaip1
	Fam58b
	Ksr1
	Rab11fip4
	Asic2
	Ap2b1
	Tada2a
	Bcas3
	Trim37
	Ppm1e
	Sept4
	Bzrap1
	Dynll2
	Mmd
	Hlf
	Car10
	Ankrd40
	Epn3
	Rsad1
	Col1a1
	Nxph3
	Zfp652
	Ube2z
	Copz2
	Cdk5rap3
	Pip4k2b
	Rpl19
	Ppp1r1b
	Psmd3
	Casc3
	Wipf2
	Acly
	Cnp
	Mpp3
	Tmem101
	Lsm12
	Rundc3a
	Higd1b
	Eftud2
	Plekhm1
	Nsf
	Cdc27
	Tanc2
	Kcnh6
	Strada
	Tex2
	Bptf
	Pitpnc1
	Helz
	Abca8b
	Nt5c
	Slc25a19
	Fbf1
	Srp68
	Ube2o
	Cygb
	Sept9
	Timp2
	Rbfox3
	Tbc1d16
	Nptx1
	Arhgdia
	Dus1l
	Fasn
	Ogfod3
	Narf
	Ncoa1
	Fkbp1b
	Fam84a
	Lpin1
	Ntsr2
	Hpcal1
	3110053B16Rik
	Adam17
	Ywhaq
	Kidins220
	Atxn7l1
	Tspan13
	Etv1
	Dock4
	Stxbp6
	Scfd1
	Ap4s1
	Hectd1
	Nin
	Pygl
	Arid4a
	Daam1
	Rtn1
	Ppp2r5e
	Zbtb1
	Sptb
	Rab15
	Dcaf5
	Exd2
	Pcnx
	Dcaf4
	Dnal1
	Bbof1
	Aldh6a1
	Tgfb3
	Ift43
	Gstz1
	Sptlc2
	Nrxn3
	Sel1l
	Galc
	Ttc8
	Psmc1
	Calm1
	Ttc7b
	Ccdc88c
	Trip11
	Lgmn
	Chga
	Wars
	Meg3
	Rian
	Dync1h1
	Mok
	Cdc42bpb
	Tmem179
	Inf2
	Cep170b
	Brf1
	Btbd6
	Esyt2
	Ptprn2
	Gdi2
	Pfkp
	Adarb2
	Wdr37
	Dip2c
	Ryr2
	Vps41
	Amph
	Elmo1
	Zkscan8
	Hist1h2be
	Lrrc16a
	Aldh5a1
	Gpld1
	Mrs2
	Nrsn1
	Wrnip1
	Tubb2a
	Lyrm4
	Gm4024
	Dsp
	Nedd9
	Tmem170b
	Tbc1d7
	Jarid2
	Dtnbp1
	Atxn1
	Rbm24
	Cap2
	Id4
	Fam120a
	Wnk2
	Gadd45g
	Diras2
	Cltb
	Uimc1
	Prelid1
	Lman2
	Ddx41
	Idnk
	Golm1
	Mtrr
	Brd9
	Ell2
	Mctp1
	Mblac2
	Ssbp2
	Rasgrf2
	Homer1
	Crhbp
	Iqgap2
	Map1b
	Rad17
	Pik3r1
	Nln
	Cwc27
	Rnf180
	Zswim6
	Ercc8
	Map3k1
	Skiv2l2
	Arl15
	Hcn1
	Nnt
	Fam107a
	Cadps
	Ecd
	Zmiz1os1
	Slmap
	Prkcd
	Smim4
	Nisch
	Bap1
	Mapk8
	Fam35a
	Bmpr1a
	Cdhr1
	Ero1l
	Fermt2
	Slc35f4
	Tox4
	Bcl2l2
	Pabpn1
	Thtpa
	Dhrs4
	Cpne6
	Dcaf11
	Mdp1
	Nedd8
	Zmym2
	Nupl1
	Mtmr6
	Kpna3
	Mtmr9
	Extl3
	Fzd3
	Scara3
	Clu
	Ptk2b
	Dpysl2
	Nefm
	A230070E04Rik
	Phyhip
	Akap11
	Vwa8
	Klf12
	Mycbp2
	Gm17066
	Rbm26
	Stk24
	Dock9
	Tm9sf2
	Clybl
	Gm5089
	Ggact
	Itgbl1
	Sepp1
	Lifr
	Nup155
	2410089E03Rik
	Nipbl
	Tars
	Pdzd2
	Drosha
	Cdh6
	Cdh18
	Myo10
	Otulin
	Sema5a
	Sdc2
	Cpq
	Laptm4b
	Rpl30
	Spag1
	Ankrd46
	Pabpc1
	Ubr5
	Azin1
	Baalc
	Rims2
	Enpp2
	Wdyhv1
	Fam91a1
	E430025E21Rik
	Asap1
	Slc45a4
	Adgrb1
	Top1mt
	Zc3h3
	Scrib
	Myh9
	Eif3d
	Tst
	Elfn2
	Pdxp
	Eif3l
	Micall1
	1700088E04Rik
	Ddx17
	Syngr1
	Rangap1
	Zc3h7b
	Aco2
	Xrcc6
	Desi1
	Sept3
	Serhl
	Rrp7a
	Ttll1
	Ldoc1l
	Celsr1
	Cerk
	Alg12
	Mapk8ip2
	Shank3
	Rabl2
	Kif21a
	Lrrk2
	Cntn1
	Nell2
	Slc38a1
	Pfkm
	Asb8
	Adcy6
	Cacnb3
	Ddn
	Kmt2d
	Rhebl1
	Prpf40b
	Gpd1
	Galnt6
	Scn8a
	Eif4b
	Spryd3
	Sp1
	Atf7
	Hnrnpa1
	Pde1b
	Ppp1r1a
	Naa60
	Crebbp
	Adcy9
	Srl
	Rbfox1
	Clec16a
	Ntan1
	Pdxdc1
	Marf1
	Ube2v2
	Mcm4
	Spag6l
	Ppm1f
	Sdf2l1
	Pi4ka
	Serpind1
	Crkl
	Lztr1
	Dgcr6
	Cldn5
	Hira
	Klhl24
	Map6d1
	Abcc5
	Dvl3
	Ap2m1
	Abcf3
	Ece2
	Camk2n2
	Eif4g1
	Fam131a
	Clcn2
	Thpo
	Dgkg
	Il1rap
	Atp13a3
	0610012G03Rik
	Osbpl11
	Zfp148
	Umps
	Kalrn
	Lsamp
	Zbtb20
	Atp6v1a
	Nectin3
	Bbx
	Epha6
	App
	Cct8
	Tiam1
	Scaf4
	Paxbp1
	Ifnar2
	Itsn1
	Kcnj6
	Scaf8
	Synj2
	Ezr
	Rsph3b
	Qk
	Mas1
	Sod2
	Mllt4
	Tbp
	Zfp13
	Hcfc1r1
	9530082P21Rik
	Flywch1
	Tbc1d24
	1600002H07Rik
	Abca3
	Mlst8
	Rab26
	Tsc2
	Rps2
	Mapk8ip3
	Gnptg
	Decr2
	Ergic1
	Pacsin1
	Taf11
	Zfp523
	Cdkn1a
	Mdga1
	Zfand3
	Brd4
	Slc39a7
	Csnk2b
	Bag6
	Atp6v1g2
	2310061I04Rik
	Ppp1r10
	Gnl1
	H2-T22
	Zfp57
	Gabbr1
	Tnfrsf21
	Enpp5
	Tmem63b
	Gm5093
	Ttbk1
	Cul9
	Cul7
	Mea1
	Ppp2r5d
	Rpl7l1
	Bysl
	Oard1
	Daam2
	Satb1
	Plin3
	Kdm4b
	Ptprs
	Safb
	2410015M20Rik
	Khsrp
	Fbxl17
	Fer
	Vapa
	Ppp4r1
	Twsg1
	Mtcl1
	Ptprm
	Dlgap1
	Myl12b
	Birc6
	Arhgef33
	Sos1
	Mta3
	Lrpprc
	Prepl
	Prkce
	Nrxn1
	9430020K01Rik
	Arhgap12
	Aqp4
	Garem
	Mapre2
	Slc39a6
	Tpgs2
	Rit2
	Map3k2
	Camk4
	Brd8
	Kdm3b
	Reep2
	Hspa9
	Igip
	Cd14
	Wdr55
	Pcdhb12
	Pcdhb14
	Pcdhb17
	Rbm27
	Kcnn2
	Sema6a
	Cep120
	Camk2a
	Csf1r
	Mc4r
	Afg3l2
	Spire1
	Ptpn2
	Ldlrad4
	Mex3c
	Ctif
	Katnal2
	Haus1
	Setbp1
	Mbp
	1810055G02Rik
	Ndufs8
	Carns1
	Adrbk1
	Syt12
	Pcx
	Sptbn2
	Rab1b
	Drap1
	Efemp2
	Scyl1
	Malat1
	Mrpl49
	Arl2
	Ppp2r5b
	Men1
	Nrxn2
	Prdx5
	Vegfb
	Slc3a2
	Wdr74
	Stx5a
	Nxf1
	Polr2g
	Hnrnpul2
	Bscl2
	Uqcc3
	Myrf
	Syt7
	Ddb1
	Patl1
	Pip5k1b
	Smarca2
	Cstf2t
	Ide
	Sorbs1
	Golga7b
	Crtac1
	Gm41848
	Slc25a28
	Scd2
	Gm26644
	Trim8
	Cnnm2
	Add3
	Pdcd4
	Gpam
	Gfra1
	Hspa12a
	Emx2os
	Eif3a
	Csf2ra
	Optn
	Upf2
	Pfkfb3
	Pter
	C1ql3
	Slc39a12
	Plxdc2
	Mllt10
	Dnajc1
	Etl4
	Abi1
	Yme1l1
	Tprn
	Camsap1
	6530402F18Rik
	Zer1
	D2Wsu81e
	Phyhd1
	Tor1b
	Gpr107
	Ass1
	Prrc2b
	Dnm1
	Ciz1
	Garnl3
	Mvb12b
	Ggta1
	Ndufa8
	Psmb7
	Lrp1b
	Gtdc1
	Epc2
	Arl5a
	Cacnb4
	Rprm
	Kcnj3
	Nr4a2
	Upp2
	Pkp4
	Tanc1
	Scn2a1
	Csrnp3
	Ubr3
	Mettl8
	Dync1i2
	Dlx1
	Dlx1as
	Atf2
	Hnrnpa3
	Prkra
	Itga4
	Cerkl
	Pde1a
	Nckap1
	Fam171b
	Ctnnd1
	Ptprj
	Kbtbd4
	Madd
	1110051M20Rik
	Ckap5
	Slc35c1
	Syt13
	Ext2
	Ttc17
	Trim44
	Pamr1
	Cat
	Slc12a6
	Dph6
	Fam98b
	Rasgrp1
	Ankrd63
	Chp1
	Rtf1
	Ehd4
	Vps39
	Ttbk2
	Map1a
	B2m
	Bloc1s6
	Ciao1
	Fahd2a
	Kcnip3
	Mrps5
	Mal
	Anapc1
	Ttl
	Sirpa
	Idh3b
	Atrn
	Trmt6
	Crls1
	Lamp5
	Pak7
	Tasp1
	Pcsk2
	Rrbp1
	Napb
	Apmap
	Pygb
	Snph
	Tbc1d20
	Nrsn2
	H13
	Bcl2l1
	Tm9sf4
	Asxl1
	Snta1
	Raly
	Itch
	Trp53inp2
	Ncoa6
	Mmp24
	Cpne1
	Cnbd2
	Epb41l1
	Myl9
	Samhd1
	Rpn2
	Tti1
	Chd6
	Ptprt
	Rims4
	Kcns1
	Dnttip1
	Slc35c2
	Zmynd8
	B4galt5
	Rnf114
	Tmem189
	Ptpn1
	Tshz2
	Bcas1
	Rtfdc1
	Npepl1
	Gm14434
	Col9a3
	Chrna4
	Kcnq2
	Stmn3
	Zfp512b
	Pkia
	Zfp704
	Pag1
	Bhlhe22
	Pde7a
	Fndc3b
	Egfem1
	Phc3
	Atp11b
	Pcdh10
	Setd7
	Lhfp
	Sertm1
	Dclk1
	Eif2a
	Mbnl1
	Ppm1l
	Nmd3
	Gria2
	Glrb
	Mrpl24
	Bcan
	AW047730
	Cct3
	Trim46
	Slc50a1
	Flad1
	Adar
	4632404H12Rik
	Atp8b2
	4933434E20Rik
	Ints3
	S100a1
	Lor
	Scnm1
	Mllt11
	Rprd2
	Mrps21
	Sf3b4
	Bcl9
	Fmo5
	Pde4dip
	Phgdh
	Nras
	Trim33
	Hipk1
	Kcnd3
	Kcnc4
	Slc6a17
	Strip1
	4933431E20Rik
	Gstm7
	Gstm1
	Sort1
	Gpsm2
	Stxbp3
	Dbt
	Mfsd14a
	Plppr4
	Tmem56
	Cnn3
	Abcd3
	Sec24d
	Ank2
	Sgms2
	Npnt
	Ube2d3
	Ppp3ca
	Dnajb14
	Metap1
	Tspan5
	Rap1gds1
	Ddah1
	Prkacb
	Adgrl2
	Adgrl4
	Acadm
	4930570G19Rik
	Negr1
	Lrrc7
	Wls
	Trp53inp1
	1110037F02Rik
	Necab1
	Tmem64
	Nkain3
	Ccnc
	Dnaja1
	Nol6
	AI464131
	Dnajb5
	Vcp
	Tln1
	Npr2
	Gne
	Fbxo10
	Gabbr2
	Fktn
	Zfp462
	Epb41l4b
	Ptpn3
	Inip
	Slc31a2
	Cdc26
	Astn2
	Brinp1
	Ptprd
	Rraga
	Tusc1
	Jak1
	Dnajc6
	Sgip1
	Zcchc11
	Zfyve9
	Nrd1
	Elavl4
	Mknk1
	Faah
	Tmem69
	Prdx1
	Hectd3
	Rnf220
	Eri3
	St3gal3
	Slc2a1
	Ybx1
	Ccdc30
	Hivep3
	Rims3
	Macf1
	Meaf6
	Lsm10
	Map7d1
	Ago4
	Yars
	Tmem234
	Khdrbs1
	Ptp4a2
	Adgrb2
	Tinagl1
	Fabp3
	Ythdf2
	Atpif1
	Ppp1r8
	Wdtc1
	Clic4
	Zfp46
	Hp1bp3
	Pink1
	Otud3
	Minos1
	Capzb
	Mrto4
	Ubr4
	Spen
	Ddi2
	Casp9
	Efhd2
	Prdm2
	Mfn2
	Clcn6
	Fbxo44
	Fbxo2
	Ubiad1
	Mtor
	Kif1b
	Ube4b
	Slc25a33
	Spsb1
	Per3
	Dnajc11
	Plekhg5
	Acot7
	Chd5
	Kcnab2
	Tprgl
	Ski
	Gnb1
	Slc35e2
	Vwa1
	Rbm48
	Ankib1
	Cldn12
	Adam22
	Abcb1a
	Dmtf1
	Sema3e
	Magi2
	Ptpn12
	Pmpcb
	Kmt2e
	Cdk5
	Agap3
	Chpf2
	Smarcd3
	Nub1
	Wdr86
	Kmt2c
	Dpp6
	Paxip1
	Rbm33
	Dnajb6
	Adra2c
	Ablim2
	Ppp2r2c
	Jakmip1
	Crmp1
	Wdr1
	Lap3
	Kcnip4
	Ppargc1a
	Lgi2
	Klhl5
	Rfc1
	Limch1
	Kctd8
	Gabrb1
	Slain2
	Rasl11b
	Kit
	Clock
	Slc4a4
	Ankrd17
	Mthfd2l
	Scarb2
	Ccni
	Mrpl1
	Prdm8
	Enoph1
	Sec31a
	Cops4
	Cds1
	Lrrc8c
	Lrrc8d
	Pcgf3
	Pxmp2
	Fbrsl1
	Galnt9
	Tfip11
	Kctd10
	1500011B03Rik
	Mlec
	Cit
	Nos1
	Rnft2
	Rasal1
	Rph3a
	Ptpn11
	Gm15800
	Atxn2
	Vps29
	Camkk2
	Rhof
	Setd1b
	Psmd9
	Diablo
	Clip1
	Hip1r
	Vps37b
	Sbno1
	Rilpl1
	Atp6v0a2
	Ccdc92
	Bri3bp
	Tmem132b
	Rimbp2
	Mrps17
	Auts2
	Gtf2i
	Dnajc30
	Tbl2
	Bcl7b
	Por
	Orai2
	Ift22
	Vgf
	Ache
	Zscan21
	Prkar1b
	Sun1
	Eif3b
	Slc29a4
	Tnrc18
	Kdelr2
	Usp42
	Nptx2
	Smurf1
	Zscan25
	Mtus2
	Slc7a1
	Uspl1
	Fry
	Pds5b
	Kl
	Dync1i1
	Ica1
	Bmt2
	Cttnbp2
	Kcnd2
	Fam3c
	Gpr37
	Snd1
	Ccdc136
	Smo
	Plxna4
	Cnot4
	Mtpn
	Chrm2
	Dgki
	Gstk1
	Cntnap2
	Zfp777
	Tra2a
	Wipf3
	Scrn1
	Pyurf
	Herc3
	Nap1l5
	Gm38830
	Elmod3
	Kcmf1
	Dctn1
	Tex261
	Smyd5
	Nat8f1
	Tprkb
	Tgfa
	Tia1
	Mxd1
	Aak1
	Rab43
	Copg1
	Rab7
	Rpn1
	Ruvbl1
	Sec61a1
	Plxna1
	Cfap100
	Aldh1l1
	Iqsec1
	Xpc
	Nr2c2
	Lrig1
	Uba3
	Frmd4b
	Ppp4r2
	Cntn3
	Itpr1
	Arl8b
	Srgap3
	Setd5
	Tada3
	Atp2b2
	Tmcc1
	Fam21
	Hnrnpf
	Bms1
	Cecr2
	Iqsec3
	Foxj2
	Grcc10
	Eno2
	Tpi1
	Usp5
	Chd4
	Iffo1
	Gapdh
	Tnfrsf1a
	Cd9
	Kcna1
	D6Wsu163e
	Ccnd2
	Parp11
	Itfg2
	Gabarapl1
	Mansc1
	Crebl2
	Grin2b
	Atf7ip
	Wbp11
	Mgp
	Ptpro
	Ldhb
	Cmas
	Etnk1
	Tm7sf3
	Far2
	Tmtc1
	Tfpt
	Leng8
	Rdh13
	Ppp1r12c
	Syt5
	Nat14
	U2af2
	Zscan18
	Zfp446
	Slc8a2
	Zc3h4
	Ap2s1
	Strn4
	Pglyrp1
	Irf2bp1
	Sympk
	Mark4
	Cadm4
	Atp1a3
	Cic
	Hnrnpul1
	Numbl
	Blvrb
	2310022A10Rik
	Map3k10
	Psmc4
	Fbl
	Sirt2
	Actn4
	Spred3
	Kcnk6
	Spint2
	Capns1
	Sdhaf1
	Aplp1
	Lin37
	Mag
	Lgi4
	Cep89
	1600014C10Rik
	Pop4
	Gm33989
	Zfp715
	Zfp658
	2410002F23Rik
	Cpt1c
	Pih1d1
	Dkkl1
	Ruvbl2
	Dhdh
	Dbp
	Sphk2
	Luzp2
	Cyfip1
	Herc2
	Gabrb3
	Fam189a1
	Tjp1
	Vimp
	Lrrc28
	Igf1r
	Chd2
	Akap13
	Arpin
	Cpeb1
	Whamm
	Me3
	Crebzf
	Rab30
	Prcp
	Tenm4
	Ints4
	Map6
	Serpinh1
	Spcs2
	C2cd3
	Plekhb1
	Fchsd2
	Pde2a
	Rnf121
	Nup98
	Rhog
	Hbb-bs
	Prkcdbp
	Tpp1
	Tub
	Akip1
	Nrip3
	Dennd5a
	Eif4g2
	Galnt18
	Dkk3
	Arntl
	Copb1
	Arl6ip1
	Syt17
	Thumpd1
	Eri2
	Eef2k
	Polr3e
	Cog7
	Zkscan2
	Gtf3c1
	Aldoa
	Maz
	Srcap
	Phkg2
	Ccdc189
	Rnf40
	Stx1b
	Armc5
	Wdr11
	Fgfr2
	Ate1
	Tacc2
	Mapk1ip1
	Bnip3
	Jakmip3
	Psmd13
	Ptdss2
	Taldo1
	Pnpla2
	Tollip
	Ctsd
	Cttn
	Evi5l
	Map2k7
	Elavl1
	Col4a1
	Col4a2
	Carkd
	Arhgef7
	Tmco3
	Fbxo25
	Dlgap2
	Kbtbd11
	Csmd1
	Ap3m2
	Ank1
	Adam9
	Whsc1l1
	Pomk
	Ppp2cb
	Lonrf1
	Dlc1
	Cnot7
	Vps37a
	Fat1
	Ufsp2
	Cfap97
	Slc25a4
	Trappc11
	Dctd
	Tenm3
	Cep44
	Galnt7
	Sh3rf1
	Klhl2
	Naf1
	Atp6v1b2
	Hapln4
	Rfxank
	Nr2c2ap
	Sugp2
	Upf1
	Babam1
	Eps15l1
	Calr3
	Slc35e1
	Tmem38a
	Nwd1
	Large
	Nr3c2
	Zfp827
	Mmaa
	Otud4
	Usp38
	Tbc1d9
	Gipc1
	Adgrl1
	Ccdc130
	Cacna1a
	Rnaseh2a
	Prdx2
	Tnpo2
	Man2b1
	Lonp2
	Papd5
	Brd7
	Sall1
	Chd9
	Fto
	Gnao1
	Ogfod1
	Bbs2
	Arl2bp
	Cx3cl1
	Polr2c
	Dok4
	Ndrg4
	Cnot1
	Got2
	Cog8
	Cyb5b
	Nfat5
	Dhx38
	Vac14
	Sf3b3
	St3gal2
	Rfwd3
	Znrf1
	Kars
	Atmin
	Cdh13
	Mlycd
	Gse1
	Gm26747
	Jph3
	Mvd
	Ankrd11
	Cpne7
	Tcf25
	Tubb3
	Afg3l1
	Gas8
	Agt
	2310022B05Rik
	Gnpat
	Exoc8
	Itgb1
	Alkbh8
	Gucy1a2
	Trpc6
	Amotl1
	Dnmt1
	Icam5
	Cdkn2d
	Carm1
	Yipf2
	Rab3d
	Elof1
	Eepd1
	Thyn1
	Vps26b
	Arhgap32
	Fli1
	Ddx25
	Pknox2
	Hepacam
	Vwa5a
	Gramd1b
	Clmp
	Hinfp
	Phldb1
	Ift46
	Dscaml1
	Rnf214
	Sik3
	Cadm1
	Zbtb16
	Cryab
	Elmod1
	Cspg4
	Ptpn9
	Sin3a
	Scamp5
	Sema7a
	Islr2
	Parp6
	Pkm
	Myo9a
	Thsd4
	Pias1
	Smad3
	Dis3l
	Vwa9
	Zfp609
	Csnk1g1
	Ppib
	Snx22
	Herc1
	Usp3
	Vps13c
	Myo1e
	Zfp280d
	Rfx7
	Ccpg1os
	Fam214a
	Tmod2
	Lysmd2
	Fbxo9
	Mto1
	Snhg5
	Rasgrf1
	Slc25a36
	Clstn2
	Pik3cb
	Cep70
	Stag1
	Trf
	Cpne4
	Rpl29
	Tex264
	Nprl2
	Tusc2
	Mon1a
	Camkv
	Ip6k1
	Apeh
	Qars
	Wdr6
	P4htm
	Celsr3
	Plxnb1
	Map4
	Smarcc1
	Setd2
	Epm2aip1
	Dync1li1
	Azi2
	Cmc1
	Golga4
	Acaa1a
	Myrip
	Trak1
	1700048O20Rik
	Tcaim
	Fyco1
	Ccdc22
	Pqbp1
	Hdac6
	Rpgr
	Mid1ip1
	Bcor
	Med14
	Cask
	Jade3
	Uba1
	Cdk16
	Elk1
	A230072C01Rik
	Zcchc12
	Gm14569
	Slc25a5
	Gria3
	Tenm1
	Ocrl
	Zdhhc9
	Zfp449
	Fhl1
	C230004F18Rik
	Mamld1
	Nsdhl
	Haus7
	Atp2b3
	L1cam
	Irak1
	Gdi1
	Plxna3
	Ubl4a
	Ikbkg
	G6pdx
	Pls3
	Klhl15
	Maged1
	Arhgef9
	Zc4h2
	Med12
	Chic1
	Ftx
	Atrx
	Taf9b
	Pcdh19
	Drp2
	Frmpd3
	Tsc22d3
	Dcx
	Tro
	Maged2
	Huwe1
	Kdm5c
	Kantr
	Shroom2
	Cnksr2
	Sh3kbp1
	Reps2
	Uty
