# Supplementary material for: m6A Modification Involves in Enriched Environment-Induced Neurogenesis and Cognition Enhancement
Source: Front Cell Dev Biol. 2022 Jun 2;10:903179. doi: 10.3389/fcell.2022.903179 (PMC9201454; doi:10.3389/fcell.2022.903179)
Supplement: Supplementary file 7 [file Table1.XLSX]

## Sheet: Sheet1
up_DEGs	down_DEGs
Tcea1	Igfbp5
Lactb2	Dnajb2
Gm33533	Speg
Mrpl30	Itm2c
Tpp2	Hdac4
Mob4	C1ql2
Bzw1	Tmcc2
Bmpr2	Cntn2
Kansl1l	Csrp1
Arpc2	Nmnat2
Scg2	Lamc2
Per2	Myoc
Cntnap5b	Igsf8
Gm32810	Kcnj9
Tnnt2	Rps6kc1
Ptgs2	Nenf
Rasal2	Cd34
Fmo2	Sash1
Ephx1	Gja1
Atf3	Bcr
Ust	Pcnt
Sgk1	Col6a1
Rps12	C2cd4c
Amd2	Palm
Hdac2	Abca7
Rev3l	Mbd3
Man1a	Uqcr11
Egr2	Diras1
Lingo3	Slc39a3
Dusp6	Dohh
Tmtc3	Gna11
Ptprb	Ankrd24
Rps26	Glt8d2
Pgam2	Mybpc1
Actr2	Dtx3
Hba-a1	Mbd6
Pank3	Esyt1
Fnip1	Ormdl2
Med31	Pik3ip1
Ube2g1	Gas2l1
Mir22hg	Rasl10a
Ppm1e	Zrsr1
Eif1	Tbc1d9b
Mlx	Adamts2
Cdc27	Kcnab3
Trib2	Neurl4
Pqlc3	Rap1gap2
Odc1	Sgsm2
Acp1	Slc43a2
Dld	Bhlha9
Cog5	Coro6
Gpr22	Myo18a
Etv1	BC030499
Ifrd1	Sebox
Dock4	Rasl10b
Mdga2	Dynll2
Hif1a	Xylt2
Synj2bp-cox16	Nxph3
Flrt2	Nfe2l1
Serpina3n	Srcin1
Rapgef5	E130012A19Rik
Idi1	Mllt6
Psma2	Plxdc1
Nedd9	Ormdl3
Gm34466	Ezh1
Zfp738	Rundc3a
Mctp1	Fam171a2
Vcan	Adam11
Crhbp	Crhr1
Col4a3bp	Mapt
Hmgcr	Wipi1
Btf3	Fbf1
Taf9	Mgat5b
Gm5454	Nptx1
Fst	Chmp6
Psmd6	Aatk
Rpl15	Pcyt2
Htr2a	Lrrc45
LOC328448	Ccdc57
Olfm4	Gm7099
Pcdh17	Pdia6
Mbnl2	Sstr1
Cdh10	Akap5
Mtdh	Exd2
Klf10	Cyp46a1
Mal2	Begain
Tatdn1	Meg3
Fam49b	Rnf144b
Nhp2l1	Sncb
Scube1	Unc5a
Larp4	Nr2f1
Nr4a1	Thbs4
Il1rap	Nnt
Fgf12	Tspan14
Tfrc	Klhl33
Tomm70a	Zfp219
Epha6	Mmp14
Cadm2	Acin1
Cahm	Pck2
Lnpep	Dpysl2
Zfp948	Bmp1
Spats1	Fam160b2
Sos1	Rpl37
Slc8a1	Gm41284
Esco1	St3gal1
Slc39a6	Adgrb1
Egr1	Plec
Etf1	Maf1
Lrrtm2	Kifc2
Ube2d2a	Ppp1r16a
Htr4	Rbfox2
St8sia3	Kctd17
Gstp1	Mfng
Actn3	Cbx6
Zfand5	Cbx7
Hectd2	Cacna1i
Pgam1	Zc3h7b
Usmg5	Gramd4
Dusp5	Creld2
Pdzd8	Panx2
Fam204a	Ddx23
Suv39h2	Kmt2d
Fam188a	Pfdn5
Arl5b	Sec14l5
4930447M23Rik	Nde1
Hnmt	Sdf2l1
Acvr1c	Tmem191c
Ubr3	Serpind1
Hnrnpa3	Aifm3
Nckap1	Cldn5
Zfp804a	Abcc5
Bdnf	Camk2n2
Rasgrp1	Tmem44
Fastkd5	Tnk2
Syndig1	Rpl35a
Gm14305	Smoc2
Gm14296	Flywch1
Gm14325	Caskin1
Skil	Ndufb10
Dcun1d1	Rhot2
P2ry12	Phf1
Kcnab1	Nudt3
Tiparp	Pacsin1
Ciart	D17Wsu92e
Rnf115	Mdga1
Ptbp2	Cbs
Usp53	Akap8l
Manea	Hnrnpm
Epha7	Rxrb
LOC108169009	Ehmt2
LOC108168936	Hspa1b
Nr4a3	Tmem151b
Zfp189	Tjap1
Tmem38b	Dlk2
Frmd3	Cul9
Hook1	Pex6
Prkaa2	Dus3l
Btf3l4	Mtcl1
Hmgn2	Srbd1
Zfp46	Epb41l4aos
Minos1	Lmnb1
Capzb	Cd74
Cort	Myo5b
Errfi1	Pitpnm1
Rheb	Adrbk1
Tmem128	Sart1
Lcorl	Ccdc85b
Kcnip4	Neat1
Gabra4	Ppp2r5b
Gabrb1	Esrra
Gm34583	Incenp
Gm42127	Tmem258
Hnrnpdl	Tmem132a
Mrps18c	Smarca2
Lrrc8c	Gldc
Tmed5	Pnpla7
Vps29	Rexo4
Nptx2	Rxra
Zfp655	Col5a1
Hmgb1	Gle1
Wnt2	Ptpa
Cycs	Hspa5
Wipf3	Tnks1bp1
Neurod6	Madd
Egr4	Lrp4
Bhlhe40	Lzts3
Arhgdib	Cenpb
B230110G15Rik	Cds2
Slco1a4	Lamp5
Gm35037	Snhg11
Zfp60	Ppp1r16b
Psenen	Rims4
Uri1	2210418O10Rik
Zfp715	Col20a1
Klk8	Zgpat
Dbp	Pmvk
Luzp2	Polr3gl
Gabra5	Phgdh
Gabrb3	Kcnc4
B230209E15Rik	Slc44a5
Mir9-3hg	Rps20
Prss23	Mpdz
Tmem126b	Jun
Rab6a	Acot11
Nucb2	LOC105244657
Zfp958	B4galt2
Vdac3	Rims3
Bag4	Map7d1
Smim18	Dlgap3
Zdhhc2	C77080
Naf1	Snhg12
D130040H23Rik	Nudc
Zfp617	Extl1
Nr3c2	Stmn1
Scoc	Paqr7
Vps35	Nipal3
Mylk3	Zbtb40
Nup93	Pink1
Cfap20	Crocc
Cdh8	Plekhm2
Gucy1a2	Efhd2
Ldlr	Fbxo2
Zfp809	Clstn1
Rbm7	Gm42355
Idh3a	Chd5
Rn7sk	Mib2
LOC108167667	Agap3
Rpl14	Otof
COX1	Ablim2
COX2	Evc2
ATP8	Miat
ATP6	Rpl37rt
COX3	Cabp1
2010204K13Rik	Gm13830
Rbm3	Ccdc64
Slc25a5	Nos1
Elf4	Hrk
Slitrk4	Aldh2
Vma21	AI480526
Xlr3b	Hip1r
Sh3bgrl	Ubc
Hdx	Gm33239
Armcx5	Phkg1
Dcx	Gatsl2
Reps2	Clip2
Vamp7	Eif4h
	Limk1
	Stx1a
	Srrm3
	Srrt
	Nyap1
	Adap1
	Tnrc18
	Rbm28
	Pdia4
	Sema4f
	Fbxo41
	Mgll
	Aldh1l1
	Creld1
	Prrt3
	Ift122
	C2cd5
	Ppp1r12c
	Tnnt1
	Ppp6r1
	Epn1
	Zfp444
	Gltscr1
	Zc3h4
	Calm3
	Pnmal2
	Rtn2
	Ppp1r37
	Smg9
	Cadm4
	Tmem145
	Megf8
	Sptbn4
	Map3k10
	Lrfn1
	Arhgap33
	Myh14
	Scaf1
	Ppfia3
	Snrnp70
	Sec1
	Car11
	Sphk2
	Lmtk3
	Kcnj11
	Gm42387
	Gm7367
	Igf1r
	Mfge8
	Capn5
	Maz
	Cd2bp2
	Tbc1d10b
	Fbxl19
	Bc1
	Arglu1
	Col4a2
	Mcf2l
	Upf1
	Crlf1
	Jund
	Mast3
	Ccdc124
	Abhd8
	Cc2d1a
	Calr
	Zdhhc1
	Gm1943
	Fbxo31
	Jph3
	Gm35466
	Cdk10
	Trpc6
	Icam5
	Nectin1
	Mcam
	Phldb1
	Scn2b
	Scn4b
	Fxyd6
	Zbtb16
	Hexa
	Pcbp4
	Ip6k1
	Plxnb1
	Vill
	Pisd-ps3
	Pcsk1n
	Ndufb11
	Gm14586
	Pdzd4
	Tceal3
