# Supplementary material for: m6A Modification Involves in Enriched Environment-Induced Neurogenesis and Cognition Enhancement
Source: Front Cell Dev Biol. 2022 Jun 2;10:903179. doi: 10.3389/fcell.2022.903179 (PMC9201454; doi:10.3389/fcell.2022.903179)
Supplement: Supplementary file 8 [file Table5.XLSX]

## Sheet: EE_specific_peaks_genes
gene	trans_id	chr	peak_start	peak_end
Adgb	XM_006512663.3	chr10	10346427	10346627
Adgb	XM_006512664.1	chr10	10346427	10346627
Adgb	NM_001127353.3	chr10	10346427	10346627
Adgb	XM_017313879.1	chr10	10346427	10346627
Adgb	XM_006512658.3	chr10	10346427	10346627
Adgb	XM_011243163.2	chr10	10346427	10346627
Adgb	XM_017313876.1	chr10	10346427	10346627
Adgb	XM_011243160.2	chr10	10346427	10346627
Adgb	XM_017313875.1	chr10	10346427	10346627
Adgb	XM_017313877.1	chr10	10346427	10346627
Adgb	XM_006512663.3	chr10	10350263	10350464
Adgb	XM_006512664.1	chr10	10350263	10350464
Adgb	NM_001127353.3	chr10	10350263	10350464
Adgb	XM_017313879.1	chr10	10350263	10350464
Adgb	XM_006512658.3	chr10	10350263	10350464
Adgb	XM_011243163.2	chr10	10350263	10350464
Adgb	XM_017313876.1	chr10	10350263	10350464
Adgb	XM_011243160.2	chr10	10350263	10350464
Adgb	XM_017313875.1	chr10	10350263	10350464
Adgb	XM_017313877.1	chr10	10350263	10350464
Otogl	XM_006513933.3	chr10	107761310	107761510
Otogl	XM_006513932.2	chr10	107761310	107761510
Otogl	XM_006513931.1	chr10	107761310	107761510
Otogl	XM_006513928.3	chr10	107761310	107761510
Otogl	XM_006513929.3	chr10	107761310	107761510
Otogl	XM_017314041.1	chr10	107761310	107761510
Otogl	XM_006513933.3	chr10	107789464	107789664
Otogl	XM_006513932.2	chr10	107789464	107789664
Otogl	XM_006513931.1	chr10	107789464	107789664
Otogl	XM_006513928.3	chr10	107789464	107789664
Otogl	XM_006513929.3	chr10	107789464	107789664
Otogl	XM_017314041.1	chr10	107789464	107789664
Otogl	NM_001177567.1	chr10	107789464	107789664
Os9	NM_001171026.1	chr10	127096273	127096473
Os9	NM_177614.3	chr10	127096273	127096473
Os9	XM_011243420.1	chr10	127096273	127096473
Os9	NM_001171026.1	chr10	127098567	127098801
Os9	NM_177614.3	chr10	127098567	127098801
Os9	XM_011243420.1	chr10	127098567	127098801
Os9	NM_001171026.1	chr10	127119419	127119619
Os9	NM_177614.3	chr10	127119419	127119619
Os9	XM_011243420.1	chr10	127119419	127119619
B4galnt1	NM_008080.5	chr10	127169609	127169914
B4galnt1	NR_045166.1	chr10	127169609	127169914
B4galnt1	XM_017313802.1	chr10	127169609	127169914
B4galnt1	XM_011243369.2	chr10	127169609	127169914
B4galnt1	XM_006513219.3	chr10	127169609	127169914
B4galnt1	NM_027739.2	chr10	127169609	127169914
B4galnt1	NM_008080.5	chr10	127171697	127172213
B4galnt1	NR_045166.1	chr10	127171697	127172213
B4galnt1	XM_017313802.1	chr10	127171697	127172213
B4galnt1	XM_011243369.2	chr10	127171697	127172213
B4galnt1	XM_006513219.3	chr10	127171697	127172213
B4galnt1	NM_027739.2	chr10	127171697	127172213
Shmt2	NM_001252316.1	chr10	127517429	127517651
Shmt2	NM_028230.4	chr10	127517429	127517651
Shmt2	NM_001252316.1	chr10	127520263	127520474
Shmt2	NM_028230.4	chr10	127520263	127520474
Stat6	XR_001779497.1	chr10	127653104	127653304
Stat6	NM_009284.2	chr10	127653104	127653304
Nab2	NM_001122895.1	chr10	127661689	127661890
Nab2	NM_008668.2	chr10	127661689	127661890
Nab2	NM_001122895.1	chr10	127663252	127663459
Nab2	NM_008668.2	chr10	127663252	127663459
Coq10a	XM_006513451.1	chr10	128363230	128363596
Coq10a	XM_006513452.1	chr10	128363230	128363596
Coq10a	XM_006513450.1	chr10	128363230	128363596
Coq10a	NM_001081040.1	chr10	128363230	128363596
Cdk2	NM_016756.4	chr10	128699189	128699389
Cdk2	NM_183417.3	chr10	128699189	128699389
Cdk2	XM_006513162.2	chr10	128699189	128699389
Cdk2	XM_011243321.2	chr10	128699189	128699389
Cdk2	NM_016756.4	chr10	128703763	128703963
Cdk2	NM_183417.3	chr10	128703763	128703963
Cdk2	XM_006513162.2	chr10	128703763	128703963
Cdk2	XM_011243321.2	chr10	128703763	128703963
Sf3b5	NM_175102.4	chr10	13008584	13009093
Rps12	NM_011295.6	chr10	23785655	23785855
Samd3	XM_006512743.3	chr10	26251625	26251825
Samd3	XM_006512741.3	chr10	26251625	26251825
Samd3	XM_006512742.3	chr10	26251625	26251825
Samd3	XM_006512745.3	chr10	26251625	26251825
Samd3	XM_006512746.3	chr10	26251625	26251825
Samd3	XM_006512747.3	chr10	26251625	26251825
Samd3	NM_001013766.2	chr10	26251625	26251825
Samd3	NM_001115154.1	chr10	26251625	26251825
Samd3	XM_006512744.3	chr10	26251625	26251825
Samd3	XM_011243173.2	chr10	26251625	26251825
Samd3	XM_006512743.3	chr10	26269961	26270161
Samd3	XM_006512741.3	chr10	26269961	26270161
Samd3	XM_006512742.3	chr10	26269961	26270161
Samd3	XM_006512745.3	chr10	26269961	26270161
Samd3	XM_006512746.3	chr10	26269961	26270161
Samd3	NM_001115154.1	chr10	26269961	26270161
Samd3	XM_006512744.3	chr10	26269961	26270161
Samd3	XM_011243173.2	chr10	26269961	26270161
Gm10145	XR_871563.1	chr10	27936536	27936807
Nt5dc1	XM_017313964.1	chr10	34310387	34310592
Nt5dc1	NM_176968.4	chr10	34310387	34310592
Nt5dc1	XM_017313964.1	chr10	34324420	34324620
Nt5dc1	NM_176968.4	chr10	34324420	34324620
Amd2	NM_007444.3	chr10	35710137	35710426
Lama4	NM_010681.4	chr10	39097026	39097226
Lin28b	XM_011243183.2	chr10	45378905	45379105
Lin28b	XM_011243185.2	chr10	45378905	45379105
Lin28b	XM_011243180.2	chr10	45378905	45379105
Lin28b	XM_011243182.2	chr10	45378905	45379105
Lin28b	XM_011243186.2	chr10	45378905	45379105
Lin28b	XM_011243187.2	chr10	45378905	45379105
Lin28b	NM_001031772.2	chr10	45378905	45379105
Lin28b	XM_011243188.1	chr10	45378905	45379105
Esr1	NM_001302532.1	chr10	5002197	5002606
Esr1	NM_007956.5	chr10	5002197	5002606
Esr1	NM_001302531.1	chr10	5002197	5002606
Esr1	NM_001302532.1	chr10	5005130	5005577
Esr1	NM_007956.5	chr10	5005130	5005577
Esr1	NM_001302531.1	chr10	5005130	5005577
LOC108167812	XR_001779777.1	chr10	59893911	59894113
LOC108167812	XR_001779776.1	chr10	59893911	59894113
Psap	NM_001146120.1	chr10	60294508	60294708
Psap	NM_001146121.1	chr10	60294508	60294708
Psap	NM_001146122.1	chr10	60294508	60294708
Psap	NM_001146123.1	chr10	60294508	60294708
Psap	NM_011179.3	chr10	60294508	60294708
Psap	XM_017313848.1	chr10	60294508	60294708
Psap	XM_017313849.1	chr10	60294508	60294708
Psap	NM_001146124.1	chr10	60294508	60294708
Psap	NM_001146120.1	chr10	60298981	60299181
Psap	NM_001146121.1	chr10	60298981	60299181
Psap	NM_001146122.1	chr10	60298981	60299181
Psap	NM_001146123.1	chr10	60298981	60299181
Psap	NM_011179.3	chr10	60298981	60299181
Psap	XM_017313848.1	chr10	60298981	60299181
Psap	XM_017313849.1	chr10	60298981	60299181
Psap	NM_001146124.1	chr10	60298981	60299181
Psap	NM_001146120.1	chr10	60301604	60302097
Psap	NM_001146121.1	chr10	60301604	60302097
Psap	NM_001146122.1	chr10	60301604	60302097
Psap	NM_001146123.1	chr10	60301604	60302097
Psap	NM_011179.3	chr10	60301604	60302097
Psap	XM_017313848.1	chr10	60301604	60302097
Psap	XM_017313849.1	chr10	60301604	60302097
Psap	NM_001146124.1	chr10	60301604	60302097
Tysnd1	NM_001272090.1	chr10	61701857	61702296
Tysnd1	NM_001272091.1	chr10	61701857	61702296
Tysnd1	NM_001272092.1	chr10	61701857	61702296
Tysnd1	NM_027912.1	chr10	61701857	61702296
Tysnd1	NR_073587.1	chr10	61701857	61702296
Mypn	NM_182992.2	chr10	63116367	63116677
Rhobtb1	XM_006514048.3	chr10	69211112	69211349
Rhobtb1	XM_006514049.3	chr10	69211112	69211349
Rhobtb1	NM_001252636.1	chr10	69211112	69211349
A930033H14Rik	XR_380545.3	chr10	69211112	69211349
Rhobtb1	XM_006514048.3	chr10	69290216	69290739
Rhobtb1	XM_006514049.3	chr10	69290216	69290739
Rhobtb1	NM_001252636.1	chr10	69290216	69290739
Rhobtb1	NM_001081347.1	chr10	69290216	69290739
Rhobtb1	NM_001252637.1	chr10	69290216	69290739
Rhobtb1	NM_001252638.1	chr10	69290216	69290739
Rhobtb1	XM_011243553.2	chr10	69290216	69290739
Rhobtb1	XM_006514051.3	chr10	69290216	69290739
Rhobtb1	XM_006514054.1	chr10	69290216	69290739
Rhobtb1	XM_006514052.3	chr10	69290216	69290739
Rhobtb1	XM_006514053.3	chr10	69290216	69290739
Rhobtb1	XM_006514048.3	chr10	69291005	69291205
Rhobtb1	XM_006514049.3	chr10	69291005	69291205
Rhobtb1	NM_001252636.1	chr10	69291005	69291205
Rhobtb1	NM_001081347.1	chr10	69291005	69291205
Rhobtb1	NM_001252637.1	chr10	69291005	69291205
Rhobtb1	NM_001252638.1	chr10	69291005	69291205
Rhobtb1	XM_011243553.2	chr10	69291005	69291205
Rhobtb1	XM_006514051.3	chr10	69291005	69291205
Rhobtb1	XM_006514054.1	chr10	69291005	69291205
Rhobtb1	XM_006514052.3	chr10	69291005	69291205
Rhobtb1	XM_006514053.3	chr10	69291005	69291205
Susd2	NM_001162913.1	chr10	75637139	75637365
Susd2	NM_027890.5	chr10	75637139	75637365
Smarcb1	NM_001161853.1	chr10	75920751	75920951
Smarcb1	NM_011418.2	chr10	75920751	75920951
Chchd10	XM_006512993.1	chr10	75937491	75937709
Chchd10	NM_175329.3	chr10	75937491	75937709
S100b	NM_009115.3	chr10	76259784	76260070
Itgb2	XM_006513271.3	chr10	77557287	77557487
Itgb2	XM_006513272.3	chr10	77557287	77557487
Itgb2	XM_017313814.1	chr10	77557287	77557487
Itgb2	NM_008404.4	chr10	77557287	77557487
Pttg1ip	NM_145925.2	chr10	77584024	77584314
Pttg1ip	NM_145925.2	chr10	77596886	77597432
Pttg1ip	XM_011243262.2	chr10	77596886	77597432
Pttg1ip	NM_145925.2	chr10	77597764	77598008
Pttg1ip	XM_011243262.2	chr10	77597764	77598008
Pttg1ip	NM_145925.2	chr10	77598474	77598677
Pttg1ip	XM_011243262.2	chr10	77598474	77598677
Ube2g2	NM_019803.3	chr10	77630683	77630883
Ube2g2	NM_019803.3	chr10	77644296	77644497
Ube2g2	NM_019803.3	chr10	77645315	77645517
1810043G02Rik	XM_006514008.1	chr10	77979804	77980010
1810043G02Rik	NM_026431.2	chr10	77979804	77980010
1810043G02Rik	XM_006514009.1	chr10	77979804	77980010
1810043G02Rik	XM_006514008.1	chr10	77983363	77983563
1810043G02Rik	NM_026431.2	chr10	77983363	77983563
1810043G02Rik	XM_006514009.1	chr10	77983363	77983563
1810043G02Rik	XM_006514008.1	chr10	77984342	77984587
1810043G02Rik	NM_026431.2	chr10	77984342	77984587
1810043G02Rik	XM_006514009.1	chr10	77984342	77984587
Pdxk	NM_172134.2	chr10	78436877	78437190
Pdxk	NM_172134.2	chr10	78437967	78438171
Pdxk	NM_172134.2	chr10	78438771	78439143
Plpp2	NM_001302389.1	chr10	79526463	79527315
Plpp2	NM_001302390.1	chr10	79526463	79527315
Plpp2	NM_001302442.1	chr10	79526463	79527315
Plpp2	NM_015817.3	chr10	79526463	79527315
Tpgs1	NM_148934.2	chr10	79670477	79670772
Polrmt	XR_871707.2	chr10	79743339	79743663
Polrmt	NM_172551.3	chr10	79743339	79743663
E130317F20Rik	NR_029447.1	chr10	79851433	79851788
Ptbp1	XR_380379.1	chr10	79859598	79859798
Ptbp1	NM_001077363.2	chr10	79859598	79859798
Ptbp1	NM_001283013.1	chr10	79859598	79859798
Ptbp1	NM_008956.3	chr10	79859598	79859798
Ptbp1	XR_001779485.1	chr10	79859598	79859798
Ptbp1	NM_001077363.2	chr10	79863314	79863571
Ptbp1	NM_001283013.1	chr10	79863314	79863571
Ptbp1	NM_008956.3	chr10	79863314	79863571
Ptbp1	XR_001779485.1	chr10	79863314	79863571
Plppr3	NM_001170935.1	chr10	79863314	79863571
Tmem259	XM_006513490.1	chr10	79977831	79978031
Tmem259	XM_006513491.1	chr10	79977831	79978031
Tmem259	NM_001003949.3	chr10	79977831	79978031
Cnn2	NM_007725.2	chr10	79993065	79993398
Cnn2	NM_007725.2	chr10	79994203	79994523
Cnn2	NM_007725.2	chr10	79995099	79995299
Sbno2	XM_006513493.1	chr10	80080425	80080641
Sbno2	XM_006513492.1	chr10	80080425	80080641
Sbno2	XM_006513494.1	chr10	80080425	80080641
Sbno2	NM_183426.1	chr10	80080425	80080641
Sbno2	XM_006513495.2	chr10	80080425	80080641
Sbno2	XM_006513496.2	chr10	80080425	80080641
Stk11	XM_006513443.3	chr10	80116598	80116799
Stk11	XM_006513441.3	chr10	80116598	80116799
Stk11	XM_006513442.3	chr10	80116598	80116799
Stk11	NM_001301853.1	chr10	80116598	80116799
Stk11	NM_001301854.1	chr10	80116598	80116799
Stk11	NM_011492.4	chr10	80116598	80116799
Stk11	NR_126043.1	chr10	80116598	80116799
Stk11	XM_006513442.3	chr10	80126471	80126671
Stk11	NM_001301853.1	chr10	80126471	80126671
Stk11	NM_001301854.1	chr10	80126471	80126671
Stk11	NM_011492.4	chr10	80126471	80126671
Stk11	NR_126043.1	chr10	80126471	80126671
Stk11	XM_006513439.3	chr10	80126471	80126671
Stk11	XM_006513442.3	chr10	80127773	80127982
Stk11	NM_001301853.1	chr10	80127773	80127982
Stk11	NM_001301854.1	chr10	80127773	80127982
Stk11	NM_011492.4	chr10	80127773	80127982
Stk11	NR_126043.1	chr10	80127773	80127982
Stk11	XM_006513439.3	chr10	80127773	80127982
Cirbp	XM_006513165.1	chr10	80171126	80171494
Cirbp	XM_006513164.1	chr10	80171126	80171494
Cirbp	XR_380351.1	chr10	80171126	80171494
Cirbp	NM_007705.2	chr10	80171126	80171494
Gamt	NM_010255.3	chr10	80258165	80258528
Gamt	XM_006513221.3	chr10	80258165	80258528
Gamt	NM_010255.3	chr10	80258961	80259161
Gamt	XM_006513221.3	chr10	80258961	80259161
Gamt	XM_006513222.3	chr10	80258961	80259161
Rps15	NM_009091.2	chr10	80293598	80293972
Rps15	NM_001310726.1	chr10	80293598	80293972
2310011J03Rik	NM_025521.3	chr10	80318713	80318914
2310011J03Rik	NM_025521.3	chr10	80319119	80319666
Adamtsl5	NM_001285435.1	chr10	80339934	80340158
Adamtsl5	NR_104339.1	chr10	80339934	80340158
Adamtsl5	NR_104340.1	chr10	80339934	80340158
Adamtsl5	XM_011243528.1	chr10	80339934	80340158
Adamtsl5	XM_011243527.1	chr10	80339934	80340158
Adamtsl5	XM_011243525.2	chr10	80339934	80340158
Adamtsl5	XM_011243526.2	chr10	80339934	80340158
Adamtsl5	NM_001285435.1	chr10	80340579	80340953
Adamtsl5	NR_104339.1	chr10	80340579	80340953
Adamtsl5	NR_104340.1	chr10	80340579	80340953
Adamtsl5	XM_011243528.1	chr10	80340579	80340953
Adamtsl5	XM_011243527.1	chr10	80340579	80340953
Adamtsl5	XM_011243525.2	chr10	80340579	80340953
Adamtsl5	XM_011243526.2	chr10	80340579	80340953
Plk5	NM_183152.3	chr10	80359296	80359643
Plk5	XM_006513498.1	chr10	80359296	80359643
Plk5	XM_006513499.1	chr10	80359296	80359643
Plk5	XM_006513501.1	chr10	80359296	80359643
Plk5	XR_380383.1	chr10	80359296	80359643
Plk5	XM_006513500.3	chr10	80359296	80359643
Plk5	XM_006513502.3	chr10	80359296	80359643
Uqcr11	NM_025650.2	chr10	80403088	80403293
Tcf3	NM_001164147.1	chr10	80419502	80419703
Tcf3	NM_001164148.1	chr10	80419502	80419703
Tcf3	NM_001164149.1	chr10	80419502	80419703
Tcf3	NM_001164150.1	chr10	80419502	80419703
Tcf3	NM_001164151.1	chr10	80419502	80419703
Tcf3	NM_001164152.1	chr10	80419502	80419703
Tcf3	NM_001164153.1	chr10	80419502	80419703
Tcf3	NM_011548.4	chr10	80419502	80419703
Tcf3	XM_017313872.1	chr10	80419502	80419703
Tcf3	XM_017313874.1	chr10	80419502	80419703
Tcf3	XM_017313871.1	chr10	80419502	80419703
Tcf3	XM_017313873.1	chr10	80419502	80419703
Tcf3	XR_001779500.1	chr10	80419502	80419703
Abhd17a	NM_145421.2	chr10	80583829	80584035
Abhd17a	XM_017313894.1	chr10	80583829	80584035
Abhd17a	XM_006513504.2	chr10	80583829	80584035
Btbd2	NM_145361.2	chr10	80643575	80643777
Btbd2	XM_006513427.2	chr10	80643575	80643777
Btbd2	XM_017313863.1	chr10	80643575	80643777
Btbd2	XM_017313864.1	chr10	80643575	80643777
Mknk2	NM_021462.4	chr10	80669666	80669866
Mknk2	XM_017313824.1	chr10	80669666	80669866
Mknk2	XM_006513316.1	chr10	80669666	80669866
Jsrp1	XM_011243578.2	chr10	80808590	80809011
Jsrp1	XM_006514169.3	chr10	80808590	80809011
Jsrp1	XM_006514170.3	chr10	80808590	80809011
Jsrp1	NM_028001.3	chr10	80808590	80809011
Sgta	XM_006513877.1	chr10	81044089	81044370
Sgta	XM_017314029.1	chr10	81044089	81044370
Sgta	XM_006513876.3	chr10	81044089	81044370
Sgta	NM_024499.1	chr10	81044089	81044370
Sgta	XM_006513877.1	chr10	81051048	81051434
Sgta	XM_017314029.1	chr10	81051048	81051434
Sgta	XM_006513876.3	chr10	81051048	81051434
Sgta	NM_024499.1	chr10	81051048	81051434
Pias4	NM_021501.4	chr10	81157480	81157680
Dapk3	XM_006513194.2	chr10	81189958	81190203
Dapk3	NM_001190474.1	chr10	81189958	81190203
Dapk3	NM_001190473.1	chr10	81189958	81190203
Dapk3	XM_006513195.2	chr10	81189958	81190203
Dapk3	NM_007828.2	chr10	81189958	81190203
Mfsd12	XM_006514219.3	chr10	81365280	81365480
Mfsd12	XM_006514219.3	chr10	81365829	81366038
Sirt6	NM_001163430.1	chr10	81625073	81625275
Sirt6	NM_181586.3	chr10	81625073	81625275
Sirt6	XM_006513863.3	chr10	81625073	81625275
Sirt6	XM_006513861.3	chr10	81625073	81625275
Sirt6	XM_011243507.2	chr10	81625073	81625275
Ttc41	XM_011243258.2	chr10	86730622	86730822
Ttc41	XR_871676.2	chr10	86730622	86730822
Ttc41	XM_006513003.3	chr10	86730622	86730822
Ttc41	XM_006513006.3	chr10	86730622	86730822
Ttc41	XM_017313758.1	chr10	86730622	86730822
Ttc41	XR_001779397.1	chr10	86730622	86730822
Ttc41	XR_001779398.1	chr10	86730622	86730822
Ttc41	XR_001779399.1	chr10	86730622	86730822
Ttc41	XR_001779400.1	chr10	86730622	86730822
Ttc41	XM_006512995.3	chr10	86730622	86730822
Ttc41	XM_006512996.3	chr10	86730622	86730822
Ttc41	XM_006512997.3	chr10	86730622	86730822
Ttc41	XM_006513000.3	chr10	86730622	86730822
Ttc41	XM_006513001.3	chr10	86730622	86730822
Ttc41	XM_006513002.3	chr10	86730622	86730822
Ttc41	XM_006513005.3	chr10	86730622	86730822
Ttc41	NM_001003910.2	chr10	86730622	86730822
Ttc41	XM_017313757.1	chr10	86730622	86730822
Ttc41	XM_006512998.2	chr10	86730622	86730822
Ttc41	XM_006512999.3	chr10	86730622	86730822
Ttc41	NM_153595.3	chr10	86730622	86730822
Ttc41	XM_006513007.3	chr10	86730622	86730822
Nt5dc3	NM_175331.3	chr10	86831540	86831747
Nt5dc3	NM_175331.3	chr10	86835858	86836059
Gm32468	XR_380680.2	chr10	93091751	93091951
Gm32468	XR_380679.2	chr10	93091751	93091951
Snrpf	NM_027246.1	chr10	93583478	93583688
Ntn4	NM_021320.3	chr10	93644488	93644950
Ntn4	NM_021320.3	chr10	93682250	93682450
Ntn4	NM_021320.3	chr10	93740952	93741155
Hap1	NM_010404.3	chr11	100349457	100349776
Hap1	NM_177981.2	chr11	100349457	100349776
Hap1	XM_011248744.2	chr11	100349457	100349776
Hap1	XM_011248745.2	chr11	100349457	100349776
Hap1	XM_011248746.2	chr11	100349457	100349776
Hap1	NM_010404.3	chr11	100354014	100354489
Hap1	NM_177981.2	chr11	100354014	100354489
Hap1	XM_011248744.2	chr11	100354014	100354489
Hap1	XM_011248745.2	chr11	100354014	100354489
Hap1	XM_011248746.2	chr11	100354014	100354489
Jup	NM_010593.2	chr11	100372334	100372568
Jup	XM_006532316.1	chr11	100372334	100372568
Jup	XM_006532315.3	chr11	100372334	100372568
P3h4	NM_176830.2	chr11	100408817	100409270
Nkiras2	XM_017314776.1	chr11	100620556	100621075
Nkiras2	XM_017314775.1	chr11	100620556	100621075
Rab5c	NM_001305003.1	chr11	100717884	100718084
Rab5c	NM_024456.5	chr11	100717884	100718084
Stat5a	NM_011488.3	chr11	100881962	100882162
Stat5a	XM_006532722.1	chr11	100881962	100882162
Stat5a	XM_006532721.1	chr11	100881962	100882162
Stat5a	NM_001164062.1	chr11	100881962	100882162
Stat5a	XM_017314402.1	chr11	100881962	100882162
Coasy	XM_006534257.2	chr11	101084663	101085028
Coasy	NM_001305982.1	chr11	101084663	101085028
Coasy	XM_017314771.1	chr11	101084663	101085028
Coasy	XM_006534256.1	chr11	101084663	101085028
Coasy	XM_006534257.2	chr11	101086103	101086616
Coasy	NM_001305982.1	chr11	101086103	101086616
Coasy	XM_017314771.1	chr11	101086103	101086616
Coasy	XM_006534256.1	chr11	101086103	101086616
Tubg2	XM_006531917.2	chr11	101159913	101160390
Tubg2	NM_134028.2	chr11	101159913	101160390
Cntnap1	XM_006533728.3	chr11	101177102	101177508
Cntnap1	XM_006533730.3	chr11	101177102	101177508
Cntnap1	NM_016782.2	chr11	101177102	101177508
Cntnap1	XM_006533729.3	chr11	101177102	101177508
Cntnap1	XM_006533728.3	chr11	101182091	101182452
Cntnap1	XM_006533730.3	chr11	101182091	101182452
Cntnap1	NM_016782.2	chr11	101182091	101182452
Cntnap1	XM_006533729.3	chr11	101182091	101182452
Cntnap1	XM_006533728.3	chr11	101183714	101183914
Cntnap1	XM_006533730.3	chr11	101183714	101183914
Cntnap1	NM_016782.2	chr11	101183714	101183914
Cntnap1	XM_006533729.3	chr11	101183714	101183914
Aoc2	XM_017314535.1	chr11	101329100	101329300
Aoc2	XM_017314533.1	chr11	101329100	101329300
Aoc2	NM_178932.1	chr11	101329100	101329300
Rnd2	NM_009708.1	chr11	101471053	101471254
G6pc3	NM_175935.3	chr11	102193645	102193847
Hdac5	XM_006532254.3	chr11	102195904	102196196
Hdac5	XM_011248747.2	chr11	102195904	102196196
Hdac5	XM_011248749.2	chr11	102195904	102196196
Hdac5	XM_011248750.2	chr11	102195904	102196196
Hdac5	XM_011248752.2	chr11	102195904	102196196
Hdac5	XM_011248754.2	chr11	102195904	102196196
Hdac5	XM_011248748.2	chr11	102195904	102196196
Hdac5	NM_001077696.1	chr11	102195904	102196196
Hdac5	NM_001284248.1	chr11	102195904	102196196
Hdac5	NM_001284249.1	chr11	102195904	102196196
Hdac5	NM_001284250.1	chr11	102195904	102196196
Hdac5	NM_010412.3	chr11	102195904	102196196
Hdac5	XM_017314282.1	chr11	102195904	102196196
Hdac5	XM_017314281.1	chr11	102195904	102196196
Hdac5	XM_006532254.3	chr11	102205339	102205699
Hdac5	XM_011248747.2	chr11	102205339	102205699
Hdac5	XM_011248749.2	chr11	102205339	102205699
Hdac5	XM_011248750.2	chr11	102205339	102205699
Hdac5	XM_011248752.2	chr11	102205339	102205699
Hdac5	XM_011248754.2	chr11	102205339	102205699
Hdac5	XM_011248748.2	chr11	102205339	102205699
Hdac5	NM_001077696.1	chr11	102205339	102205699
Hdac5	NM_001284248.1	chr11	102205339	102205699
Hdac5	NM_001284249.1	chr11	102205339	102205699
Hdac5	NM_001284250.1	chr11	102205339	102205699
Hdac5	NM_010412.3	chr11	102205339	102205699
Hdac5	XM_017314282.1	chr11	102205339	102205699
Hdac5	XM_017314281.1	chr11	102205339	102205699
Hdac5	XR_001779879.1	chr11	102205339	102205699
Hdac5	XR_001779878.1	chr11	102205339	102205699
Hdac5	XM_011248755.2	chr11	102205339	102205699
Hdac5	XM_006532254.3	chr11	102221418	102221637
Hdac5	XM_011248747.2	chr11	102221418	102221637
Hdac5	XM_011248749.2	chr11	102221418	102221637
Hdac5	XM_011248750.2	chr11	102221418	102221637
Hdac5	XM_011248752.2	chr11	102221418	102221637
Hdac5	XM_011248754.2	chr11	102221418	102221637
Hdac5	XM_011248748.2	chr11	102221418	102221637
Hdac5	NM_001077696.1	chr11	102221418	102221637
Hdac5	NM_001284248.1	chr11	102221418	102221637
Hdac5	NM_001284249.1	chr11	102221418	102221637
Hdac5	NM_001284250.1	chr11	102221418	102221637
Hdac5	NM_010412.3	chr11	102221418	102221637
Hdac5	XM_017314282.1	chr11	102221418	102221637
Hdac5	XM_017314281.1	chr11	102221418	102221637
Hdac5	XR_001779879.1	chr11	102221418	102221637
Hdac5	XR_001779878.1	chr11	102221418	102221637
Hdac5	XM_011248755.2	chr11	102221418	102221637
Tmub2	NM_001302506.1	chr11	102288495	102288769
Tmub2	NM_001302505.1	chr11	102288495	102288769
Tmub2	NM_028076.3	chr11	102288495	102288769
Grn	NM_008175.4	chr11	102435176	102435376
Adam11	NM_001110778.2	chr11	102773434	102773818
Adam11	NM_009613.3	chr11	102773434	102773818
Adam11	XR_388328.1	chr11	102773434	102773818
Adam11	XM_006532017.3	chr11	102773434	102773818
Adam11	XM_006532014.2	chr11	102773434	102773818
Adam11	XM_006532015.2	chr11	102773434	102773818
Adam11	XM_006532016.2	chr11	102773434	102773818
Adam11	XM_006532018.2	chr11	102773434	102773818
Adam11	XM_006532020.2	chr11	102773434	102773818
Adam11	XM_017314225.1	chr11	102773434	102773818
Adam11	XM_006532019.2	chr11	102773434	102773818
Adam11	NM_001110778.2	chr11	102774287	102774487
Adam11	NM_009613.3	chr11	102774287	102774487
Adam11	XR_388328.1	chr11	102774287	102774487
Adam11	XM_006532017.3	chr11	102774287	102774487
Adam11	XM_006532014.2	chr11	102774287	102774487
Adam11	XM_006532015.2	chr11	102774287	102774487
Adam11	XM_006532016.2	chr11	102774287	102774487
Adam11	XM_006532018.2	chr11	102774287	102774487
Adam11	XM_006532020.2	chr11	102774287	102774487
Adam11	XM_017314225.1	chr11	102774287	102774487
Adam11	XM_006532019.2	chr11	102774287	102774487
Adam11	NM_001110778.2	chr11	102776605	102776806
Adam11	NM_009613.3	chr11	102776605	102776806
Adam11	XM_006532017.3	chr11	102776605	102776806
Adam11	XM_006532014.2	chr11	102776605	102776806
Adam11	XM_006532015.2	chr11	102776605	102776806
Adam11	XM_006532016.2	chr11	102776605	102776806
Adam11	XM_006532018.2	chr11	102776605	102776806
Adam11	XM_006532020.2	chr11	102776605	102776806
Adam11	XM_017314225.1	chr11	102776605	102776806
Adam11	XM_006532019.2	chr11	102776605	102776806
C1ql1	NM_011795.2	chr11	102939680	102939986
Acbd4	NM_025988.2	chr11	103105929	103106129
Acbd4	NM_025988.2	chr11	103111575	103111778
Acbd4	NM_025988.2	chr11	103111881	103112132
Fmnl1	XM_006533839.2	chr11	103191888	103192088
Fmnl1	XM_006533837.2	chr11	103191888	103192088
Fmnl1	XM_006533838.2	chr11	103191888	103192088
Fmnl1	XM_006533840.2	chr11	103191888	103192088
Fmnl1	XM_006533841.2	chr11	103191888	103192088
Fmnl1	XM_006533842.2	chr11	103191888	103192088
Fmnl1	XM_006533843.2	chr11	103191888	103192088
Fmnl1	XM_006533844.2	chr11	103191888	103192088
Fmnl1	XM_006533845.2	chr11	103191888	103192088
Fmnl1	NM_001077698.1	chr11	103191888	103192088
Fmnl1	NM_019679.2	chr11	103191888	103192088
Fmnl1	XM_006533839.2	chr11	103194555	103194757
Fmnl1	XM_006533837.2	chr11	103194555	103194757
Fmnl1	XM_006533838.2	chr11	103194555	103194757
Fmnl1	XM_006533840.2	chr11	103194555	103194757
Fmnl1	XM_006533841.2	chr11	103194555	103194757
Fmnl1	XM_006533842.2	chr11	103194555	103194757
Fmnl1	XM_006533843.2	chr11	103194555	103194757
Fmnl1	XM_006533844.2	chr11	103194555	103194757
Fmnl1	XM_006533845.2	chr11	103194555	103194757
Fmnl1	NM_001077698.1	chr11	103194555	103194757
Fmnl1	NM_019679.2	chr11	103194555	103194757
Fmnl1	XM_006533837.2	chr11	103198299	103198723
Fmnl1	XM_006533838.2	chr11	103198299	103198723
Fmnl1	XM_006533840.2	chr11	103198299	103198723
Fmnl1	XM_006533841.2	chr11	103198299	103198723
Fmnl1	XM_006533842.2	chr11	103198299	103198723
Fmnl1	XM_006533843.2	chr11	103198299	103198723
Fmnl1	XM_006533844.2	chr11	103198299	103198723
Fmnl1	XM_006533845.2	chr11	103198299	103198723
Fmnl1	NM_001077698.1	chr11	103198299	103198723
Fmnl1	NM_019679.2	chr11	103198299	103198723
Arhgap27	NM_133715.5	chr11	103332316	103332529
Arhgap27	NM_001205236.1	chr11	103332316	103332529
Arhgap27	XM_006533754.3	chr11	103332316	103332529
Arhgap27	XR_001780030.1	chr11	103332316	103332529
Rprml	NM_001033212.2	chr11	103650179	103650394
Crhr1	XR_001779871.1	chr11	104173149	104173349
Crhr1	XR_001779870.1	chr11	104173149	104173349
Crhr1	XR_001779869.1	chr11	104173149	104173349
Crhr1	NM_001313928.1	chr11	104173149	104173349
Crhr1	NM_001313929.1	chr11	104173149	104173349
Crhr1	NM_007762.5	chr11	104173149	104173349
Crhr1	XM_017314247.1	chr11	104173149	104173349
Crhr1	XM_017314246.1	chr11	104173149	104173349
Myl4	XR_001779907.1	chr11	104586967	104587167
Myl4	XR_001779910.1	chr11	104586967	104587167
Myl4	NM_010858.4	chr11	104586967	104587167
Myl4	XR_001779906.1	chr11	104586967	104587167
Myl4	XR_001779905.1	chr11	104586967	104587167
Myl4	XM_006532418.1	chr11	104586967	104587167
Myl4	XR_001779909.1	chr11	104586967	104587167
Myl4	XR_001779904.1	chr11	104586967	104587167
Myl4	XR_001779903.1	chr11	104586967	104587167
Myl4	XM_011248789.2	chr11	104586967	104587167
Myl4	XR_001779908.1	chr11	104586967	104587167
Myl4	XM_006532417.3	chr11	104586967	104587167
Cyb561	XM_006532134.3	chr11	105933807	105934012
Cyb561	XM_006532133.3	chr11	105933807	105934012
Cyb561	NM_007805.4	chr11	105933807	105934012
Limd2	NM_172397.3	chr11	106158048	106158481
Limd2	XM_006534020.3	chr11	106158048	106158481
Limd2	XM_006534019.3	chr11	106158048	106158481
Limd2	NM_172397.3	chr11	106158750	106158959
Limd2	XM_006534020.3	chr11	106158750	106158959
Limd2	XM_006534019.3	chr11	106158750	106158959
Smarcd2	NM_001130187.1	chr11	106271774	106272308
Smarcd2	XM_006534552.3	chr11	106271774	106272308
Gm11696	NR_038097.1	chr11	109355830	109356279
Gm11696	NR_038097.1	chr11	109356565	109356972
Fam20a	XM_006532724.3	chr11	109675904	109676105
Fam20a	NM_153782.1	chr11	109675904	109676105
Fam20a	XR_388388.3	chr11	109675904	109676105
Cog1	XM_006532344.2	chr11	113655812	113656537
Cog1	XM_006532345.2	chr11	113655812	113656537
Cog1	XR_388356.2	chr11	113655812	113656537
Cog1	XR_388357.2	chr11	113655812	113656537
Cog1	XM_006532343.3	chr11	113655812	113656537
Cog1	XR_001779880.1	chr11	113655812	113656537
Cog1	NM_013581.3	chr11	113655812	113656537
Cog1	XM_006532346.1	chr11	113655812	113656537
Cog1	XM_006532344.2	chr11	113657317	113657521
Cog1	XM_006532345.2	chr11	113657317	113657521
Cog1	XR_388356.2	chr11	113657317	113657521
Cog1	XR_388357.2	chr11	113657317	113657521
Cog1	XM_006532343.3	chr11	113657317	113657521
Cog1	XR_001779880.1	chr11	113657317	113657521
Cog1	NM_013581.3	chr11	113657317	113657521
Cog1	XM_006532346.1	chr11	113657317	113657521
Cog1	XM_006532344.2	chr11	113660961	113661170
Cog1	XM_006532345.2	chr11	113660961	113661170
Cog1	XR_388356.2	chr11	113660961	113661170
Cog1	XR_388357.2	chr11	113660961	113661170
Cog1	XM_006532343.3	chr11	113660961	113661170
Cog1	XR_001779880.1	chr11	113660961	113661170
Cog1	NM_013581.3	chr11	113660961	113661170
Cog1	XM_006532346.1	chr11	113660961	113661170
Cog1	XM_006532344.2	chr11	113661604	113661946
Cog1	XM_006532345.2	chr11	113661604	113661946
Cog1	XR_388356.2	chr11	113661604	113661946
Cog1	XR_388357.2	chr11	113661604	113661946
Cog1	XM_006532343.3	chr11	113661604	113661946
Cog1	XR_001779880.1	chr11	113661604	113661946
Cog1	NM_013581.3	chr11	113661604	113661946
Cog1	XM_006532346.1	chr11	113661604	113661946
Fam104a	XM_006533503.2	chr11	113661604	113661946
Fam104a	NM_138598.5	chr11	113661604	113661946
Fam104a	XM_011249064.2	chr11	113661604	113661946
Ttyh2	NM_053273.2	chr11	114710677	114710959
Ttyh2	NM_053273.2	chr11	114719660	114719911
Ttyh2	NM_053273.2	chr11	114719986	114720895
Rab37	XM_006533856.3	chr11	115161496	115161696
Rab37	NM_001163753.1	chr11	115161496	115161696
Rab37	NM_021411.4	chr11	115161496	115161696
Slc9a3r1	NM_012030.2	chr11	115179811	115180585
Tmem104	NM_001033393.2	chr11	115205324	115205527
Tmem104	NM_001033393.2	chr11	115243323	115243565
Tmem104	NM_001033393.2	chr11	115244626	115244828
Tsen54	XM_006534417.2	chr11	115820281	115820481
Tsen54	XM_006534419.3	chr11	115820281	115820481
Tsen54	XR_879757.2	chr11	115820281	115820481
Tsen54	XM_006534418.3	chr11	115820281	115820481
Tsen54	XM_006534415.3	chr11	115820281	115820481
Tsen54	XM_006534420.3	chr11	115820281	115820481
Tsen54	NM_029557.1	chr11	115820281	115820481
Itgb4	NM_001005608.2	chr11	115980563	115980763
Itgb4	NM_133663.2	chr11	115980563	115980763
Itgb4	XM_006532572.3	chr11	115980563	115980763
Itgb4	XM_006532573.3	chr11	115980563	115980763
Itgb4	XM_017314349.1	chr11	115980563	115980763
Itgb4	XM_017314350.1	chr11	115980563	115980763
Itgb4	XM_017314351.1	chr11	115980563	115980763
Itgb4	XM_006532574.2	chr11	115980563	115980763
Itgb4	NM_001005608.2	chr11	116007879	116008079
Itgb4	NM_133663.2	chr11	116007879	116008079
Itgb4	XM_006532572.3	chr11	116007879	116008079
Itgb4	XM_006532573.3	chr11	116007879	116008079
Itgb4	XM_017314349.1	chr11	116007879	116008079
Itgb4	XM_017314350.1	chr11	116007879	116008079
Itgb4	XM_017314351.1	chr11	116007879	116008079
Itgb4	XM_006532574.2	chr11	116007879	116008079
Unk	XR_001779963.1	chr11	116052819	116053019
Unk	XR_001779964.1	chr11	116052819	116053019
Unk	XR_001779962.1	chr11	116052819	116053019
Unk	XM_006533088.3	chr11	116052819	116053019
Unk	XM_006533089.2	chr11	116052819	116053019
Unk	NM_001286006.1	chr11	116052819	116053019
Unk	NM_172569.4	chr11	116052819	116053019
Unk	XM_017314490.1	chr11	116052819	116053019
Wbp2	NM_016852.2	chr11	116079256	116079788
Wbp2	XM_006533167.3	chr11	116079256	116079788
Wbp2	XR_001779973.1	chr11	116079256	116079788
Wbp2	XR_001779974.1	chr11	116079256	116079788
Wbp2	NM_016852.2	chr11	116080289	116080752
Wbp2	XM_006533167.3	chr11	116080289	116080752
Wbp2	XR_001779973.1	chr11	116080289	116080752
Wbp2	XR_001779974.1	chr11	116080289	116080752
Mrpl38	NM_024177.3	chr11	116132080	116132283
Mrpl38	NM_024177.3	chr11	116132875	116133085
Evpl	NM_025276.3	chr11	116222314	116222514
Evpl	XM_017314254.1	chr11	116222314	116222514
Foxj1	NM_008240.3	chr11	116331163	116331402
Foxj1	XM_006532269.2	chr11	116331163	116331402
Ubald2	NM_176902.3	chr11	116434400	116434606
Ubald2	NM_176902.3	chr11	116438816	116439016
Gm11744	XM_017314192.1	chr11	116659596	116659796
Gm11744	XR_001779849.1	chr11	116659596	116659796
Gm11744	XM_017314193.1	chr11	116659596	116659796
Gm11744	XM_017314194.1	chr11	116659596	116659796
Gm11744	XM_017314195.1	chr11	116659596	116659796
Gm11744	XM_017314196.1	chr11	116659596	116659796
Gm11744	NM_001163318.1	chr11	116659596	116659796
Mgat5b	XR_001780011.1	chr11	116968199	116968406
Mgat5b	XR_388471.3	chr11	116968199	116968406
Mgat5b	NM_172948.3	chr11	116968199	116968406
Mgat5b	XM_006533417.3	chr11	116968199	116968406
Mgat5b	XR_001780011.1	chr11	116971016	116971216
Mgat5b	XR_388471.3	chr11	116971016	116971216
Mgat5b	NM_172948.3	chr11	116971016	116971216
Mgat5b	XM_006533417.3	chr11	116971016	116971216
Mgat5b	XR_001780011.1	chr11	116977957	116978364
Mgat5b	XR_388471.3	chr11	116977957	116978364
Mgat5b	NM_172948.3	chr11	116977957	116978364
Mgat5b	XM_006533417.3	chr11	116977957	116978364
Mgat5b	XR_001780011.1	chr11	116984802	116985111
Mgat5b	XR_388471.3	chr11	116984802	116985111
Mgat5b	NM_172948.3	chr11	116984802	116985111
Mgat5b	XM_006533417.3	chr11	116984802	116985111
Mgat5b	XR_001780011.1	chr11	116986644	116986917
Mgat5b	XR_388471.3	chr11	116986644	116986917
Mgat5b	NM_172948.3	chr11	116986644	116986917
Mgat5b	XM_006533417.3	chr11	116986644	116986917
Tha1	XM_006534261.2	chr11	117867952	117868640
Tha1	NM_027919.4	chr11	117867952	117868640
Lgals3bp	NM_011150.2	chr11	118393382	118393732
Lgals3bp	NM_011150.2	chr11	118393989	118394196
Lgals3bp	NM_011150.2	chr11	118398242	118398736
Engase	XM_006533130.3	chr11	118481108	118481362
Engase	XM_017314498.1	chr11	118481108	118481362
Engase	NM_172573.2	chr11	118481108	118481362
Engase	XM_006533132.3	chr11	118481108	118481362
Engase	XM_006533133.3	chr11	118481108	118481362
Engase	XM_006533131.3	chr11	118481108	118481362
Cbx2	XM_006532104.1	chr11	119028875	119029075
Cbx2	NM_007623.3	chr11	119028875	119029075
Cbx2	XM_006532103.1	chr11	119028875	119029075
Cbx2	XM_006532105.1	chr11	119028875	119029075
Cbx2	XM_006532104.1	chr11	119030909	119031109
Cbx2	NM_007623.3	chr11	119030909	119031109
Cbx2	XM_006532103.1	chr11	119030909	119031109
Cbx2	XM_006532105.1	chr11	119030909	119031109
Cbx4	NM_007625.2	chr11	119080156	119080359
Cbx4	NM_007625.2	chr11	119080675	119080875
Cbx4	NM_007625.2	chr11	119082136	119082350
Gaa	NM_001159324.2	chr11	119270125	119270414
Gaa	NM_008064.4	chr11	119270125	119270414
Gaa	NM_001159324.2	chr11	119274761	119275117
Gaa	NM_008064.4	chr11	119274761	119275117
Endov	XR_388482.2	chr11	119499440	119499644
Endov	XR_879709.1	chr11	119499440	119499644
Endov	XM_011249087.1	chr11	119499440	119499644
Endov	XM_006533589.2	chr11	119499440	119499644
Endov	XR_001780021.1	chr11	119499440	119499644
Endov	NM_001164636.1	chr11	119499440	119499644
Endov	NM_177394.3	chr11	119499440	119499644
Endov	XR_001780020.1	chr11	119499440	119499644
Endov	XR_001780021.1	chr11	119507297	119507634
Endov	NM_001164636.1	chr11	119507297	119507634
Endov	NM_177394.3	chr11	119507297	119507634
Endov	NM_001164636.1	chr11	119510457	119510657
Endov	NM_177394.3	chr11	119510457	119510657
Endov	NM_001164636.1	chr11	119510715	119510983
Endov	NM_177394.3	chr11	119510715	119510983
Rptor	NM_001306081.1	chr11	119871313	119871530
Rptor	NM_028898.3	chr11	119871313	119871530
Rptor	XM_006534361.3	chr11	119871313	119871530
Rptor	XM_006534363.2	chr11	119871313	119871530
Rptor	XM_006534362.1	chr11	119871313	119871530
Rptor	XM_011249286.2	chr11	119871313	119871530
Rptor	XM_011249285.2	chr11	119871313	119871530
Rptor	NM_001306081.1	chr11	119888362	119888562
Rptor	NM_028898.3	chr11	119888362	119888562
Rptor	XM_006534361.3	chr11	119888362	119888562
Rptor	XM_006534363.2	chr11	119888362	119888562
Rptor	XM_006534362.1	chr11	119888362	119888562
Rptor	XM_011249286.2	chr11	119888362	119888562
Rptor	XM_011249285.2	chr11	119888362	119888562
Rptor	NM_001306081.1	chr11	119898586	119898786
Rptor	NM_028898.3	chr11	119898586	119898786
Rptor	XM_006534361.3	chr11	119898586	119898786
Rptor	XM_006534363.2	chr11	119898586	119898786
Rptor	XM_006534362.1	chr11	119898586	119898786
Rptor	XM_011249286.2	chr11	119898586	119898786
Rptor	XM_011249285.2	chr11	119898586	119898786
Aatk	XM_006531995.1	chr11	120009846	120010198
Aatk	XM_006531992.3	chr11	120009846	120010198
Aatk	XM_006531994.3	chr11	120009846	120010198
Aatk	XM_006531991.2	chr11	120009846	120010198
Aatk	XM_006531993.2	chr11	120009846	120010198
Aatk	XR_001779862.1	chr11	120009846	120010198
Aatk	NM_001198787.1	chr11	120009846	120010198
Aatk	NM_001198785.1	chr11	120009846	120010198
Aatk	NM_007377.4	chr11	120009846	120010198
Enthd2	XM_006534513.3	chr11	120091526	120091902
Enthd2	NM_183137.2	chr11	120091526	120091902
Enthd2	XM_006534512.3	chr11	120091526	120091902
Enthd2	XM_006534514.3	chr11	120091526	120091902
Enthd2	XM_011249318.2	chr11	120091526	120091902
Enthd2	XM_017314840.1	chr11	120091526	120091902
Actg1	NM_001313923.1	chr11	120347195	120347420
Actg1	NM_009609.3	chr11	120347195	120347420
Faap100	NM_027980.2	chr11	120369693	120370142
Oxld1	XM_006533941.3	chr11	120456793	120457196
Oxld1	NM_025560.2	chr11	120456793	120457196
Stra13	NM_016665.2	chr11	120711057	120711360
Stra13	XM_011248848.1	chr11	120711057	120711360
Stra13	XM_011248849.2	chr11	120711057	120711360
Stra13	XM_017314405.1	chr11	120711057	120711360
Stra13	XM_006532728.2	chr11	120711057	120711360
Stra13	XM_011248851.1	chr11	120711057	120711360
Stra13	XM_006532729.3	chr11	120711057	120711360
Stra13	XM_011248850.2	chr11	120711057	120711360
Stra13	XM_011248853.2	chr11	120711057	120711360
Stra13	XM_011248852.2	chr11	120711057	120711360
Lrrc45	XM_006533141.3	chr11	120717309	120717509
Lrrc45	XM_011248964.2	chr11	120717309	120717509
Lrrc45	XR_001779970.1	chr11	120717309	120717509
Lrrc45	XR_001779971.1	chr11	120717309	120717509
Lrrc45	XM_006533140.3	chr11	120717309	120717509
Lrrc45	XR_388428.3	chr11	120717309	120717509
Lrrc45	XR_388429.3	chr11	120717309	120717509
Lrrc45	XR_388430.3	chr11	120717309	120717509
Lrrc45	XR_001779968.1	chr11	120717309	120717509
Lrrc45	XR_001779969.1	chr11	120717309	120717509
Lrrc45	XR_388427.3	chr11	120717309	120717509
Lrrc45	XM_006533137.3	chr11	120717309	120717509
Lrrc45	XR_001779967.1	chr11	120717309	120717509
Lrrc45	XM_006533135.3	chr11	120717309	120717509
Lrrc45	NM_153545.2	chr11	120717309	120717509
Lrrc45	XM_006533138.1	chr11	120717309	120717509
Hmga1-rs1	NM_001166476.1	chr11	120762931	120763161
Hmga1-rs1	NM_001166477.1	chr11	120762931	120763161
Rfng	XM_006532606.2	chr11	120781378	120781779
Rfng	XR_388378.2	chr11	120781378	120781779
Rfng	NM_009053.2	chr11	120781378	120781779
Ccdc57	XM_006534234.3	chr11	120826760	120827009
Ccdc57	XM_017314767.1	chr11	120826760	120827009
Ccdc57	XR_001780051.1	chr11	120826760	120827009
Ccdc57	XR_001780052.1	chr11	120826760	120827009
Ccdc57	XR_001780053.1	chr11	120826760	120827009
Ccdc57	XR_388531.1	chr11	120826760	120827009
Ccdc57	NM_027745.1	chr11	120826760	120827009
Ccdc57	XM_006534234.3	chr11	120873713	120873917
Ccdc57	XM_017314767.1	chr11	120873713	120873917
Ccdc57	XR_001780051.1	chr11	120873713	120873917
Ccdc57	XR_001780052.1	chr11	120873713	120873917
Ccdc57	XR_001780053.1	chr11	120873713	120873917
Ccdc57	XR_388531.1	chr11	120873713	120873917
Ccdc57	NM_027745.1	chr11	120873713	120873917
Ccdc57	XM_006534233.1	chr11	120873713	120873917
Ccdc57	XM_006534236.1	chr11	120873713	120873917
Ccdc57	XM_006534235.1	chr11	120873713	120873917
Ccdc57	XM_006534234.3	chr11	120895312	120895615
Ccdc57	XM_017314767.1	chr11	120895312	120895615
Ccdc57	XR_001780051.1	chr11	120895312	120895615
Ccdc57	XR_001780052.1	chr11	120895312	120895615
Ccdc57	XR_001780053.1	chr11	120895312	120895615
Ccdc57	XR_388531.1	chr11	120895312	120895615
Ccdc57	NM_027745.1	chr11	120895312	120895615
Ccdc57	XM_006534233.1	chr11	120895312	120895615
Ccdc57	XM_006534236.1	chr11	120895312	120895615
Ccdc57	XM_006534235.1	chr11	120895312	120895615
Ccdc57	XM_006534238.3	chr11	120895312	120895615
Ccdc57	XM_006534240.3	chr11	120895312	120895615
Ccdc57	XM_006534234.3	chr11	120897816	120898037
Ccdc57	XM_017314767.1	chr11	120897816	120898037
Ccdc57	XR_001780051.1	chr11	120897816	120898037
Ccdc57	XR_001780052.1	chr11	120897816	120898037
Ccdc57	XR_001780053.1	chr11	120897816	120898037
Ccdc57	XR_388531.1	chr11	120897816	120898037
Ccdc57	NM_027745.1	chr11	120897816	120898037
Ccdc57	XM_006534233.1	chr11	120897816	120898037
Ccdc57	XM_006534236.1	chr11	120897816	120898037
Ccdc57	XM_006534235.1	chr11	120897816	120898037
Ccdc57	XM_006534238.3	chr11	120897816	120898037
Ccdc57	XM_006534240.3	chr11	120897816	120898037
Ccdc57	XM_006534234.3	chr11	120902043	120902243
Ccdc57	XM_017314767.1	chr11	120902043	120902243
Ccdc57	XR_001780051.1	chr11	120902043	120902243
Ccdc57	XR_001780052.1	chr11	120902043	120902243
Ccdc57	XR_001780053.1	chr11	120902043	120902243
Ccdc57	XR_388531.1	chr11	120902043	120902243
Ccdc57	NM_027745.1	chr11	120902043	120902243
Ccdc57	XM_006534233.1	chr11	120902043	120902243
Ccdc57	XM_006534236.1	chr11	120902043	120902243
Ccdc57	XM_006534235.1	chr11	120902043	120902243
Ccdc57	XM_006534238.3	chr11	120902043	120902243
Ccdc57	XM_006534240.3	chr11	120902043	120902243
Ccdc57	XM_006534234.3	chr11	120903380	120903790
Ccdc57	XM_017314767.1	chr11	120903380	120903790
Ccdc57	XR_001780051.1	chr11	120903380	120903790
Ccdc57	XR_001780052.1	chr11	120903380	120903790
Ccdc57	XR_001780053.1	chr11	120903380	120903790
Ccdc57	XR_388531.1	chr11	120903380	120903790
Ccdc57	NM_027745.1	chr11	120903380	120903790
Ccdc57	XM_006534233.1	chr11	120903380	120903790
Ccdc57	XM_006534236.1	chr11	120903380	120903790
Ccdc57	XM_006534235.1	chr11	120903380	120903790
Ccdc57	XM_006534238.3	chr11	120903380	120903790
Ccdc57	XM_006534240.3	chr11	120903380	120903790
Sec61g	NM_001109971.1	chr11	16501760	16501960
Sec61g	NM_001109972.1	chr11	16501760	16501960
Sec61g	NM_011343.3	chr11	16501760	16501960
Etaa1os	NR_131915.1	chr11	17959160	17959362
Tfcp2l1	XM_006529961.2	chr1	118683483	118683683
Tfcp2l1	NM_023755.2	chr1	118683483	118683683
Gli2	NM_001081125.1	chr1	118836122	118836322
Gli2	XM_011247924.2	chr1	118836122	118836322
Gli2	XM_006529141.3	chr1	118836122	118836322
Tmem177	NM_175106.3	chr1	119907927	119908162
Tmem177	NM_175106.3	chr1	119910559	119911030
Cep68	XM_006514623.3	chr11	20239341	20239824
Cep68	NM_172260.3	chr11	20239341	20239824
Cep68	XM_006514623.3	chr11	20240112	20240394
Cep68	NM_172260.3	chr11	20240112	20240394
Cep68	XM_006514623.3	chr11	20242013	20242213
Cep68	NM_172260.3	chr11	20242013	20242213
Cep68	XM_006514623.3	chr11	20248203	20248403
Cep68	NM_172260.3	chr11	20248203	20248403
Gm35562	XR_878495.1	chr1	126062666	126062866
Gm35562	XR_878497.1	chr1	126062666	126062866
Gm41949	XR_878509.2	chr1	128245774	128245974
Gm41949	XR_878509.2	chr1	128247706	128248105
Cxcr4	XM_006529114.2	chr1	128589382	128589811
Cxcr4	NM_009911.3	chr1	128589382	128589811
Cxcr4	XM_006529113.3	chr1	128589382	128589811
Pisd-ps1	NR_003517.1	chr11	3130741	3131143
Cdk18	NM_008795.2	chr1	132113692	132114213
Cdk18	XM_011247940.2	chr1	132113692	132114213
Cdk18	XR_001783189.1	chr1	132113692	132114213
Cdk18	XR_387152.3	chr1	132113692	132114213
Snrnp25	NM_030093.3	chr11	32208149	32208351
Rhbdf1	XM_006514503.2	chr11	32213379	32213679
Rhbdf1	XM_011243657.2	chr11	32213379	32213679
Rhbdf1	XM_011243658.2	chr11	32213379	32213679
Rhbdf1	XM_006514496.3	chr11	32213379	32213679
Rhbdf1	NM_001291818.1	chr11	32213379	32213679
Rhbdf1	NM_010117.2	chr11	32213379	32213679
Rhbdf1	XM_006514499.3	chr11	32213379	32213679
Rhbdf1	XM_006514501.3	chr11	32213379	32213679
Rhbdf1	XM_006514494.3	chr11	32213379	32213679
Rhbdf1	XM_006514495.3	chr11	32213379	32213679
Rhbdf1	XR_872202.1	chr11	32213379	32213679
Rhbdf1	XR_001779873.1	chr11	32213379	32213679
Rhbdf1	XM_011243657.2	chr11	32215942	32216142
Rhbdf1	XM_011243658.2	chr11	32215942	32216142
Rhbdf1	XM_006514496.3	chr11	32215942	32216142
Rhbdf1	NM_001291818.1	chr11	32215942	32216142
Rhbdf1	NM_010117.2	chr11	32215942	32216142
Rhbdf1	XM_006514499.3	chr11	32215942	32216142
Rhbdf1	XM_006514501.3	chr11	32215942	32216142
Rhbdf1	XM_006514494.3	chr11	32215942	32216142
Rhbdf1	XM_006514495.3	chr11	32215942	32216142
Rhbdf1	XR_872202.1	chr11	32215942	32216142
Rhbdf1	XR_001779873.1	chr11	32215942	32216142
Nprl3	NM_001284359.1	chr11	32239857	32240057
Nprl3	NM_001284360.1	chr11	32239857	32240057
Nprl3	NM_181569.3	chr11	32239857	32240057
Nprl3	NR_104306.1	chr11	32239857	32240057
Nuak2	NM_001195025.1	chr1	132332860	132333060
Nuak2	NM_028778.4	chr1	132332860	132333060
Nuak2	XM_006529909.2	chr1	132332860	132333060
Gm11944	NR_045708.1	chr11	3315122	3315322
Gm11944	NR_045708.1	chr11	3318742	3318943
Prelp	NM_054077.4	chr1	133910499	133910721
Prelp	XM_006529085.3	chr1	133910499	133910721
Prelp	XM_006529083.3	chr1	133910499	133910721
Prelp	XM_006529084.3	chr1	133910499	133910721
Prelp	NM_054077.4	chr1	133910952	133911152
Prelp	XM_006529085.3	chr1	133910952	133911152
Prelp	XM_006529083.3	chr1	133910952	133911152
Prelp	XM_006529084.3	chr1	133910952	133911152
Prelp	NM_054077.4	chr1	133911630	133912151
Prelp	XM_006529085.3	chr1	133911630	133912151
Prelp	XM_006529083.3	chr1	133911630	133912151
Prelp	XM_006529084.3	chr1	133911630	133912151
Prelp	NM_054077.4	chr1	133912427	133912968
Prelp	XM_006529085.3	chr1	133912427	133912968
Prelp	XM_006529083.3	chr1	133912427	133912968
Prelp	XM_006529084.3	chr1	133912427	133912968
Prelp	NM_054077.4	chr1	133914730	133914931
Prelp	XM_006529085.3	chr1	133914730	133914931
Prelp	XM_006529083.3	chr1	133914730	133914931
Prelp	XM_006529084.3	chr1	133914730	133914931
Prelp	NM_054077.4	chr1	133915113	133915529
Prelp	XM_006529085.3	chr1	133915113	133915529
Prelp	XM_006529083.3	chr1	133915113	133915529
Prelp	XM_006529084.3	chr1	133915113	133915529
Cyb5r1	XR_387196.2	chr1	134410751	134410964
Cyb5r1	NM_028057.2	chr1	134410751	134410964
Arl8a	NM_026823.2	chr1	135148907	135149107
Arl8a	NM_026823.2	chr1	135154572	135154776
Arl8a	NM_026823.2	chr1	135155124	135155514
Smtn	XM_006514724.2	chr11	3525198	3525399
Smtn	XM_017314586.1	chr11	3525198	3525399
Smtn	NM_001159284.1	chr11	3525198	3525399
Smtn	NM_001284427.1	chr11	3525198	3525399
Smtn	NM_001284428.1	chr11	3525198	3525399
Smtn	NM_001284429.1	chr11	3525198	3525399
Smtn	NM_013870.3	chr11	3525198	3525399
Smtn	XM_017314587.1	chr11	3525198	3525399
Gm4793	XR_878555.2	chr1	135588882	135589082
Tcn2	NM_001130459.1	chr11	3919308	3919513
Tcn2	NM_015749.3	chr11	3919308	3919513
Tcn2	NM_001130458.1	chr11	3919308	3919513
Tcn2	XM_006514612.3	chr11	3919308	3919513
Tcn2	XM_006514613.3	chr11	3919308	3919513
Tcn2	XM_006514610.3	chr11	3919308	3919513
Tcn2	XM_006514611.3	chr11	3919308	3919513
Tcn2	NM_001130459.1	chr11	3925084	3925287
Tcn2	NM_015749.3	chr11	3925084	3925287
Tcn2	NM_001130458.1	chr11	3925084	3925287
Tcn2	XM_006514612.3	chr11	3925084	3925287
Tcn2	XM_006514613.3	chr11	3925084	3925287
Tcn2	XM_006514610.3	chr11	3925084	3925287
Tcn2	XM_006514611.3	chr11	3925084	3925287
Rnf215	XR_380981.3	chr11	4140470	4140688
Rnf215	XM_006514806.3	chr11	4140470	4140688
Rnf215	NM_027859.2	chr11	4140470	4140688
Tbc1d10a	NM_134023.1	chr11	4213546	4213818
Tbc1d10a	XM_006514441.2	chr11	4213546	4213818
Tbc1d10a	NM_134023.1	chr11	4214525	4214888
Tbc1d10a	XM_006514441.2	chr11	4214525	4214888
Adra1b	NM_007416.4	chr11	43775050	43775250
Adra1b	NM_001284380.1	chr11	43775050	43775250
Adra1b	NM_001284381.1	chr11	43775050	43775250
Adra1b	XM_011248675.2	chr11	43775050	43775250
Adra1b	NM_007416.4	chr11	43775336	43775625
Adra1b	NM_001284380.1	chr11	43775336	43775625
Adra1b	NM_001284381.1	chr11	43775336	43775625
Adra1b	XM_011248675.2	chr11	43775336	43775625
Ebf1	NM_001290709.1	chr11	45005470	45005854
Ebf1	NM_001290710.1	chr11	45005470	45005854
Ebf1	NM_001290711.1	chr11	45005470	45005854
Ebf1	NM_007897.3	chr11	45005470	45005854
Ebf1	XM_006532155.3	chr11	45005470	45005854
Ebf1	XM_006532156.3	chr11	45005470	45005854
Ebf1	XM_006532158.3	chr11	45005470	45005854
Ebf1	XM_017314252.1	chr11	45005470	45005854
Ebf1	XM_017314250.1	chr11	45005470	45005854
Ebf1	XM_017314251.1	chr11	45005470	45005854
Ebf1	XM_006532157.3	chr11	45005470	45005854
Nipal4	NM_172524.3	chr11	46148920	46149372
Nipal4	NM_172524.3	chr11	46150048	46150370
Rack1	NM_008143.3	chr11	48805353	48805554
Trim7	NM_053166.2	chr11	48849369	48849772
Trim7	XM_006534568.3	chr11	48849369	48849772
Trim7	XM_006534569.3	chr11	48849369	48849772
Trim7	XM_006534570.2	chr11	48849369	48849772
Trim7	XM_006534573.3	chr11	48849369	48849772
Trim7	XM_006534575.3	chr11	48849369	48849772
Trim7	XM_006534577.3	chr11	48849369	48849772
Trim7	XM_006534576.3	chr11	48849369	48849772
Trim7	XM_017314860.1	chr11	48849369	48849772
Trim7	XM_006534571.3	chr11	48849369	48849772
Trim7	XM_006534574.3	chr11	48849369	48849772
Gm12191	NR_028101.1	chr11	49678673	49678883
Rasl10a	NM_145216.3	chr11	5059876	5060237
Rasl10a	XM_006514875.3	chr11	5059876	5060237
Tcf7	NM_009331.4	chr11	52252513	52252912
Tcf7	NM_001313981.1	chr11	52252513	52252912
Tsen15	NM_025677.3	chr1	152377355	152377870
Tsen15	NM_025677.3	chr1	152385048	152385371
Ncf2	NM_010877.5	chr1	152831444	152831665
Ncf2	XM_006529236.3	chr1	152831444	152831665
Lamc2	XM_011247926.2	chr1	153127062	153127297
Lamc2	XM_011247927.1	chr1	153127062	153127297
Lamc2	NM_008485.3	chr1	153127062	153127297
Gdf9	XM_006532221.3	chr11	53436998	53437329
Gdf9	XM_006532220.3	chr11	53436998	53437329
Gdf9	NM_008110.2	chr11	53436998	53437329
Shcbp1l	XM_006529876.3	chr1	153440119	153440319
Shcbp1l	NM_001033162.2	chr1	153440119	153440319
Rgsl1	XM_006529579.2	chr1	153779032	153779232
Rgsl1	XM_006529576.3	chr1	153779032	153779232
Rgsl1	XM_006529577.3	chr1	153779032	153779232
Rgsl1	XM_011248001.2	chr1	153779032	153779232
Rgsl1	XM_017320546.1	chr1	153779032	153779232
Rgsl1	XM_017320547.1	chr1	153779032	153779232
Rgsl1	XM_006529574.2	chr1	153779032	153779232
Rgsl1	XM_006529579.2	chr1	153799931	153800148
Rgsl1	XM_006529576.3	chr1	153799931	153800148
Rgsl1	XM_006529577.3	chr1	153799931	153800148
Rgsl1	XM_011248001.2	chr1	153799931	153800148
Rgsl1	XM_017320546.1	chr1	153799931	153800148
Rgsl1	XM_017320547.1	chr1	153799931	153800148
Rgsl1	XM_006529574.2	chr1	153799931	153800148
Rgsl1	NM_001243223.1	chr1	153799931	153800148
Rgsl1	XM_011248002.2	chr1	153799931	153800148
Gm38440	XR_387481.2	chr1	153897474	153897674
Gpx3	NM_008161.3	chr11	54909842	54910054
Stx6	XM_006529766.3	chr1	155176293	155176493
Stx6	XM_017321868.1	chr1	155176293	155176493
Stx6	NM_021433.3	chr1	155176293	155176493
Stx6	XM_006529766.3	chr1	155187630	155187838
Stx6	XM_017321868.1	chr1	155187630	155187838
Stx6	NM_021433.3	chr1	155187630	155187838
Stx6	XM_006529766.3	chr1	155191230	155191430
Stx6	XM_017321868.1	chr1	155191230	155191430
Stx6	NM_021433.3	chr1	155191230	155191430
Stx6	XM_006529766.3	chr1	155194252	155194454
Stx6	XM_017321868.1	chr1	155194252	155194454
Stx6	NM_021433.3	chr1	155194252	155194454
Stx6	XM_006529766.3	chr1	155202247	155202976
Stx6	XM_017321868.1	chr1	155202247	155202976
Stx6	NM_021433.3	chr1	155202247	155202976
Stx6	XM_006529766.3	chr1	155203168	155203368
Stx6	XM_017321868.1	chr1	155203168	155203368
Stx6	NM_021433.3	chr1	155203168	155203368
Fam163a	NM_177838.3	chr1	156076992	156077193
Fam163a	XM_017321282.1	chr1	156076992	156077193
Fam163a	XM_017321283.1	chr1	156076992	156077193
Fam163a	XM_017321284.1	chr1	156076992	156077193
Fam163a	NM_177838.3	chr1	156078993	156079296
Fam163a	XM_017321282.1	chr1	156078993	156079296
Fam163a	XM_017321283.1	chr1	156078993	156079296
Fam163a	XM_017321284.1	chr1	156078993	156079296
Polm	NM_017401.2	chr11	5828506	5829037
Polm	XM_006514758.2	chr11	5828506	5829037
Pold2	NM_008894.2	chr11	5872745	5872945
Pold2	XM_006514587.3	chr11	5872745	5872945
Pold2	NM_008894.2	chr11	5873527	5873940
Pold2	XM_006514587.3	chr11	5873527	5873940
Iba57	XM_017314449.1	chr11	59157148	59157348
Iba57	XM_011248903.2	chr11	59157148	59157348
Iba57	XM_011248904.2	chr11	59157148	59157348
Iba57	NM_173785.6	chr11	59157148	59157348
Iba57	XM_017314449.1	chr11	59157802	59158067
Iba57	XM_011248903.2	chr11	59157802	59158067
Iba57	XM_011248904.2	chr11	59157802	59158067
Iba57	NM_173785.6	chr11	59157802	59158067
Ykt6	NM_019661.4	chr11	5962239	5962702
Ykt6	NM_019661.4	chr11	5965976	5966225
Pemt	NM_008819.3	chr11	59970642	59970845
Pemt	NM_001290013.1	chr11	59970642	59970845
Pemt	NM_001290014.1	chr11	59970642	59970845
Pemt	NM_001290011.1	chr11	59970642	59970845
Pemt	NM_001290012.1	chr11	59970642	59970845
Pemt	XM_006532478.3	chr11	59970642	59970845
Shmt1	XM_006532644.3	chr11	60804279	60804584
Shmt1	NM_009171.2	chr11	60804279	60804584
Tmem11	NM_001168507.1	chr11	60864493	60865299
Tmem11	NM_173453.3	chr11	60864493	60865299
Map2k3os	NR_027800.1	chr11	60921103	60921303
Map2k3os	NR_027800.1	chr11	60921588	60921946
Mfap4	XM_006534422.3	chr11	61488325	61488525
Mfap4	NM_029568.2	chr11	61488325	61488525
Grap	NM_027817.3	chr11	61672354	61672677
Ubb	NM_011664.4	chr11	62552656	62553073
Ubb	NM_001313984.1	chr11	62552656	62553073
Fbxw10	XR_001779946.1	chr11	62852910	62853112
Fbxw10	XR_001779947.1	chr11	62852910	62853112
Fbxw10	XR_388398.1	chr11	62852910	62853112
Fbxw10	XR_879557.2	chr11	62852910	62853112
Fbxw10	XM_006532782.1	chr11	62852910	62853112
Fbxw10	NM_001033669.2	chr11	62852910	62853112
Fbxw10	NM_001291441.1	chr11	62852910	62853112
Zmiz2	XM_006514750.3	chr11	6392418	6392618
Zmiz2	XM_011243732.1	chr11	6392418	6392618
Zmiz2	XM_006514748.2	chr11	6392418	6392618
Cox10	XM_006534168.3	chr11	63963409	63963942
Cox10	NM_178379.3	chr11	63963409	63963942
Zmiz2	XM_006514750.3	chr11	6399590	6399805
Zmiz2	XM_011243732.1	chr11	6399590	6399805
Zmiz2	XM_006514748.2	chr11	6399590	6399805
Zmiz2	XM_011243733.2	chr11	6399590	6399805
Zmiz2	XM_011243734.2	chr11	6399590	6399805
Zmiz2	XM_011243735.2	chr11	6399590	6399805
Zmiz2	XM_017314664.1	chr11	6399590	6399805
Zmiz2	NM_001005867.1	chr11	6399590	6399805
Zmiz2	NM_028601.3	chr11	6399590	6399805
Zmiz2	XM_006514750.3	chr11	6403644	6404063
Zmiz2	XM_011243732.1	chr11	6403644	6404063
Zmiz2	XM_006514748.2	chr11	6403644	6404063
Zmiz2	XM_011243733.2	chr11	6403644	6404063
Zmiz2	XM_011243734.2	chr11	6403644	6404063
Zmiz2	XM_011243735.2	chr11	6403644	6404063
Zmiz2	XM_017314664.1	chr11	6403644	6404063
Zmiz2	NM_001005867.1	chr11	6403644	6404063
Zmiz2	NM_028601.3	chr11	6403644	6404063
Zmiz2	XM_006514750.3	chr11	6404852	6405052
Zmiz2	XM_011243732.1	chr11	6404852	6405052
Zmiz2	XM_006514748.2	chr11	6404852	6405052
Zmiz2	XM_011243733.2	chr11	6404852	6405052
Zmiz2	XM_011243734.2	chr11	6404852	6405052
Zmiz2	XM_011243735.2	chr11	6404852	6405052
Zmiz2	XM_017314664.1	chr11	6404852	6405052
Zmiz2	NM_001005867.1	chr11	6404852	6405052
Zmiz2	NM_028601.3	chr11	6404852	6405052
Cox10	NM_178379.3	chr11	64071732	64071944
Ppia	NM_008907.1	chr11	6418951	6419161
Ppia	NM_008907.1	chr11	6419427	6419681
H2afv	NM_029938.1	chr11	6429108	6429321
H2afv	XM_017314836.1	chr11	6429108	6429321
H2afv	XM_017314837.1	chr11	6429108	6429321
Snhg15	NR_045893.1	chr11	6525596	6525847
Ccm2	NM_001190343.1	chr11	6593971	6594174
Ccm2	NM_146014.3	chr11	6593971	6594174
Ccm2	NM_001190344.1	chr11	6593971	6594174
Ccm2	XM_006514622.1	chr11	6593971	6594174
Pirt	XM_011248822.1	chr11	66927863	66928087
Pirt	NM_178656.3	chr11	66927863	66928087
Pirt	XM_006532579.3	chr11	66927863	66928087
Pirt	XM_011248822.1	chr11	66928447	66928647
Pirt	NM_178656.3	chr11	66928447	66928647
Lmx1a	XM_017321684.1	chr1	167847182	167847382
Lmx1a	XM_006496611.2	chr1	167847182	167847382
Lmx1a	NM_033652.5	chr1	167847182	167847382
Cfap52	NM_027963.2	chr11	67946391	67946591
Cfap52	XM_006534265.3	chr11	67946391	67946591
Ntn1	NM_008744.2	chr11	68209767	68210225
Ntn1	NM_008744.2	chr11	68211019	68211353
Ntn1	NM_008744.2	chr11	68213031	68213497
Slc25a35	XM_006534273.2	chr11	68968315	68968515
Slc25a35	XM_006534274.3	chr11	68968315	68968515
Slc25a35	XM_006534275.3	chr11	68968315	68968515
Slc25a35	XM_006534276.2	chr11	68968315	68968515
Slc25a35	NM_028048.2	chr11	68968315	68968515
Slc25a35	XM_006534273.2	chr11	68971856	68972145
Slc25a35	XM_006534274.3	chr11	68971856	68972145
Slc25a35	XM_006534275.3	chr11	68971856	68972145
Slc25a35	XM_006534276.2	chr11	68971856	68972145
Slc25a35	NM_028048.2	chr11	68971856	68972145
Pfas	NM_001159519.1	chr11	68986249	68986449
Pfas	NM_001159519.1	chr11	68994281	68994481
Ctc1	XR_388517.3	chr11	69024034	69024234
Ctc1	XM_017314733.1	chr11	69024034	69024234
Ctc1	XM_006534088.3	chr11	69024034	69024234
Ctc1	XM_006534089.3	chr11	69024034	69024234
Ctc1	XM_006534092.3	chr11	69024034	69024234
Ctc1	NM_001013256.2	chr11	69024034	69024234
Ctc1	NM_001143790.1	chr11	69024034	69024234
Ctc1	NM_001281464.1	chr11	69024034	69024234
Ctc1	NM_001281465.1	chr11	69024034	69024234
Ctc1	XR_388517.3	chr11	69025956	69026263
Ctc1	XM_017314733.1	chr11	69025956	69026263
Ctc1	XM_006534088.3	chr11	69025956	69026263
Ctc1	XM_006534089.3	chr11	69025956	69026263
Ctc1	XM_006534092.3	chr11	69025956	69026263
Ctc1	NM_001013256.2	chr11	69025956	69026263
Ctc1	NM_001143790.1	chr11	69025956	69026263
Ctc1	NM_001281464.1	chr11	69025956	69026263
Ctc1	NM_001281465.1	chr11	69025956	69026263
Ctc1	XM_006534088.3	chr11	69035451	69035839
Ctc1	XM_006534089.3	chr11	69035451	69035839
Ctc1	XM_006534092.3	chr11	69035451	69035839
Ctc1	NM_001013256.2	chr11	69035451	69035839
Ctc1	NM_001143790.1	chr11	69035451	69035839
Ctc1	NM_001281464.1	chr11	69035451	69035839
Ctc1	NM_001281465.1	chr11	69035451	69035839
Ctc1	XM_006534093.1	chr11	69035451	69035839
Vamp2	NM_009497.3	chr11	69090536	69091002
Vamp2	NM_009497.3	chr11	69091297	69091523
Vamp2	NM_009497.3	chr11	69091898	69092368
Per1	XM_006532480.3	chr11	69102510	69102715
Per1	XM_006532481.3	chr11	69102510	69102715
Per1	NM_011065.4	chr11	69102510	69102715
Per1	NM_001159367.1	chr11	69102510	69102715
Per1	XM_006532480.3	chr11	69106323	69106524
Per1	XM_006532481.3	chr11	69106323	69106524
Per1	NM_011065.4	chr11	69106323	69106524
Per1	NM_001159367.1	chr11	69106323	69106524
Aloxe3	XR_388452.3	chr11	69129903	69130229
Aloxe3	XM_006533257.3	chr11	69129903	69130229
Aloxe3	XR_388449.2	chr11	69129903	69130229
Aloxe3	XR_388450.2	chr11	69129903	69130229
Aloxe3	XR_388451.2	chr11	69129903	69130229
Aloxe3	NM_011786.2	chr11	69129903	69130229
Aloxe3	XR_388452.3	chr11	69130917	69131291
Aloxe3	XM_006533257.3	chr11	69130917	69131291
Aloxe3	XR_388449.2	chr11	69130917	69131291
Aloxe3	XR_388450.2	chr11	69130917	69131291
Aloxe3	XR_388451.2	chr11	69130917	69131291
Aloxe3	NM_011786.2	chr11	69130917	69131291
Aloxe3	XR_388452.3	chr11	69148761	69148967
Aloxe3	NM_011786.2	chr11	69148761	69148967
Alox12b	NM_009659.2	chr11	69162484	69162684
Alox12b	NM_009659.2	chr11	69163753	69164337
Alox12b	NM_009659.2	chr11	69169451	69169651
Trappc1	NM_001024206.2	chr11	69324656	69324856
Efnb3	NM_007911.5	chr11	69554653	69555199
Efnb3	XM_006532160.3	chr11	69554653	69555199
Atp1b2	NM_013415.5	chr11	69599933	69600135
Atp1b2	NM_013415.5	chr11	69600452	69600761
Atp1b2	XM_017314232.1	chr11	69600452	69600761
Atp1b2	NM_013415.5	chr11	69601167	69601463
Atp1b2	XM_017314232.1	chr11	69601167	69601463
Atp1b2	NM_013415.5	chr11	69602449	69602650
Atp1b2	XM_017314232.1	chr11	69602449	69602650
Tnfsf12	NM_011614.3	chr11	69686395	69686595
Tnfsf12	NM_011614.3	chr11	69686642	69686970
Plscr3	XM_006534157.3	chr11	69850584	69850784
Plscr3	NM_001168497.1	chr11	69850584	69850784
Plscr3	XM_006534156.2	chr11	69850584	69850784
Plscr3	NM_023564.4	chr11	69850584	69850784
Plscr3	NR_033133.1	chr11	69850584	69850784
Neurl4	NM_001013414.3	chr11	69905391	69905809
Neurl4	NM_001291118.1	chr11	69905391	69905809
Neurl4	NM_001291119.1	chr11	69905391	69905809
Neurl4	XM_006532908.1	chr11	69905391	69905809
Neurl4	XM_006532909.1	chr11	69905391	69905809
Neurl4	XM_017314458.1	chr11	69905391	69905809
Neurl4	XR_001779951.1	chr11	69905391	69905809
Neurl4	XR_001779952.1	chr11	69905391	69905809
Neurl4	XR_388403.1	chr11	69905391	69905809
Neurl4	NM_001013414.3	chr11	69907764	69908096
Neurl4	NM_001291118.1	chr11	69907764	69908096
Neurl4	NM_001291119.1	chr11	69907764	69908096
Neurl4	XM_006532908.1	chr11	69907764	69908096
Neurl4	XM_006532909.1	chr11	69907764	69908096
Neurl4	XM_017314458.1	chr11	69907764	69908096
Neurl4	XR_001779951.1	chr11	69907764	69908096
Neurl4	XR_001779952.1	chr11	69907764	69908096
Neurl4	XR_388403.1	chr11	69907764	69908096
Neurl4	XM_006532911.1	chr11	69907764	69908096
Neurl4	NM_001013414.3	chr11	69910884	69911084
Neurl4	NM_001291118.1	chr11	69910884	69911084
Neurl4	NM_001291119.1	chr11	69910884	69911084
Neurl4	XM_006532908.1	chr11	69910884	69911084
Neurl4	XM_006532909.1	chr11	69910884	69911084
Neurl4	XM_017314458.1	chr11	69910884	69911084
Neurl4	XR_001779951.1	chr11	69910884	69911084
Neurl4	XR_001779952.1	chr11	69910884	69911084
Neurl4	XR_388403.1	chr11	69910884	69911084
Neurl4	XM_006532911.1	chr11	69910884	69911084
Neurl4	NM_001013414.3	chr11	69911210	69911448
Neurl4	NM_001291118.1	chr11	69911210	69911448
Neurl4	NM_001291119.1	chr11	69911210	69911448
Neurl4	XM_006532908.1	chr11	69911210	69911448
Neurl4	XM_006532909.1	chr11	69911210	69911448
Neurl4	XM_017314458.1	chr11	69911210	69911448
Neurl4	XR_001779951.1	chr11	69911210	69911448
Neurl4	XR_001779952.1	chr11	69911210	69911448
Neurl4	XR_388403.1	chr11	69911210	69911448
Neurl4	XM_006532911.1	chr11	69911210	69911448
Ybx2	XM_006533738.3	chr11	69940909	69941524
Ybx2	XM_006533739.3	chr11	69940909	69941524
Ybx2	NM_016875.2	chr11	69940909	69941524
Ybx2	XM_006533740.1	chr11	69940909	69941524
Ybx2	XM_006533741.3	chr11	69940909	69941524
Ybx2	XM_006533742.1	chr11	69940909	69941524
Dvl2	NM_007888.3	chr11	70005326	70005675
Slc16a11	NM_153081.3	chr11	70216053	70216324
Slc16a11	XM_006532916.2	chr11	70216053	70216324
Slc16a11	XM_011248924.2	chr11	70216053	70216324
Bcl6b	NM_007528.3	chr11	70224249	70224772
Rnasek	NM_173742.3	chr11	70238299	70238504
Gm7694	NM_001198955.1	chr1	170299514	170299714
Gm7694	XM_011238854.2	chr1	170299514	170299714
Gm7694	NM_001198955.1	chr1	170300297	170300497
Gm7694	XM_011238854.2	chr1	170300297	170300497
Gm7694	XM_011238854.2	chr1	170308079	170308411
Alox15	XM_006532036.3	chr11	70378011	70378345
Pelp1	NM_029231.4	chr11	70402984	70403184
Pelp1	NM_029231.4	chr11	70403483	70403846
Pelp1	NM_029231.4	chr11	70404944	70405302
Cxcl16	XR_001780038.1	chr11	70455804	70456004
Cxcl16	NM_023158.6	chr11	70455804	70456004
Cxcl16	XM_006533920.1	chr11	70455804	70456004
Cxcl16	XR_001780038.1	chr11	70458795	70458995
Cxcl16	NM_023158.6	chr11	70458795	70458995
Cxcl16	XM_006533920.1	chr11	70458795	70458995
Rnf167	XM_006534194.3	chr11	70650820	70651093
Rnf167	NM_001316728.1	chr11	70650820	70651093
Rnf167	NM_027445.2	chr11	70650820	70651093
Rnf167	XM_006534193.3	chr11	70650820	70651093
Rnf167	XR_001780049.1	chr11	70650820	70651093
Rnf167	XM_006534195.3	chr11	70650820	70651093
Pfn1	NM_011072.4	chr11	70652102	70652306
Camta2	NM_001190376.1	chr11	70671595	70671795
Camta2	NM_001190378.1	chr11	70671595	70671795
Camta2	NM_001190379.1	chr11	70671595	70671795
Camta2	NM_178116.4	chr11	70671595	70671795
Camta2	XM_006532925.1	chr11	70671595	70671795
Camta2	XM_006532926.1	chr11	70671595	70671795
Camta2	XM_006532919.3	chr11	70671595	70671795
Camta2	XM_006532918.3	chr11	70671595	70671795
Camta2	XM_006532920.3	chr11	70671595	70671795
Camta2	XM_006532922.3	chr11	70671595	70671795
Camta2	XM_006532923.3	chr11	70671595	70671795
Camta2	XR_001779953.1	chr11	70671595	70671795
Camta2	XR_879581.2	chr11	70671595	70671795
Camta2	XM_006532924.2	chr11	70671595	70671795
Camta2	NM_001190376.1	chr11	70681005	70681428
Camta2	NM_001190378.1	chr11	70681005	70681428
Camta2	NM_001190379.1	chr11	70681005	70681428
Camta2	NM_178116.4	chr11	70681005	70681428
Camta2	XM_006532925.1	chr11	70681005	70681428
Camta2	XM_006532926.1	chr11	70681005	70681428
Camta2	XM_006532919.3	chr11	70681005	70681428
Camta2	XM_006532918.3	chr11	70681005	70681428
Camta2	XM_006532920.3	chr11	70681005	70681428
Camta2	XM_006532922.3	chr11	70681005	70681428
Camta2	XM_006532923.3	chr11	70681005	70681428
Camta2	XR_001779953.1	chr11	70681005	70681428
Camta2	XR_879581.2	chr11	70681005	70681428
Camta2	XM_006532924.2	chr11	70681005	70681428
Camta2	NM_001190376.1	chr11	70682502	70682706
Camta2	NM_001190378.1	chr11	70682502	70682706
Camta2	NM_001190379.1	chr11	70682502	70682706
Camta2	NM_178116.4	chr11	70682502	70682706
Camta2	XM_006532925.1	chr11	70682502	70682706
Camta2	XM_006532926.1	chr11	70682502	70682706
Camta2	XM_006532919.3	chr11	70682502	70682706
Camta2	XM_006532918.3	chr11	70682502	70682706
Camta2	XM_006532920.3	chr11	70682502	70682706
Camta2	XM_006532922.3	chr11	70682502	70682706
Camta2	XM_006532923.3	chr11	70682502	70682706
Camta2	XR_001779953.1	chr11	70682502	70682706
Camta2	XR_879581.2	chr11	70682502	70682706
Camta2	XM_006532924.2	chr11	70682502	70682706
Camta2	NM_001190376.1	chr11	70683038	70683510
Camta2	NM_001190378.1	chr11	70683038	70683510
Camta2	NM_001190379.1	chr11	70683038	70683510
Camta2	NM_178116.4	chr11	70683038	70683510
Camta2	XM_006532925.1	chr11	70683038	70683510
Camta2	XM_006532926.1	chr11	70683038	70683510
Camta2	XM_006532919.3	chr11	70683038	70683510
Camta2	XM_006532918.3	chr11	70683038	70683510
Camta2	XM_006532920.3	chr11	70683038	70683510
Camta2	XM_006532922.3	chr11	70683038	70683510
Camta2	XM_006532923.3	chr11	70683038	70683510
Camta2	XR_001779953.1	chr11	70683038	70683510
Camta2	XR_879581.2	chr11	70683038	70683510
Camta2	XM_006532924.2	chr11	70683038	70683510
Cfap126	XM_011238879.2	chr1	171126576	171126882
Cfap126	XM_006497017.3	chr1	171126576	171126882
Cfap126	XM_006497019.3	chr1	171126576	171126882
Cfap126	XM_006497018.2	chr1	171126576	171126882
Cfap126	XM_011238880.2	chr1	171126576	171126882
Cfap126	XM_006497020.2	chr1	171126576	171126882
Cfap126	XM_017312596.1	chr1	171126576	171126882
Cfap126	NM_001081275.1	chr1	171126576	171126882
Sdhc	NM_025321.3	chr1	171129732	171129933
Sdhc	XM_006496955.2	chr1	171129732	171129933
Fcer1g	NM_010185.4	chr1	171229688	171230009
Usp21	NM_013919.4	chr1	171281999	171282357
Vangl2	NM_033509.4	chr1	172002551	172002751
Vangl2	NM_033509.4	chr1	172003869	172004118
Vangl2	NM_033509.4	chr1	172004534	172004989
Vangl2	XM_017313008.1	chr1	172004534	172004989
Vangl2	XM_006497054.3	chr1	172004534	172004989
Vangl2	XM_006497052.3	chr1	172004534	172004989
Vangl2	XM_006497053.3	chr1	172004534	172004989
Vangl2	XM_006497051.3	chr1	172004534	172004989
Vangl2	NM_033509.4	chr1	172006262	172006462
Vangl2	XM_017313008.1	chr1	172006262	172006462
Vangl2	XM_006497054.3	chr1	172006262	172006462
Vangl2	XM_006497052.3	chr1	172006262	172006462
Vangl2	XM_006497053.3	chr1	172006262	172006462
Vangl2	XM_006497051.3	chr1	172006262	172006462
Gm17224	XR_001779536.1	chr1	172210003	172210304
Gm17224	XR_001779537.1	chr1	172210003	172210304
Gm17224	XR_001779538.1	chr1	172210003	172210304
Gm17224	XR_001779539.1	chr1	172210003	172210304
Gm17224	XR_865735.2	chr1	172210003	172210304
Gm17224	XR_001779536.1	chr1	172210466	172210679
Gm17224	XR_001779537.1	chr1	172210466	172210679
Gm17224	XR_001779538.1	chr1	172210466	172210679
Gm17224	XR_001779539.1	chr1	172210466	172210679
Gm17224	XR_865735.2	chr1	172210466	172210679
Smtnl2	XM_006533469.3	chr11	72390123	72390534
Smtnl2	XM_006533470.2	chr11	72390123	72390534
Smtnl2	NM_177776.3	chr11	72390123	72390534
Tagln2	NM_178598.2	chr1	172506751	172506952
Dusp23	NM_026725.2	chr1	172630930	172631142
Dusp23	NM_026725.2	chr1	172631488	172631815
Atp2a3	NM_001163336.1	chr11	72980083	72980283
Atp2a3	NM_001163337.1	chr11	72980083	72980283
Atp2a3	NM_016745.3	chr11	72980083	72980283
Atp2a3	NM_001163336.1	chr11	72992625	72992826
Atp2a3	NM_001163337.1	chr11	72992625	72992826
Atp2a3	NM_016745.3	chr11	72992625	72992826
Sgsm2	XM_006534581.3	chr11	74849671	74849880
Sgsm2	XR_001780082.1	chr11	74849671	74849880
Sgsm2	XR_001780083.1	chr11	74849671	74849880
Sgsm2	XR_001780084.1	chr11	74849671	74849880
Sgsm2	XR_001780085.1	chr11	74849671	74849880
Sgsm2	XR_388560.3	chr11	74849671	74849880
Sgsm2	NM_197943.2	chr11	74849671	74849880
Sgsm2	XM_006534589.3	chr11	74849671	74849880
Sgsm2	XM_017314864.1	chr11	74849671	74849880
Sgsm2	XM_006534587.2	chr11	74849671	74849880
Sgsm2	XM_017314863.1	chr11	74849671	74849880
Sgsm2	XM_006534583.3	chr11	74849671	74849880
Sgsm2	XM_006534584.3	chr11	74849671	74849880
Sgsm2	XM_006534585.3	chr11	74849671	74849880
Sgsm2	XM_006534581.3	chr11	74854299	74854639
Sgsm2	XR_001780082.1	chr11	74854299	74854639
Sgsm2	XR_001780083.1	chr11	74854299	74854639
Sgsm2	XR_001780084.1	chr11	74854299	74854639
Sgsm2	XR_001780085.1	chr11	74854299	74854639
Sgsm2	XR_388560.3	chr11	74854299	74854639
Sgsm2	NM_197943.2	chr11	74854299	74854639
Sgsm2	XM_006534589.3	chr11	74854299	74854639
Sgsm2	XM_017314864.1	chr11	74854299	74854639
Sgsm2	XM_006534587.2	chr11	74854299	74854639
Sgsm2	XM_017314863.1	chr11	74854299	74854639
Sgsm2	XM_006534583.3	chr11	74854299	74854639
Sgsm2	XM_006534584.3	chr11	74854299	74854639
Sgsm2	XM_006534585.3	chr11	74854299	74854639
Sgsm2	XM_006534581.3	chr11	74858637	74858838
Sgsm2	XR_001780082.1	chr11	74858637	74858838
Sgsm2	XR_001780083.1	chr11	74858637	74858838
Sgsm2	XR_001780084.1	chr11	74858637	74858838
Sgsm2	XR_001780085.1	chr11	74858637	74858838
Sgsm2	XR_388560.3	chr11	74858637	74858838
Sgsm2	NM_197943.2	chr11	74858637	74858838
Sgsm2	XM_006534589.3	chr11	74858637	74858838
Sgsm2	XM_017314864.1	chr11	74858637	74858838
Sgsm2	XM_006534587.2	chr11	74858637	74858838
Sgsm2	XM_017314863.1	chr11	74858637	74858838
Sgsm2	XM_006534583.3	chr11	74858637	74858838
Sgsm2	XM_006534584.3	chr11	74858637	74858838
Sgsm2	XM_006534585.3	chr11	74858637	74858838
Sgsm2	XM_006534581.3	chr11	74868166	74868470
Sgsm2	XR_001780082.1	chr11	74868166	74868470
Sgsm2	XR_001780083.1	chr11	74868166	74868470
Sgsm2	XR_001780084.1	chr11	74868166	74868470
Sgsm2	XR_001780085.1	chr11	74868166	74868470
Sgsm2	XR_388560.3	chr11	74868166	74868470
Sgsm2	NM_197943.2	chr11	74868166	74868470
Sgsm2	XM_006534587.2	chr11	74868166	74868470
Sgsm2	XM_017314863.1	chr11	74868166	74868470
Sgsm2	XM_006534583.3	chr11	74868166	74868470
Sgsm2	XM_006534584.3	chr11	74868166	74868470
Sgsm2	XM_006534585.3	chr11	74868166	74868470
Sgsm2	XM_006534581.3	chr11	74883014	74883352
Sgsm2	XR_001780082.1	chr11	74883014	74883352
Sgsm2	XR_001780083.1	chr11	74883014	74883352
Sgsm2	XR_001780084.1	chr11	74883014	74883352
Sgsm2	XR_001780085.1	chr11	74883014	74883352
Sgsm2	XR_388560.3	chr11	74883014	74883352
Sgsm2	NM_197943.2	chr11	74883014	74883352
Sgsm2	XM_006534583.3	chr11	74883014	74883352
Sgsm2	XM_006534584.3	chr11	74883014	74883352
Sgsm2	XM_006534585.3	chr11	74883014	74883352
Sgsm2	XM_006534581.3	chr11	74883533	74883785
Sgsm2	XR_001780082.1	chr11	74883533	74883785
Sgsm2	XR_001780083.1	chr11	74883533	74883785
Sgsm2	XR_001780084.1	chr11	74883533	74883785
Sgsm2	XR_001780085.1	chr11	74883533	74883785
Sgsm2	XR_388560.3	chr11	74883533	74883785
Sgsm2	NM_197943.2	chr11	74883533	74883785
Sgsm2	XM_006534583.3	chr11	74883533	74883785
Sgsm2	XM_006534584.3	chr11	74883533	74883785
Sgsm2	XM_006534585.3	chr11	74883533	74883785
Sgsm2	XM_006534581.3	chr11	74883979	74884386
Sgsm2	XR_001780082.1	chr11	74883979	74884386
Sgsm2	XR_001780083.1	chr11	74883979	74884386
Sgsm2	XR_001780084.1	chr11	74883979	74884386
Sgsm2	XR_001780085.1	chr11	74883979	74884386
Sgsm2	XR_388560.3	chr11	74883979	74884386
Sgsm2	NM_197943.2	chr11	74883979	74884386
Sgsm2	XM_006534583.3	chr11	74883979	74884386
Sgsm2	XM_006534584.3	chr11	74883979	74884386
Sgsm2	XM_006534585.3	chr11	74883979	74884386
Sgsm2	XM_006534581.3	chr11	74884656	74884856
Sgsm2	XR_001780082.1	chr11	74884656	74884856
Sgsm2	XR_001780083.1	chr11	74884656	74884856
Sgsm2	XR_001780084.1	chr11	74884656	74884856
Sgsm2	XR_001780085.1	chr11	74884656	74884856
Sgsm2	XR_388560.3	chr11	74884656	74884856
Sgsm2	NM_197943.2	chr11	74884656	74884856
Sgsm2	XM_006534583.3	chr11	74884656	74884856
Sgsm2	XM_006534584.3	chr11	74884656	74884856
Sgsm2	XM_006534585.3	chr11	74884656	74884856
Rtn4rl1	NM_177708.5	chr11	75265077	75265307
Rtn4rl1	XM_006533225.2	chr11	75265077	75265307
Serpinf1	NM_011340.3	chr11	75410236	75410547
Serpinf1	NM_011340.3	chr11	75410984	75411188
Nxn	NM_008750.5	chr11	76258017	76258235
Nxn	NM_008750.5	chr11	76261596	76261823
Nxn	NM_008750.5	chr11	76272475	76272675
Nxn	NM_008750.5	chr11	76358877	76359197
Coro6	XM_006532938.2	chr11	77469861	77470062
Coro6	XM_006532945.2	chr11	77469861	77470062
Coro6	XM_006532937.1	chr11	77469861	77470062
Coro6	XM_006532940.1	chr11	77469861	77470062
Coro6	XM_006532941.1	chr11	77469861	77470062
Coro6	XM_006532942.1	chr11	77469861	77470062
Coro6	XM_006532944.1	chr11	77469861	77470062
Coro6	XM_006532947.2	chr11	77469861	77470062
Coro6	XM_017314461.1	chr11	77469861	77470062
Coro6	XR_001779955.1	chr11	77469861	77470062
Coro6	XM_006532946.1	chr11	77469861	77470062
Coro6	XM_006532939.1	chr11	77469861	77470062
Ankrd13b	XM_006533399.1	chr11	77474546	77474779
Ankrd13b	XM_006533388.2	chr11	77474546	77474779
Ankrd13b	XM_006533389.2	chr11	77474546	77474779
Ankrd13b	XM_006533390.2	chr11	77474546	77474779
Ankrd13b	XM_006533392.2	chr11	77474546	77474779
Ankrd13b	XM_006533393.2	chr11	77474546	77474779
Ankrd13b	XM_006533394.2	chr11	77474546	77474779
Ankrd13b	XM_006533395.2	chr11	77474546	77474779
Ankrd13b	XM_006533398.3	chr11	77474546	77474779
Ankrd13b	XM_011249038.1	chr11	77474546	77474779
Ankrd13b	XM_011249039.1	chr11	77474546	77474779
Ankrd13b	XM_011249040.1	chr11	77474546	77474779
Ankrd13b	XM_011249041.1	chr11	77474546	77474779
Ankrd13b	XR_001780009.1	chr11	77474546	77474779
Ankrd13b	XR_388467.2	chr11	77474546	77474779
Ankrd13b	NM_172945.2	chr11	77474546	77474779
Ankrd13b	XM_011249042.1	chr11	77474546	77474779
Ankrd13b	XM_011249043.2	chr11	77474546	77474779
Ankrd13b	XM_006533396.2	chr11	77474546	77474779
Ankrd13b	XM_006533397.2	chr11	77474546	77474779
Ankrd13b	XR_388468.2	chr11	77474546	77474779
Ankrd13b	XM_006533388.2	chr11	77476238	77476528
Ankrd13b	XM_006533389.2	chr11	77476238	77476528
Ankrd13b	XM_006533390.2	chr11	77476238	77476528
Ankrd13b	XM_006533392.2	chr11	77476238	77476528
Ankrd13b	XM_006533393.2	chr11	77476238	77476528
Ankrd13b	XM_006533394.2	chr11	77476238	77476528
Ankrd13b	XM_006533395.2	chr11	77476238	77476528
Ankrd13b	XM_006533398.3	chr11	77476238	77476528
Ankrd13b	XM_011249038.1	chr11	77476238	77476528
Ankrd13b	XM_011249039.1	chr11	77476238	77476528
Ankrd13b	XM_011249040.1	chr11	77476238	77476528
Ankrd13b	XM_011249041.1	chr11	77476238	77476528
Ankrd13b	XR_001780009.1	chr11	77476238	77476528
Ankrd13b	XR_388467.2	chr11	77476238	77476528
Ankrd13b	NM_172945.2	chr11	77476238	77476528
Ankrd13b	XM_011249042.1	chr11	77476238	77476528
Ankrd13b	XM_011249043.2	chr11	77476238	77476528
Ankrd13b	XM_006533396.2	chr11	77476238	77476528
Ankrd13b	XM_006533397.2	chr11	77476238	77476528
Ankrd13b	XR_388468.2	chr11	77476238	77476528
Pipox	XM_011248807.1	chr11	77880784	77881114
Pipox	NM_008952.2	chr11	77880784	77881114
Sez6	XM_006532636.1	chr11	77954574	77954776
Sez6	XM_006532637.1	chr11	77954574	77954776
Sez6	NM_001291225.1	chr11	77954574	77954776
Sez6	NM_021286.4	chr11	77954574	77954776
Sez6	XM_006532639.3	chr11	77954574	77954776
Sez6	XM_006532640.2	chr11	77954574	77954776
Sez6	XM_006532636.1	chr11	77977999	77978387
Sez6	XM_006532637.1	chr11	77977999	77978387
Sez6	NM_001291225.1	chr11	77977999	77978387
Sez6	NM_021286.4	chr11	77977999	77978387
Sez6	XM_006532639.3	chr11	77977999	77978387
Sez6	XM_006532640.2	chr11	77977999	77978387
Flot2	XM_006532191.3	chr11	78057389	78057589
Flot2	NM_001040403.1	chr11	78057389	78057589
Flot2	NM_001284227.1	chr11	78057389	78057589
Flot2	NM_008028.2	chr11	78057389	78057589
Flot2	XM_006532194.1	chr11	78057389	78057589
Flot2	XM_006532192.2	chr11	78057389	78057589
Flot2	XM_006532193.3	chr11	78057389	78057589
Flot2	NM_001284228.1	chr11	78057389	78057589
Flot2	XM_006532191.3	chr11	78059149	78059609
Flot2	NM_001040403.1	chr11	78059149	78059609
Flot2	NM_001284227.1	chr11	78059149	78059609
Flot2	NM_008028.2	chr11	78059149	78059609
Flot2	XM_006532194.1	chr11	78059149	78059609
Flot2	XM_006532192.2	chr11	78059149	78059609
Flot2	XM_006532193.3	chr11	78059149	78059609
Flot2	NM_001284228.1	chr11	78059149	78059609
B230369F24Rik	XR_104601.3	chr1	178314157	178314373
Aldoc	NM_001303423.1	chr11	78324520	78324918
Aldoc	NM_009657.4	chr11	78324520	78324918
Pigs	NM_201406.1	chr11	78336516	78336717
Pigs	XM_006533471.3	chr11	78336516	78336717
Pigs	NM_201406.1	chr11	78337622	78337822
Pigs	XM_006533471.3	chr11	78337622	78337822
Vtn	NM_011707.2	chr11	78499532	78499891
Vtn	NM_011707.2	chr11	78501992	78502298
Ift20	NM_018854.4	chr11	78541256	78541473
Lgals9	NM_001159301.1	chr11	78966071	78966271
Lgals9	NM_010708.2	chr11	78966071	78966271
Adap2	NM_172133.1	chr11	80176891	80177105
Tmem98	NM_029537.1	chr11	80821067	80821268
Tmem98	NM_029537.1	chr11	80821679	80821884
Pycr2	NM_133705.2	chr1	180907685	180907955
1700047M11Rik	NR_015458.1	chr1	182300892	182301615
1700047M11Rik	NR_015458.1	chr1	182302221	182302423
Nle1	NM_145431.2	chr11	82901461	82901776
Nle1	NM_145431.2	chr11	82903630	82903831
Nle1	XR_388409.2	chr11	82903630	82903831
Nle1	XR_879591.1	chr11	82903630	82903831
Slfn9	XM_006533235.3	chr11	82979841	82980041
Myo19	XM_006533927.3	chr11	84905866	84906325
Myo19	XR_879727.2	chr11	84905866	84906325
Myo19	XM_006533929.3	chr11	84905866	84906325
Myo19	XM_011249173.2	chr11	84905866	84906325
Myo19	XM_011249174.2	chr11	84905866	84906325
Myo19	XM_011249175.2	chr11	84905866	84906325
Myo19	NM_025414.3	chr11	84905866	84906325
Myo19	XM_006533926.3	chr11	84905866	84906325
Myo19	XM_006533930.3	chr11	84905866	84906325
LOC102632463	XR_373845.1	chr1	190216536	190217098
LOC102632463	XR_865851.1	chr1	190216536	190217098
Tmem206	NM_025864.3	chr1	191340641	191340841
Tmem206	NM_025864.3	chr1	191344856	191345057
Tmem206	NM_025864.3	chr1	191349683	191349884
Upp1	NM_001159401.1	chr11	9135843	9136084
Upp1	NM_009477.3	chr11	9135843	9136084
Upp1	NM_001159402.1	chr11	9135843	9136084
Upp1	XM_006514667.2	chr11	9135843	9136084
1700034H15Rik	NR_030669.1	chr1	191894551	191895035
1700034H15Rik	NR_030669.1	chr1	191903501	191903701
Rd3	XM_006497206.3	chr1	191983199	191983399
Rd3	NM_001177900.2	chr1	191983199	191983399
Rd3	NM_023727.4	chr1	191983199	191983399
Rd3	NM_001303132.1	chr1	191983199	191983399
Rd3	XM_006497205.2	chr1	191983199	191983399
Rd3	XM_006497206.3	chr1	191985338	191985582
Rd3	NM_001177900.2	chr1	191985338	191985582
Rd3	NM_023727.4	chr1	191985338	191985582
Rd3	NM_001303132.1	chr1	191985338	191985582
Rd3	XM_006497205.2	chr1	191985338	191985582
Rd3	XM_006497206.3	chr1	191986184	191986384
Rd3	NM_001177900.2	chr1	191986184	191986384
Rd3	NM_023727.4	chr1	191986184	191986384
Rd3	NM_001303132.1	chr1	191986184	191986384
Rd3	XM_006497205.2	chr1	191986184	191986384
Nme1	NM_008704.2	chr11	93958928	93959639
Wfikkn2	XM_006533499.3	chr11	94236130	94236516
Wfikkn2	XM_006533502.2	chr11	94236130	94236516
Wfikkn2	XM_006533498.3	chr11	94236130	94236516
Wfikkn2	XM_006533501.3	chr11	94236130	94236516
Wfikkn2	XM_006533497.3	chr11	94236130	94236516
Wfikkn2	XM_006533500.3	chr11	94236130	94236516
Wfikkn2	XM_011249063.2	chr11	94236130	94236516
Wfikkn2	NM_181819.2	chr11	94236130	94236516
Wfikkn2	XM_006533499.3	chr11	94236707	94236991
Wfikkn2	XM_006533502.2	chr11	94236707	94236991
Wfikkn2	XM_006533498.3	chr11	94236707	94236991
Wfikkn2	XM_006533501.3	chr11	94236707	94236991
Wfikkn2	XM_006533497.3	chr11	94236707	94236991
Wfikkn2	XM_006533500.3	chr11	94236707	94236991
Wfikkn2	XM_011249063.2	chr11	94236707	94236991
Wfikkn2	NM_181819.2	chr11	94236707	94236991
Cacna1g	NM_001112813.2	chr11	94425212	94425413
Cacna1g	NM_001177888.1	chr11	94425212	94425413
Cacna1g	NM_001177890.1	chr11	94425212	94425413
Cacna1g	NM_009783.3	chr11	94425212	94425413
Cacna1g	XM_017314235.1	chr11	94425212	94425413
Cacna1g	XM_006532069.3	chr11	94425212	94425413
Cacna1g	XM_006532070.3	chr11	94425212	94425413
Cacna1g	XM_006532072.3	chr11	94425212	94425413
Cacna1g	XM_006532073.3	chr11	94425212	94425413
Cacna1g	XM_006532074.3	chr11	94425212	94425413
Cacna1g	XM_006532075.3	chr11	94425212	94425413
Cacna1g	XM_006532076.3	chr11	94425212	94425413
Cacna1g	XM_006532079.3	chr11	94425212	94425413
Cacna1g	XM_006532080.3	chr11	94425212	94425413
Cacna1g	XM_006532081.3	chr11	94425212	94425413
Cacna1g	XM_006532082.3	chr11	94425212	94425413
Cacna1g	XM_006532083.3	chr11	94425212	94425413
Cacna1g	XM_006532084.3	chr11	94425212	94425413
Cacna1g	XM_006532085.3	chr11	94425212	94425413
Cacna1g	XM_006532086.3	chr11	94425212	94425413
Cacna1g	XM_006532087.3	chr11	94425212	94425413
Cacna1g	XM_006532088.3	chr11	94425212	94425413
Cacna1g	XM_011248686.2	chr11	94425212	94425413
Cacna1g	XM_011248687.2	chr11	94425212	94425413
Cacna1g	XM_011248688.2	chr11	94425212	94425413
Cacna1g	XM_011248689.2	chr11	94425212	94425413
Cacna1g	XM_011248690.2	chr11	94425212	94425413
Cacna1g	XM_011248691.2	chr11	94425212	94425413
Cacna1g	XM_011248692.2	chr11	94425212	94425413
Cacna1g	XM_011248693.2	chr11	94425212	94425413
Cacna1g	XM_011248694.2	chr11	94425212	94425413
Cacna1g	XM_011248695.2	chr11	94425212	94425413
Cacna1g	XM_011248696.2	chr11	94425212	94425413
Cacna1g	XM_011248697.2	chr11	94425212	94425413
Cacna1g	XM_011248698.2	chr11	94425212	94425413
Cacna1g	XM_017314234.1	chr11	94425212	94425413
Cacna1g	XR_388338.1	chr11	94425212	94425413
Cacna1g	XR_388339.1	chr11	94425212	94425413
Cacna1g	XR_879510.1	chr11	94425212	94425413
Cacna1g	XM_011248699.2	chr11	94425212	94425413
Cacna1g	XM_011248700.2	chr11	94425212	94425413
Cacna1g	NM_001112813.2	chr11	94473718	94473953
Cacna1g	NM_001177888.1	chr11	94473718	94473953
Cacna1g	NM_001177890.1	chr11	94473718	94473953
Cacna1g	NM_009783.3	chr11	94473718	94473953
Cacna1g	XM_006532069.3	chr11	94473718	94473953
Cacna1g	XM_006532070.3	chr11	94473718	94473953
Cacna1g	XM_006532072.3	chr11	94473718	94473953
Cacna1g	XM_006532073.3	chr11	94473718	94473953
Cacna1g	XM_006532074.3	chr11	94473718	94473953
Cacna1g	XM_006532075.3	chr11	94473718	94473953
Cacna1g	XM_006532076.3	chr11	94473718	94473953
Cacna1g	XM_006532079.3	chr11	94473718	94473953
Cacna1g	XM_006532080.3	chr11	94473718	94473953
Cacna1g	XM_006532081.3	chr11	94473718	94473953
Cacna1g	XM_006532082.3	chr11	94473718	94473953
Cacna1g	XM_006532083.3	chr11	94473718	94473953
Cacna1g	XM_006532084.3	chr11	94473718	94473953
Cacna1g	XM_006532085.3	chr11	94473718	94473953
Cacna1g	XM_006532086.3	chr11	94473718	94473953
Cacna1g	XM_006532087.3	chr11	94473718	94473953
Cacna1g	XM_006532088.3	chr11	94473718	94473953
Cacna1g	XM_011248686.2	chr11	94473718	94473953
Cacna1g	XM_011248687.2	chr11	94473718	94473953
Cacna1g	XM_011248688.2	chr11	94473718	94473953
Cacna1g	XM_011248689.2	chr11	94473718	94473953
Cacna1g	XM_011248690.2	chr11	94473718	94473953
Cacna1g	XM_011248691.2	chr11	94473718	94473953
Cacna1g	XM_011248692.2	chr11	94473718	94473953
Cacna1g	XM_011248693.2	chr11	94473718	94473953
Cacna1g	XM_011248694.2	chr11	94473718	94473953
Cacna1g	XM_011248695.2	chr11	94473718	94473953
Cacna1g	XM_011248696.2	chr11	94473718	94473953
Cacna1g	XM_011248697.2	chr11	94473718	94473953
Cacna1g	XM_011248698.2	chr11	94473718	94473953
Cacna1g	XM_017314234.1	chr11	94473718	94473953
Cacna1g	XR_388338.1	chr11	94473718	94473953
Cacna1g	XR_388339.1	chr11	94473718	94473953
Cacna1g	XR_879510.1	chr11	94473718	94473953
Cacna1g	XM_011248699.2	chr11	94473718	94473953
Cacna1g	XM_011248700.2	chr11	94473718	94473953
Ppp1r9b	NM_172261.3	chr11	94991515	94991857
Ppp1r9b	NM_172261.3	chr11	94992500	94992753
Ppp1r9b	NM_172261.3	chr11	95001103	95001343
Ppp1r9b	NM_172261.3	chr11	95006405	95006791
Pdk2	XM_006532457.3	chr11	95026442	95026681
Pdk2	NM_133667.2	chr11	95026442	95026681
Pdk2	XM_006532457.3	chr11	95028744	95029188
Pdk2	NM_133667.2	chr11	95028744	95029188
Pdk2	XM_006532457.3	chr11	95029973	95030187
Pdk2	NM_133667.2	chr11	95029973	95030187
Pdk2	XM_006532457.3	chr11	95032498	95032698
Pdk2	NM_133667.2	chr11	95032498	95032698
Fam117a	NM_172543.4	chr11	95371325	95371525
Fam117a	XM_006532835.2	chr11	95371325	95371525
Fam117a	XM_006532836.2	chr11	95371325	95371525
Fam117a	XM_006532837.2	chr11	95371325	95371525
Fam117a	XM_006532834.3	chr11	95371325	95371525
Fam117a	XM_006532833.3	chr11	95371325	95371525
Zfp652os	NR_045780.1	chr11	95700225	95700446
Phospho1	NM_153104.3	chr11	95831629	95831834
Abi3	NM_025659.4	chr11	95831629	95831834
Abi3	NM_001163464.1	chr11	95831629	95831834
Gngt2	XM_006532231.3	chr11	95845381	95845610
Gngt2	NM_001284393.1	chr11	95845381	95845610
Gngt2	NM_023121.2	chr11	95845381	95845610
Gngt2	XM_011248737.1	chr11	95845381	95845610
Gngt2	NM_001038664.2	chr11	95845381	95845610
Gngt2	NM_001284397.1	chr11	95845381	95845610
Gngt2	XM_017314274.1	chr11	95845381	95845610
Osbpl7	NM_001310509.1	chr11	97055414	97055856
Osbpl7	XM_011249267.2	chr11	97055414	97055856
Osbpl7	XM_011249264.2	chr11	97055414	97055856
Osbpl7	XM_017314766.1	chr11	97055414	97055856
Osbpl7	XR_879739.2	chr11	97055414	97055856
Osbpl7	NM_001081434.1	chr11	97055414	97055856
Osbpl7	NM_001310509.1	chr11	97062419	97062619
Osbpl7	XM_011249264.2	chr11	97062419	97062619
Osbpl7	XM_017314766.1	chr11	97062419	97062619
Osbpl7	XR_879739.2	chr11	97062419	97062619
Osbpl7	NM_001081434.1	chr11	97062419	97062619
Osbpl7	NM_001310509.1	chr11	97062915	97063115
Osbpl7	XM_011249264.2	chr11	97062915	97063115
Osbpl7	XM_017314766.1	chr11	97062915	97063115
Osbpl7	XR_879739.2	chr11	97062915	97063115
Osbpl7	NM_001081434.1	chr11	97062915	97063115
Osbpl7	NM_001310509.1	chr11	97064945	97065268
Osbpl7	XM_011249264.2	chr11	97064945	97065268
Osbpl7	XM_017314766.1	chr11	97064945	97065268
Osbpl7	XR_879739.2	chr11	97064945	97065268
Osbpl7	NM_001081434.1	chr11	97064945	97065268
Osbpl7	NM_001310509.1	chr11	97067256	97067673
Osbpl7	XM_011249264.2	chr11	97067256	97067673
Osbpl7	XM_017314766.1	chr11	97067256	97067673
Osbpl7	XR_879739.2	chr11	97067256	97067673
Osbpl7	NM_001081434.1	chr11	97067256	97067673
Cisd3	XM_006533028.3	chr11	97688194	97688410
Cisd3	XM_006533029.3	chr11	97688194	97688410
Cisd3	NM_001085500.2	chr11	97688194	97688410
Pcgf2	XM_017314503.1	chr11	97690189	97690404
Pcgf2	XM_011248972.2	chr11	97690189	97690404
Pcgf2	XM_011248973.2	chr11	97690189	97690404
Pcgf2	XM_011248975.2	chr11	97690189	97690404
Pcgf2	NM_001163307.1	chr11	97690189	97690404
Pcgf2	NM_001163308.1	chr11	97690189	97690404
Pcgf2	NM_009545.2	chr11	97690189	97690404
Pcgf2	XM_017314503.1	chr11	97696428	97696812
Pcgf2	XM_011248972.2	chr11	97696428	97696812
Pcgf2	XM_011248973.2	chr11	97696428	97696812
Pcgf2	XM_011248975.2	chr11	97696428	97696812
Pcgf2	NM_001163307.1	chr11	97696428	97696812
Pcgf2	NM_001163308.1	chr11	97696428	97696812
Pcgf2	NM_009545.2	chr11	97696428	97696812
Pcgf2	XM_017314503.1	chr11	97697554	97697755
Pcgf2	XM_011248972.2	chr11	97697554	97697755
Pcgf2	XM_011248973.2	chr11	97697554	97697755
Pcgf2	XM_011248975.2	chr11	97697554	97697755
Pcgf2	NM_001163307.1	chr11	97697554	97697755
Pcgf2	NM_001163308.1	chr11	97697554	97697755
Pcgf2	NM_009545.2	chr11	97697554	97697755
Plxdc1	NM_001163608.1	chr11	97923340	97923648
Plxdc1	NM_028199.3	chr11	97923340	97923648
Plxdc1	NM_001163608.1	chr11	97923983	97924762
Plxdc1	NM_028199.3	chr11	97923983	97924762
Plxdc1	NM_001163608.1	chr11	97954827	97955028
Plxdc1	NM_028199.3	chr11	97954827	97955028
Plxdc1	XM_006534301.3	chr11	97954827	97955028
Cacnb1	NM_001282977.1	chr11	98009380	98009861
Cacnb1	NM_145121.3	chr11	98009380	98009861
Cacnb1	XM_006532092.2	chr11	98009380	98009861
Cacnb1	XM_006532091.2	chr11	98009380	98009861
Cacnb1	XM_006532094.2	chr11	98009380	98009861
Cacnb1	NM_001159320.2	chr11	98009380	98009861
Cacnb1	XM_017314236.1	chr11	98009380	98009861
Cacnb1	NM_001159319.2	chr11	98009380	98009861
Cacnb1	NM_001282978.1	chr11	98009380	98009861
Cacnb1	NM_031173.4	chr11	98009380	98009861
Cacnb1	NM_001282977.1	chr11	98011880	98012110
Cacnb1	NM_145121.3	chr11	98011880	98012110
Cacnb1	XM_006532092.2	chr11	98011880	98012110
Cacnb1	XM_006532091.2	chr11	98011880	98012110
Cacnb1	XM_006532094.2	chr11	98011880	98012110
Cacnb1	NM_001159320.2	chr11	98011880	98012110
Cacnb1	XM_017314236.1	chr11	98011880	98012110
Cacnb1	NM_001159319.2	chr11	98011880	98012110
Cacnb1	NM_001282978.1	chr11	98011880	98012110
Cacnb1	NM_031173.4	chr11	98011880	98012110
Pgap3	NM_001033537.2	chr11	98389085	98389288
Pgap3	XM_006533550.3	chr11	98389085	98389288
Pgap3	XM_006533549.3	chr11	98389085	98389288
Thra	XR_001779972.1	chr11	98756754	98756954
Thra	NM_178060.4	chr11	98756754	98756954
Thra	NM_001313983.1	chr11	98756754	98756954
Thra	XR_001779972.1	chr11	98761579	98761800
Thra	NM_178060.4	chr11	98761579	98761800
Thra	NM_001313983.1	chr11	98761579	98761800
Thra	XR_001779972.1	chr11	98763406	98763606
Thra	NM_178060.4	chr11	98763406	98763606
Thra	NM_001313983.1	chr11	98763406	98763606
Thra	XR_001779972.1	chr11	98764969	98765174
Thra	NM_001313983.1	chr11	98764969	98765174
Thra	XR_001779972.1	chr11	98767991	98768193
Thra	NM_001313983.1	chr11	98767991	98768193
Nr1d1	NM_145434.4	chr11	98767991	98768193
Nr1d1	NM_145434.4	chr11	98770406	98770875
Efhc1	NM_027974.1	chr1	20990526	20990726
Kcnk13	NM_001164426.1	chr12	100062166	100062552
Kcnk13	NM_001164427.1	chr12	100062166	100062552
Kcnk13	NM_146037.2	chr12	100062166	100062552
Itpk1	NM_172584.3	chr12	102592041	102592241
Itpk1	NM_172584.3	chr12	102598949	102599172
Gm32370	XR_381889.2	chr12	105904239	105904601
Gm32370	XR_381890.2	chr12	105904239	105904601
Cyp46a1	XR_381477.3	chr12	108351005	108351206
Cyp46a1	XM_006515456.3	chr12	108351005	108351206
Cyp46a1	NM_010010.1	chr12	108351005	108351206
Cyp46a1	XM_006515456.3	chr12	108352642	108353099
Cyp46a1	NM_010010.1	chr12	108352642	108353099
Gm34220	XM_017315294.1	chr12	108790213	108790413
Gm34220	XM_017315294.1	chr12	108790706	108790906
Slc25a29	NM_181328.3	chr12	108826325	108826613
Slc25a29	NM_181328.3	chr12	108827191	108827575
Slc25a29	NM_181328.3	chr12	108832735	108832967
Begain	XM_011244130.2	chr12	109032363	109032715
Begain	XM_006516040.3	chr12	109032363	109032715
Begain	XM_006516042.1	chr12	109032363	109032715
Begain	XM_006516041.3	chr12	109032363	109032715
Begain	XM_006516043.3	chr12	109032363	109032715
Begain	XM_006516044.2	chr12	109032363	109032715
Begain	XM_011244128.2	chr12	109032363	109032715
Begain	XM_006516039.2	chr12	109032363	109032715
Begain	NM_001163175.1	chr12	109032363	109032715
Begain	XM_011244130.2	chr12	109032938	109033139
Begain	XM_006516040.3	chr12	109032938	109033139
Begain	XM_006516042.1	chr12	109032938	109033139
Begain	XM_006516041.3	chr12	109032938	109033139
Begain	XM_006516043.3	chr12	109032938	109033139
Begain	XM_006516044.2	chr12	109032938	109033139
Begain	XM_011244128.2	chr12	109032938	109033139
Begain	XM_006516039.2	chr12	109032938	109033139
Begain	NM_001163175.1	chr12	109032938	109033139
Begain	XM_011244130.2	chr12	109043587	109044163
Begain	XM_006516040.3	chr12	109043587	109044163
Begain	XM_006516042.1	chr12	109043587	109044163
Begain	XM_006516041.3	chr12	109043587	109044163
Begain	XM_006516043.3	chr12	109043587	109044163
Begain	XM_006516044.2	chr12	109043587	109044163
Begain	XM_011244128.2	chr12	109043587	109044163
Begain	XM_006516039.2	chr12	109043587	109044163
Begain	NM_001163175.1	chr12	109043587	109044163
LOC102638940	XR_381947.3	chr12	110465781	110465992
LOC102638940	XR_873027.2	chr12	110465781	110465992
Ankrd9	NM_175207.4	chr12	110977348	110977680
Ankrd9	XM_006516294.3	chr12	110977348	110977680
Ankrd9	XM_006516295.2	chr12	110977348	110977680
Ckb	NM_021273.4	chr12	111671435	111671649
Trmt61a	NM_001099792.1	chr12	111683193	111683793
Trmt61a	NM_001099793.1	chr12	111683193	111683793
Trmt61a	NM_177374.4	chr12	111683193	111683793
Xrcc3	XM_006516300.1	chr12	111803290	111803641
Xrcc3	NM_028875.3	chr12	111803290	111803641
Xrcc3	XM_006516300.1	chr12	111803854	111804324
Xrcc3	NM_028875.3	chr12	111803854	111804324
Kif26a	XM_006516162.2	chr12	112181129	112181438
Kif26a	NM_001097621.1	chr12	112181129	112181438
Gen1	XM_017315010.1	chr12	11241031	11241231
Gen1	XM_006515039.3	chr12	11241031	11241231
Gen1	XM_006515040.3	chr12	11241031	11241231
Gen1	XM_006515042.3	chr12	11241031	11241231
Gen1	XM_011243851.2	chr12	11241031	11241231
Gen1	XM_011243852.2	chr12	11241031	11241231
Gen1	XM_006515041.2	chr12	11241031	11241231
Gen1	NM_177331.4	chr12	11241031	11241231
Gen1	XM_017315010.1	chr12	11242081	11242306
Gen1	XM_006515039.3	chr12	11242081	11242306
Gen1	XM_006515040.3	chr12	11242081	11242306
Gen1	XM_006515042.3	chr12	11242081	11242306
Gen1	XM_011243851.2	chr12	11242081	11242306
Gen1	XM_011243852.2	chr12	11242081	11242306
Gen1	XM_006515041.2	chr12	11242081	11242306
Gen1	NM_177331.4	chr12	11242081	11242306
Mta1	NM_054081.2	chr12	113127503	113127703
Mta1	XM_006515426.1	chr12	113127503	113127703
Mta1	XR_381473.1	chr12	113127503	113127703
Mta1	XR_381475.1	chr12	113127503	113127703
Mta1	XR_381476.1	chr12	113127503	113127703
Mta1	XM_006515418.1	chr12	113127503	113127703
Mta1	XM_006515419.1	chr12	113127503	113127703
[truncated: 8,286 more rows]

## Sheet: SH_specific_peaks_genes
gene	trans_id	chr	peak_start	peak_end
Bbs10	NM_027914.1	chr10	111300391	111300702
Gm15723	XR_380808.3	chr10	114804225	114804544
Gm15723	XR_380808.3	chr10	114816601	114816842
Gm15723	XR_380808.3	chr10	114817060	114817260
Kcnmb4os2	NR_130644.1	chr10	116474066	116474291
Timeless	NM_001136082.2	chr10	128250169	128250377
Timeless	NM_001164080.1	chr10	128250169	128250377
Timeless	NM_001164081.1	chr10	128250169	128250377
Timeless	XM_006513581.3	chr10	128250169	128250377
Timeless	XM_006513582.1	chr10	128250169	128250377
Timeless	XM_006513580.1	chr10	128250169	128250377
Timeless	XM_006513583.3	chr10	128250169	128250377
Timeless	NM_011589.2	chr10	128250169	128250377
Ccdc28a	NM_144820.3	chr10	18216617	18216920
Ccdc28a	NM_144820.3	chr10	18217915	18218115
Hebp2	NM_019487.3	chr10	18541132	18541371
Myb	NM_001198914.1	chr10	21125616	21125816
Myb	NM_010848.3	chr10	21125616	21125816
Tube1	XR_380075.2	chr10	39144359	39144845
Tube1	NM_028006.2	chr10	39144359	39144845
Tube1	XM_006512861.3	chr10	39144359	39144845
Tube1	XR_380075.2	chr10	39149873	39150073
Tube1	NM_028006.2	chr10	39149873	39150073
Tube1	XM_006512861.3	chr10	39149873	39150073
Mfsd4b4	NR_033628.1	chr10	39895697	39896745
Mettl24	XM_006512765.3	chr10	40810894	40811094
Mettl24	XM_006512766.3	chr10	40810894	40811094
Mettl24	NM_177793.3	chr10	40810894	40811094
Ccdc162	XM_017314137.1	chr10	41706281	41706526
Ccdc162	XM_006512899.3	chr10	41706281	41706526
Ccdc162	XM_011243226.2	chr10	41706281	41706526
Ccdc162	XM_011243229.2	chr10	41706281	41706526
Ccdc162	XM_011243230.2	chr10	41706281	41706526
Ccdc162	XR_871443.2	chr10	41706281	41706526
Ccdc162	XM_006512905.3	chr10	41706281	41706526
Ccdc162	XM_006512907.3	chr10	41706281	41706526
Ccdc162	XR_001779633.1	chr10	41706281	41706526
Ccdc162	XM_011243234.2	chr10	41706281	41706526
2310075K07Rik	XR_380326.2	chr10	45066576	45066804
Gm5424	NR_002687.1	chr10	62071288	62071488
Gm5424	NR_002687.1	chr10	62071656	62071936
Stox1	XM_006513474.1	chr10	62664580	62664824
Stox1	NM_001033260.1	chr10	62664580	62664824
Gm40688	XR_871815.2	chr10	70631429	70631629
Gm34776	XR_001779814.1	chr10	72940497	72940775
Gm34776	XR_380570.3	chr10	72940497	72940775
Gm34776	XR_871825.2	chr10	72940497	72940775
Gm34776	XR_380573.2	chr10	72940497	72940775
Gm34776	XR_871827.2	chr10	72940497	72940775
Gm34776	XR_871826.1	chr10	72940497	72940775
Gm34776	XR_380572.3	chr10	72940497	72940775
Gm34776	XR_001779813.1	chr10	72940497	72940775
Gm34776	XR_001779814.1	chr10	72949780	72950160
Gm34776	XR_380570.3	chr10	72949780	72950160
Gm34776	XR_871825.2	chr10	72949780	72950160
Gm34776	XR_380573.2	chr10	72949780	72950160
Gm34776	XR_871827.2	chr10	72949780	72950160
Gm34776	XR_871826.1	chr10	72949780	72950160
Gm34776	XR_380572.3	chr10	72949780	72950160
Gm34776	XR_001779813.1	chr10	72949780	72950160
Ggt1	XM_006513231.3	chr10	75585730	75586052
Ggt1	XM_006513230.3	chr10	75585730	75586052
Ggt1	NM_001305992.1	chr10	75585730	75586052
Ggt1	NM_008116.3	chr10	75585730	75586052
Col18a1	XM_011243346.2	chr10	77053337	77053689
Col18a1	XM_006513176.3	chr10	77053337	77053689
Col18a1	XM_006513173.3	chr10	77053337	77053689
Col18a1	XM_006513174.3	chr10	77053337	77053689
Col18a1	NM_001109991.1	chr10	77053337	77053689
Col18a1	NM_009929.3	chr10	77053337	77053689
Hmha1	NM_001142701.1	chr10	80024571	80024820
Hmha1	XR_001779599.1	chr10	80024571	80024820
Hmha1	XM_006514108.2	chr10	80024571	80024820
Hmha1	XM_006514109.1	chr10	80024571	80024820
Hmha1	NM_027521.3	chr10	80024571	80024820
Hmha1	XM_006514110.1	chr10	80024571	80024820
Mex3d	XM_006513619.2	chr10	80380867	80381098
Mex3d	NM_198615.2	chr10	80380867	80381098
Cactin	NM_027381.2	chr10	81324935	81325145
Cactin	NM_027381.2	chr10	81325459	81325672
Gna15	NM_010304.3	chr10	81502498	81502700
Gna15	XM_006513233.3	chr10	81502498	81502700
Gna15	XM_006513234.3	chr10	81502498	81502700
1190007I07Rik	NM_001135567.1	chr10	82620888	82621102
1190007I07Rik	NM_001135568.1	chr10	82620888	82621102
1190007I07Rik	NM_001135569.1	chr10	82620888	82621102
Nup37	XM_006514057.2	chr10	88176955	88177155
Nup37	NM_027191.2	chr10	88176955	88177155
Nup37	NM_028334.4	chr10	88176955	88177155
Rmst	NR_028262.1	chr10	92082930	92083130
Fkbp10	NM_001163481.1	chr11	100421761	100421961
Fkbp10	NM_010221.2	chr11	100421761	100421961
Itgb3	NM_016780.2	chr11	104669857	104670057
Itgb3	XM_006532312.2	chr11	104669857	104670057
D11Wsu47e	XM_006533473.2	chr11	113687659	113687993
D11Wsu47e	XM_011249059.2	chr11	113687659	113687993
D11Wsu47e	XM_011249061.2	chr11	113687659	113687993
D11Wsu47e	XM_011249060.2	chr11	113687659	113687993
D11Wsu47e	XM_017314574.1	chr11	113687659	113687993
D11Wsu47e	XM_017314575.1	chr11	113687659	113687993
D11Wsu47e	XM_017314576.1	chr11	113687659	113687993
D11Wsu47e	XM_017314577.1	chr11	113687659	113687993
D11Wsu47e	XM_017314578.1	chr11	113687659	113687993
D11Wsu47e	NM_177777.5	chr11	113687659	113687993
D11Wsu47e	XM_006533473.2	chr11	113688146	113688842
D11Wsu47e	XM_011249059.2	chr11	113688146	113688842
D11Wsu47e	XM_011249061.2	chr11	113688146	113688842
D11Wsu47e	XM_011249060.2	chr11	113688146	113688842
D11Wsu47e	XM_017314574.1	chr11	113688146	113688842
D11Wsu47e	XM_017314575.1	chr11	113688146	113688842
D11Wsu47e	XM_017314576.1	chr11	113688146	113688842
D11Wsu47e	XM_017314577.1	chr11	113688146	113688842
D11Wsu47e	XM_017314578.1	chr11	113688146	113688842
D11Wsu47e	NM_177777.5	chr11	113688146	113688842
Kif19a	XM_006533507.3	chr11	114785610	114785912
Kif19a	NM_001102615.1	chr11	114785610	114785912
Kif19a	XM_006533507.3	chr11	114790266	114790523
Kif19a	NM_001102615.1	chr11	114790266	114790523
Mif4gd	NM_001243586.1	chr11	115608094	115608364
Mif4gd	NM_027162.4	chr11	115608094	115608364
Mif4gd	NM_001243584.1	chr11	115608094	115608364
Mif4gd	NM_001243587.1	chr11	115608094	115608364
Mif4gd	XM_011249229.2	chr11	115608094	115608364
Trim65	NM_178802.4	chr11	116125428	116125761
2900041M22Rik	NR_015489.2	chr11	117612502	117612916
Myadml2	NM_001204820.1	chr11	120646513	120647007
Myadml2	NM_026751.1	chr11	120646513	120647007
Myadml2	XM_017314729.1	chr11	120646513	120647007
Gm30062	XR_880371.1	chr11	121001591	121001791
Gm30062	XR_880369.1	chr11	121001591	121001791
Vrk2	XM_011243748.2	chr11	26547904	26548104
Vrk2	XM_017314748.1	chr11	26547904	26548104
Vrk2	XM_006514801.3	chr11	26547904	26548104
Vrk2	NM_001252447.1	chr11	26547904	26548104
Vrk2	NM_027260.3	chr11	26547904	26548104
Stc2	NM_011491.3	chr11	31365449	31365649
Gm39673	XR_001780173.1	chr11	31707247	31707451
Gm39673	XR_872337.2	chr11	31707247	31707451
Gm39673	XR_872338.2	chr11	31707247	31707451
Gm39673	XR_001780174.1	chr11	31707247	31707451
Gm39673	XR_872340.1	chr11	31707247	31707451
Gm39673	XR_872341.1	chr11	31707247	31707451
Gm39673	XR_872339.1	chr11	31707247	31707451
Tnni1	XM_006529382.3	chr1	135807384	135807584
Tnni1	XM_011247974.2	chr1	135807384	135807584
Tnni1	NM_021467.5	chr1	135807384	135807584
Tnni1	NM_001112702.1	chr1	135807384	135807584
Crb1	XR_001783142.1	chr1	139237348	139237548
Crb1	XR_001783143.1	chr1	139237348	139237548
Crb1	XM_017319071.1	chr1	139237348	139237548
Crb1	XM_006529223.3	chr1	139237348	139237548
Crb1	XM_017319076.1	chr1	139237348	139237548
Crb1	XM_006529224.3	chr1	139237348	139237548
Crb1	XM_006529221.3	chr1	139237348	139237548
Crb1	XM_006529217.3	chr1	139237348	139237548
Crb1	NM_133239.2	chr1	139237348	139237548
Crb1	XM_017319069.1	chr1	139237348	139237548
Crb1	XR_001783144.1	chr1	139237348	139237548
Psme2b	NM_001281472.1	chr11	48945392	48945596
Gm36556	XR_388618.3	chr11	50220096	50220520
Gm36556	XR_388620.3	chr11	50220096	50220520
Adamts2	NM_175643.3	chr11	50798092	50798330
Adamts2	XM_011248901.1	chr11	50798092	50798330
Emid1	XM_006514525.3	chr11	5106702	5107077
Emid1	XM_006514524.2	chr11	5106702	5107077
Emid1	XM_006514518.3	chr11	5106702	5107077
Emid1	XM_006514522.3	chr11	5106702	5107077
Emid1	XR_380959.1	chr11	5106702	5107077
Emid1	XM_006514521.3	chr11	5106702	5107077
Emid1	XM_006514514.3	chr11	5106702	5107077
Emid1	XM_006514516.3	chr11	5106702	5107077
Emid1	XM_006514515.3	chr11	5106702	5107077
Emid1	NM_080595.2	chr11	5106702	5107077
LOC102640772	XR_387473.3	chr1	151748960	151749160
LOC102640772	XR_387472.3	chr1	151748960	151749160
LOC102640772	XR_387474.3	chr1	151748960	151749160
LOC102640772	XR_387473.3	chr1	151749954	151750242
LOC102640772	XR_387472.3	chr1	151749954	151750242
LOC102640772	XR_387474.3	chr1	151749954	151750242
Pdlim4	NM_019417.3	chr11	54055090	54055371
LOC108167736	XR_001779492.1	chr1	154111442	154111793
LOC108167736	XR_001779489.1	chr1	154111442	154111793
LOC108167736	XR_001779490.1	chr1	154111442	154111793
LOC108167736	XR_001779491.1	chr1	154111442	154111793
LOC108167736	XR_001779488.1	chr1	154111442	154111793
Olfr316	XM_006533351.1	chr11	58757493	58757693
Olfr316	XM_006533353.1	chr11	58757493	58757693
Olfr316	XM_017314557.1	chr11	58757493	58757693
Gck	XM_006514443.3	chr11	5907641	5907841
Gck	XM_006514444.1	chr11	5907641	5907841
Gck	NM_001287386.1	chr11	5907641	5907841
Gck	NM_010292.5	chr11	5907641	5907841
Mapk7	XM_006533281.3	chr11	61490765	61491026
Mapk7	NM_001291033.1	chr11	61490765	61491026
Mapk7	NM_001291034.1	chr11	61490765	61491026
Mapk7	NM_001291035.1	chr11	61490765	61491026
Mapk7	NM_001291036.1	chr11	61490765	61491026
Mapk7	NM_001291037.1	chr11	61490765	61491026
Mapk7	NM_011841.2	chr11	61490765	61491026
Mapk7	XM_006533280.3	chr11	61490765	61491026
Mapk7	XM_006533284.3	chr11	61490765	61491026
Mapk7	XM_006533285.3	chr11	61490765	61491026
Mapk7	XM_006533286.3	chr11	61490765	61491026
Mapk7	XM_006533277.3	chr11	61490765	61491026
Myh8	NM_177369.3	chr11	67303647	67303847
Myh8	NM_177369.3	chr11	67308314	67308519
Rxrg	NM_009107.3	chr1	167630808	167631236
Rxrg	NM_001159731.1	chr1	167630808	167631236
Gm32483	XR_879969.2	chr11	69369743	69370016
Dnah2	XM_017314611.1	chr11	69464828	69465329
Dnah2	XM_006533560.3	chr11	69464828	69465329
Dnah2	XM_006533559.2	chr11	69464828	69465329
Dnah2	XM_011249075.1	chr11	69464828	69465329
Dnah2	XM_006533554.3	chr11	69464828	69465329
Dnah2	XM_011249076.2	chr11	69464828	69465329
Dnah2	XM_017314610.1	chr11	69464828	69465329
Dnah2	XM_006533552.3	chr11	69464828	69465329
Dnah2	XM_011249077.2	chr11	69464828	69465329
Dnah2	XM_011249074.2	chr11	69464828	69465329
Dnah2	XR_001780019.1	chr11	69464828	69465329
Dnah2	NM_001081330.1	chr11	69464828	69465329
Dnah2	XM_011249079.2	chr11	69464828	69465329
Dnah2	XM_011249081.2	chr11	69464828	69465329
Dnah2	XM_017314611.1	chr11	69465535	69465803
Dnah2	XM_006533560.3	chr11	69465535	69465803
Dnah2	XM_006533559.2	chr11	69465535	69465803
Dnah2	XM_011249075.1	chr11	69465535	69465803
Dnah2	XM_006533554.3	chr11	69465535	69465803
Dnah2	XM_011249076.2	chr11	69465535	69465803
Dnah2	XM_017314610.1	chr11	69465535	69465803
Dnah2	XM_006533552.3	chr11	69465535	69465803
Dnah2	XM_011249077.2	chr11	69465535	69465803
Dnah2	XM_011249074.2	chr11	69465535	69465803
Dnah2	XR_001780019.1	chr11	69465535	69465803
Dnah2	NM_001081330.1	chr11	69465535	69465803
Dnah2	XM_011249079.2	chr11	69465535	69465803
Dnah2	XM_011249081.2	chr11	69465535	69465803
Inca1	XM_006531929.3	chr11	70688618	70688818
Inca1	NM_001252482.1	chr11	70688618	70688818
Inca1	NM_001252483.1	chr11	70688618	70688818
Inca1	NM_001252484.1	chr11	70688618	70688818
Inca1	NM_001252485.1	chr11	70688618	70688818
Inca1	NM_213729.1	chr11	70688618	70688818
Inca1	XM_017314212.1	chr11	70688618	70688818
Inca1	XM_006531926.3	chr11	70688618	70688818
Inca1	XM_006531928.3	chr11	70688618	70688818
Inca1	NM_001252482.1	chr11	70696484	70696759
Inca1	NM_001252483.1	chr11	70696484	70696759
Inca1	NM_001252484.1	chr11	70696484	70696759
Inca1	NM_001252485.1	chr11	70696484	70696759
Inca1	NM_213729.1	chr11	70696484	70696759
Inca1	XM_017314212.1	chr11	70696484	70696759
Inca1	XM_006531926.3	chr11	70696484	70696759
Inca1	XM_006531928.3	chr11	70696484	70696759
Rpain	NM_001252413.1	chr11	70971643	70971843
Rpain	NM_001252414.1	chr11	70971643	70971843
Rpain	NM_001252415.1	chr11	70971643	70971843
Rpain	NM_027186.2	chr11	70971643	70971843
Rpain	XM_006534122.2	chr11	70971643	70971843
Rpain	XR_388523.2	chr11	70971643	70971843
B4galt3	NM_020579.2	chr1	171276008	171276216
4930563E22Rik	NM_001163728.1	chr11	72216545	72216745
Tax1bp3	NM_029564.2	chr11	73181052	73181273
Desi2	NM_024282.3	chr1	178249320	178249589
Desi2	XM_006497038.3	chr1	178249320	178249589
Desi2	NM_024282.3	chr1	178252305	178252505
Desi2	XM_006497038.3	chr1	178252305	178252505
Spag5	XR_388491.3	chr11	78304017	78304341
Spag5	XR_388493.3	chr11	78304017	78304341
Spag5	XM_006533747.3	chr11	78304017	78304341
Spag5	XR_001780026.1	chr11	78304017	78304341
Spag5	XR_001780027.1	chr11	78304017	78304341
Spag5	XR_001780028.1	chr11	78304017	78304341
Spag5	NM_017407.2	chr11	78304017	78304341
Spag5	XR_388491.3	chr11	78314902	78315102
Spag5	XR_388493.3	chr11	78314902	78315102
Spag5	XM_006533747.3	chr11	78314902	78315102
Spag5	XR_001780026.1	chr11	78314902	78315102
Spag5	XR_001780027.1	chr11	78314902	78315102
Spag5	XR_001780028.1	chr11	78314902	78315102
Spag5	NM_017407.2	chr11	78314902	78315102
Spag5	XM_006533748.1	chr11	78314902	78315102
Rhbdl3	XM_006533326.3	chr11	80348535	80348735
Rhbdl3	XM_006533327.2	chr11	80348535	80348735
Rhbdl3	XM_006533328.2	chr11	80348535	80348735
Rhbdl3	XM_006533331.2	chr11	80348535	80348735
Rhbdl3	XM_011249021.1	chr11	80348535	80348735
Rhbdl3	XM_006533329.2	chr11	80348535	80348735
Rhbdl3	XM_006533330.2	chr11	80348535	80348735
Rhbdl3	NM_139228.3	chr11	80348535	80348735
Rhbdl3	XM_006533326.3	chr11	80349522	80349722
Rhbdl3	XM_006533327.2	chr11	80349522	80349722
Rhbdl3	XM_006533328.2	chr11	80349522	80349722
Rhbdl3	XM_006533331.2	chr11	80349522	80349722
Rhbdl3	XM_011249021.1	chr11	80349522	80349722
Rhbdl3	XM_006533329.2	chr11	80349522	80349722
Rhbdl3	XM_006533330.2	chr11	80349522	80349722
Rhbdl3	NM_139228.3	chr11	80349522	80349722
Rhbdl3	XM_006533326.3	chr11	80355461	80355817
Rhbdl3	XM_006533327.2	chr11	80355461	80355817
Rhbdl3	XM_006533328.2	chr11	80355461	80355817
Rhbdl3	XM_006533331.2	chr11	80355461	80355817
Rhbdl3	XM_011249021.1	chr11	80355461	80355817
Rhbdl3	XM_006533329.2	chr11	80355461	80355817
Rhbdl3	XM_006533330.2	chr11	80355461	80355817
Rhbdl3	NM_139228.3	chr11	80355461	80355817
Slfn2	NM_011408.1	chr11	83069203	83069547
Slfn2	NM_011408.1	chr11	83070021	83070300
Hhipl2	XM_011249734.2	chr1	183414155	183414702
Hhipl2	XM_011249735.2	chr1	183414155	183414702
Hhipl2	XM_011249736.2	chr1	183414155	183414702
Gm33937	XR_001780287.1	chr11	87360796	87361005
Gm33937	XR_880108.2	chr11	87360796	87361005
Gm33937	XR_388942.3	chr11	87360796	87361005
Ankfn1	XM_017314636.1	chr11	89390806	89391006
Ankfn1	NM_172534.2	chr11	89390806	89391006
Ankfn1	NM_001327810.1	chr11	89390806	89391006
Samd14	XM_006533010.2	chr11	95024585	95025104
Samd14	XM_006533011.2	chr11	95024585	95025104
Samd14	XM_006533012.2	chr11	95024585	95025104
Samd14	XM_011248936.2	chr11	95024585	95025104
Samd14	NM_146025.2	chr11	95024585	95025104
Rpl23	NM_022891.3	chr11	97778296	97778497
Top2a	NM_011623.2	chr11	98993074	98993474
Top2a	XM_006533153.2	chr11	98993074	98993474
Top2a	XM_006533154.2	chr11	98993074	98993474
Top2a	XM_006533155.2	chr11	98993074	98993474
Top2a	NM_011623.2	chr11	98993715	98994033
Top2a	XM_006533153.2	chr11	98993715	98994033
Top2a	XM_006533154.2	chr11	98993715	98994033
Top2a	XM_006533155.2	chr11	98993715	98994033
Top2a	NM_011623.2	chr11	98995854	98996056
Top2a	XM_006533153.2	chr11	98995854	98996056
Top2a	XM_006533154.2	chr11	98995854	98996056
Top2a	XM_006533155.2	chr11	98995854	98996056
Top2a	NM_011623.2	chr11	98997885	98998086
Top2a	XM_006533153.2	chr11	98997885	98998086
Top2a	XM_006533154.2	chr11	98997885	98998086
Top2a	XM_006533155.2	chr11	98997885	98998086
Gm20036	XR_106464.4	chr12	101914795	101915121
Asb2	NM_023049.1	chr12	103321164	103321364
Hhipl1	XM_006515665.3	chr12	108316349	108316549
Hhipl1	NM_001044380.1	chr12	108316349	108316549
Wdr25	XM_011244057.2	chr12	108897772	108897991
Wdr25	XM_006515661.2	chr12	108897772	108897991
Wdr25	XM_011244056.2	chr12	108897772	108897991
Wdr25	XM_006515663.1	chr12	108897772	108897991
Wdr25	XM_006515657.2	chr12	108897772	108897991
Wdr25	XM_006515662.2	chr12	108897772	108897991
Wdr25	XM_006515660.3	chr12	108897772	108897991
Wdr25	XM_011244054.2	chr12	108897772	108897991
Wdr25	NM_177602.3	chr12	108897772	108897991
Wdr25	XM_011244055.2	chr12	108897772	108897991
Wdr25	XM_006515658.3	chr12	108897772	108897991
6430411K18Rik	NR_002848.3	chr12	109591526	109591790
Gm266	NM_001033248.3	chr12	111484690	111485152
D430020J02Rik	NR_028421.1	chr12	116402560	116402760
Tmem14a	XM_006495579.2	chr1	21229514	21230007
Tmem14a	XM_006495581.2	chr1	21229514	21230007
Tmem14a	NM_001290679.1	chr1	21229514	21230007
Tmem14a	NM_029398.3	chr1	21229514	21230007
2410018L13Rik	NR_015504.1	chr12	22959622	22959822
Rps7	NM_011300.3	chr12	28631156	28631356
Zbtb25	NM_001172104.1	chr12	76348973	76349543
Zbtb25	NM_028356.2	chr12	76348973	76349543
Zbtb25	XM_017314935.1	chr12	76348973	76349543
Zbtb25	XM_006515399.2	chr12	76348973	76349543
Zbtb25	XM_006515393.1	chr12	76348973	76349543
Zbtb25	XM_006515394.1	chr12	76348973	76349543
Zbtb25	XM_006515396.1	chr12	76348973	76349543
Zbtb25	XM_006515400.1	chr12	76348973	76349543
Zbtb25	XM_006515397.1	chr12	76348973	76349543
Zbtb25	XM_006515391.3	chr12	76348973	76349543
Zbtb25	XM_006515392.3	chr12	76348973	76349543
Zbtb25	NM_001172104.1	chr12	76349744	76350389
Zbtb25	NM_028356.2	chr12	76349744	76350389
Zbtb25	XM_017314935.1	chr12	76349744	76350389
Zbtb25	XM_006515399.2	chr12	76349744	76350389
Zbtb25	XM_006515393.1	chr12	76349744	76350389
Zbtb25	XM_006515394.1	chr12	76349744	76350389
Zbtb25	XM_006515396.1	chr12	76349744	76350389
Zbtb25	XM_006515400.1	chr12	76349744	76350389
Zbtb25	XM_006515397.1	chr12	76349744	76350389
Zbtb25	XM_006515391.3	chr12	76349744	76350389
Zbtb25	XM_006515392.3	chr12	76349744	76350389
Gm40474	XR_872871.2	chr12	84018898	84019195
Gm40474	XR_872870.1	chr12	84018898	84019195
Gm40474	XR_872870.1	chr12	84028765	84029060
Gm31513	XR_381777.1	chr12	84194771	84195064
Gm31513	XR_381774.1	chr12	84194771	84195064
Gm31513	XR_381775.1	chr12	84194771	84195064
Coq6	XM_006515699.2	chr12	84367994	84368194
Coq6	XM_006515700.2	chr12	84367994	84368194
Coq6	XR_381514.3	chr12	84367994	84368194
Coq6	NM_172582.3	chr12	84367994	84368194
Gm5454	XR_873890.1	chr13	103357052	103357401
D130037M23Rik	XM_006517803.3	chr13	103921972	103922172
D130037M23Rik	XM_006517803.3	chr13	103923142	103923342
4933412O06Rik	NR_045507.1	chr13	15792708	15792908
Hist1h1c	NM_015786.3	chr13	23739099	23739536
BC005537	NM_024473.3	chr13	24805683	24805888
Bphl	XM_006516736.3	chr13	34057765	34057965
Bphl	XM_006516737.1	chr13	34057765	34057965
Bphl	NM_026512.1	chr13	34057765	34057965
Bphl	XM_006516736.3	chr13	34061534	34061960
Bphl	XM_006516737.1	chr13	34061534	34061960
Bphl	NM_026512.1	chr13	34061534	34061960
Bphl	XM_006516736.3	chr13	34065568	34065768
Bphl	XM_006516737.1	chr13	34065568	34065768
Bphl	NM_026512.1	chr13	34065568	34065768
Bphl	XM_006516736.3	chr13	34066613	34067158
Bphl	XM_006516737.1	chr13	34066613	34067158
Bphl	NM_026512.1	chr13	34066613	34067158
F13a1	NM_028784.3	chr13	36867362	36867716
F13a1	NM_001166391.1	chr13	36867362	36867716
Ankrd39	NM_001310533.1	chr1	36539129	36539329
Ankrd39	NM_026241.4	chr1	36539129	36539329
Ankrd39	NR_132321.1	chr1	36539129	36539329
Zfp953	NM_001038651.3	chr13	67342197	67342542
Zfp953	NM_001038651.3	chr13	67343251	67343516
Atp6ap1l	XM_017315542.1	chr13	90883630	90883894
Atp6ap1l	XM_006517290.3	chr13	90883630	90883894
Atp6ap1l	XM_006517291.1	chr13	90883630	90883894
Atp6ap1l	NM_001145879.1	chr13	90883630	90883894
Rps23	NM_024175.3	chr13	90924462	90924670
LOC108168210	XR_001781489.1	chr14	12591069	12591450
Ndst2	NM_010811.2	chr14	20729584	20729784
Ndst2	XM_011244981.2	chr14	20729584	20729784
Ndst2	XM_011244982.2	chr14	20729584	20729784
Ndst2	XR_874326.2	chr14	20729584	20729784
Phf7	XM_006519583.3	chr14	31237785	31238093
Phf7	XM_011245202.2	chr14	31237785	31238093
Phf7	XM_011245203.2	chr14	31237785	31238093
Phf7	NM_027949.1	chr14	31237785	31238093
Phf7	XM_006519583.3	chr14	31239679	31239879
Phf7	XM_011245202.2	chr14	31239679	31239879
Phf7	XM_011245203.2	chr14	31239679	31239879
Phf7	NM_027949.1	chr14	31239679	31239879
LOC108168146	XR_001781212.1	chr14	32307037	32307237
LOC108168146	XR_001781212.1	chr14	32307729	32308043
Wdfy4	NM_001146022.2	chr14	33014171	33014545
Wdfy4	XM_006519279.3	chr14	33014171	33014545
Wdfy4	XM_006519277.3	chr14	33014171	33014545
Wdfy4	XM_006519278.3	chr14	33014171	33014545
Wdfy4	XM_011245118.2	chr14	33014171	33014545
Wdfy4	XM_011245119.2	chr14	33014171	33014545
1500015O10Rik	NM_024283.3	chr1	43742111	43742424
Haus4	XM_017315965.1	chr14	54541850	54542148
Haus4	XM_006518845.3	chr14	54541850	54542148
Haus4	NM_145462.2	chr14	54541850	54542148
Haus4	XM_017315965.1	chr14	54542402	54542602
Haus4	XM_006518845.3	chr14	54542402	54542602
Haus4	NM_145462.2	chr14	54542402	54542602
Gm31251	XR_001781261.1	chr14	54983548	54983807
Gm31251	XR_001781262.1	chr14	54983548	54983807
Gm31251	XR_001781263.1	chr14	54983548	54983807
Gm31251	XR_874634.2	chr14	54983548	54983807
Gm31251	XR_001781264.1	chr14	54983548	54983807
2410022M11Rik	XR_141234.3	chr14	56813243	56813567
Esd	NM_001285423.1	chr14	74744496	74744698
Esd	NM_016903.5	chr14	74744496	74744698
Esd	XM_006518543.1	chr14	74744496	74744698
Esd	NM_001285423.1	chr14	74749499	74749699
Esd	NM_016903.5	chr14	74749499	74749699
Esd	XM_006518543.1	chr14	74749499	74749699
Krt73	NM_212485.2	chr15	101793437	101794015
Rarg	NM_001042727.2	chr15	102236926	102237126
Rarg	XM_011245525.2	chr15	102236926	102237126
Rarg	NM_011244.4	chr15	102236926	102237126
Rarg	XM_006520650.1	chr15	102236926	102237126
Rarg	NM_001042727.2	chr15	102239426	102239672
Rarg	XM_011245525.2	chr15	102239426	102239672
Rarg	NM_011244.4	chr15	102239426	102239672
Rarg	XM_006520650.1	chr15	102239426	102239672
Rarg	NM_001042727.2	chr15	102239966	102240453
Rarg	XM_011245525.2	chr15	102239966	102240453
Rarg	NM_011244.4	chr15	102239966	102240453
Rarg	XM_006520650.1	chr15	102239966	102240453
Sp7	XM_006520520.3	chr15	102357454	102357712
Sp7	XM_006520518.3	chr15	102357454	102357712
Sp7	XM_006520519.3	chr15	102357454	102357712
Sp7	NM_130458.3	chr15	102357454	102357712
Atp5g2	NM_026468.2	chr15	102670313	102670513
Gm29975	XM_006520208.3	chr15	27976538	27976847
Gm29975	XM_006520210.3	chr15	27976538	27976847
Gm29975	XM_006520211.3	chr15	27976538	27976847
Gm29975	XM_006520212.3	chr15	27976538	27976847
Gm29975	XM_006520213.3	chr15	27976538	27976847
Gm29975	XM_006520214.3	chr15	27976538	27976847
Gm29975	XM_006520217.3	chr15	27976538	27976847
Gm29975	XM_006520218.3	chr15	27976538	27976847
Gm29975	XM_006520219.3	chr15	27976538	27976847
Gm29975	XM_006520220.3	chr15	27976538	27976847
Gm29975	XM_017316824.1	chr15	27976538	27976847
Gm29975	XM_017316826.1	chr15	27976538	27976847
Gm41287	XR_875101.2	chr15	31531956	31532318
Ptger4	NM_001136079.2	chr15	5234123	5234501
Ptger4	NM_008965.2	chr15	5234123	5234501
Ptger4	NM_001136079.2	chr15	5234663	5235013
Ptger4	NM_008965.2	chr15	5234663	5235013
Ndufb9	NM_023172.3	chr15	58939193	58939481
Gm38484	XR_373424.3	chr1	57004688	57004888
Gm38484	XR_865432.1	chr1	57004688	57004888
Gm38484	XR_373424.3	chr1	57040569	57040769
Gm38484	XR_865432.1	chr1	57040569	57040769
Dennd3	NM_001081066.1	chr15	73571286	73571604
Dennd3	XR_383965.1	chr15	73571286	73571604
Dennd3	XM_006520252.1	chr15	73571286	73571604
Dennd3	NM_001081066.1	chr15	73571939	73572139
Dennd3	XR_383965.1	chr15	73571939	73572139
Dennd3	XM_006520252.1	chr15	73571939	73572139
Mroh5	NM_001033365.2	chr15	73837247	73837531
Rhpn1	XM_006520447.1	chr15	75713203	75713415
Rhpn1	NM_001163465.1	chr15	75713203	75713415
Rhpn1	NM_008164.2	chr15	75713203	75713415
Rhpn1	XM_017316434.1	chr15	75713203	75713415
Rhpn1	XM_017316433.1	chr15	75713203	75713415
Tonsl	XM_017316755.1	chr15	76634643	76634993
Tonsl	NM_183091.3	chr15	76634643	76634993
1110038F14Rik	XM_006520349.2	chr15	76949390	76949590
1110038F14Rik	XM_006520348.2	chr15	76949390	76949590
1110038F14Rik	NM_054099.2	chr15	76949390	76949590
1110038F14Rik	XM_006520348.2	chr15	76950104	76950550
1110038F14Rik	NM_054099.2	chr15	76950104	76950550
Rps19bp1	NM_175109.3	chr15	80260726	80261258
Ndufa6	NM_025987.3	chr15	82350177	82350484
Lncppara	NR_110483.1	chr15	85706669	85706975
Fmnl3	NM_001310622.1	chr15	99323536	99323794
Fmnl3	NM_001310623.1	chr15	99323536	99323794
Fmnl3	NM_011711.2	chr15	99323536	99323794
Fmnl3	XM_006520846.2	chr15	99323536	99323794
Fmnl3	XM_006520844.3	chr15	99323536	99323794
LOC101055727	XR_875930.2	chr16	13779250	13779606
Hic2	NM_178922.3	chr16	17261422	17261687
Arvcf	NM_001272029.1	chr16	18397277	18397651
Arvcf	NM_033474.3	chr16	18397277	18397651
Arvcf	NM_001272028.1	chr16	18397277	18397651
Arvcf	NM_001272030.1	chr16	18397277	18397651
Arvcf	XM_011245807.2	chr16	18397277	18397651
Arvcf	XM_017316854.1	chr16	18397277	18397651
Arvcf	XR_001781781.1	chr16	18397277	18397651
Arvcf	XR_001781782.1	chr16	18397277	18397651
Arvcf	NM_001272031.1	chr16	18397277	18397651
Arvcf	NM_001272032.1	chr16	18397277	18397651
B3gnt5	NM_001159407.1	chr16	19771023	19771223
B3gnt5	NM_001159408.1	chr16	19771023	19771223
B3gnt5	NM_054052.3	chr16	19771023	19771223
B3gnt5	XM_006521706.3	chr16	19771023	19771223
Ehhadh	NM_023737.3	chr16	21761293	21761796
Ehhadh	XM_006522658.3	chr16	21761293	21761796
Lppos	NR_037954.1	chr16	24392610	24392944
Wdr5b	NM_027113.2	chr16	36042271	36042981
Cd86	XR_384517.1	chr16	36604102	36604340
Cd86	NM_019388.3	chr16	36604102	36604340
Cd86	XM_011245812.1	chr16	36604102	36604340
Cd86	XM_006521741.1	chr16	36604102	36604340
Cd86	XR_384517.1	chr16	36604901	36605438
Cd86	NM_019388.3	chr16	36604901	36605438
Cd86	XM_011245812.1	chr16	36604901	36605438
Cd86	XM_006521741.1	chr16	36604901	36605438
Cd86	XR_384517.1	chr16	36615249	36615449
Cd86	NM_019388.3	chr16	36615249	36615449
Cd86	XM_011245812.1	chr16	36615249	36615449
Cd86	XM_006521741.1	chr16	36615249	36615449
Gpr156	NM_153394.2	chr16	38006569	38007040
Gpr156	XM_006522126.1	chr16	38006569	38007040
Impg2	NM_174876.3	chr16	56272965	56273165
9330155M09Rik	XR_876148.2	chr16	67443901	67444182
Samsn1	NM_023380.2	chr16	75873578	75873778
Samsn1	NM_023380.2	chr16	75879124	75879392
Mis18a	NM_025642.1	chr16	90719414	90719615
Pcp4	NM_008791.2	chr16	96525351	96525591
Bace2	NM_019517.4	chr16	97414890	97415090
Bace2	XM_006523068.2	chr16	97414890	97415090
Bace2	NM_019517.4	chr16	97421751	97421953
Bace2	XM_006523068.2	chr16	97421751	97421953
Bace2	NM_019517.4	chr16	97436642	97437011
Bace2	XM_006523068.2	chr16	97436642	97437011
4732491K20Rik	NR_045290.1	chr17	12324274	12324477
4732491K20Rik	NR_045290.1	chr17	12324640	12324897
Zfp942	NM_001199048.1	chr17	21939200	21939619
Rpusd1	XM_006523414.1	chr17	25730324	25730527
Rpusd1	XM_006523416.1	chr17	25730324	25730527
Rpusd1	XM_006523418.1	chr17	25730324	25730527
Rpusd1	NM_028009.3	chr17	25730324	25730527
Mrpl28	NM_024227.3	chr17	26126104	26126448
Def6	NM_027185.3	chr17	28228393	28228593
Pim1	NM_008842.3	chr17	29495280	29495482
H2-T23	NM_010398.3	chr17	36030980	36031214
Ctdsp1	NM_153088.2	chr1	74396400	74396602
Dnph1	NM_207161.3	chr17	46498936	46499136
Dazl	NM_001277863.1	chr17	50279954	50280184
Dazl	NM_010021.5	chr17	50279954	50280184
Dazl	XM_006523583.3	chr17	50279954	50280184
Dazl	NM_001277863.1	chr17	50280666	50280887
Dazl	NM_010021.5	chr17	50280666	50280887
Dazl	XM_006523583.3	chr17	50280666	50280887
Dnpep	NM_016878.4	chr1	75308568	75308846
Dnpep	XM_006496406.1	chr1	75308568	75308846
Dnpep	NM_001110831.1	chr1	75308568	75308846
Dnpep	XM_006496405.1	chr1	75308568	75308846
Sh3gl1	NM_001252471.1	chr17	56019992	56020192
Sh3gl1	NM_013664.3	chr17	56019992	56020192
Sh3gl1	XM_011246333.1	chr17	56019992	56020192
Dynlt1c	NM_001166630.1	chr17	6607338	6607649
LOC102640250	XR_876366.1	chr17	6799247	6799692
LOC102640250	XR_876367.1	chr17	6799247	6799692
C030034I22Rik	NR_026848.1	chr17	69418601	69418978
Myom1	NM_001083934.1	chr17	71126250	71126450
Myom1	NM_010867.2	chr17	71126250	71126450
Alk	NM_007439.2	chr17	71869854	71870270
Lbh	NM_029999.4	chr17	72939217	72939417
Gm36826	XR_877067.2	chr17	85161925	85162125
1700010I14Rik	XM_006523342.1	chr17	9007721	9008115
1700010I14Rik	NM_025851.3	chr17	9007721	9008115
Gm32337	XR_001782267.1	chr17	90456365	90456627
Col4a3	NM_007734.2	chr1	82719280	82719605
LOC108167376	XR_001782437.1	chr18	42932512	42932712
LOC108167376	XR_001782436.1	chr18	42932512	42932712
Gm32139	XR_386205.2	chr18	45558218	45558418
Gm32139	XR_001782443.1	chr18	45558218	45558418
Atp8b1	NM_001001488.3	chr18	64530158	64530376
Atp8b1	NM_001001488.3	chr18	64531069	64531269
Nppc	NM_010933.5	chr1	86666364	86666566
Rab3il1	XM_006527413.1	chr19	10034487	10034755
Rab3il1	XM_006527418.1	chr19	10034487	10034755
Rab3il1	XM_017318302.1	chr19	10034487	10034755
Rab3il1	XM_006527414.1	chr19	10034487	10034755
Rab3il1	XM_006527412.1	chr19	10034487	10034755
Rab3il1	XM_006527417.1	chr19	10034487	10034755
Rab3il1	XM_006527411.3	chr19	10034487	10034755
Rab3il1	XR_877692.2	chr19	10034487	10034755
Rab3il1	XR_877693.2	chr19	10034487	10034755
Rab3il1	XM_006527415.3	chr19	10034487	10034755
Rab3il1	NM_144538.2	chr19	10034487	10034755
Rab3il1	XM_011247385.2	chr19	10034487	10034755
Tkfc	XM_011247223.2	chr19	10592201	10592401
Tkfc	NM_145496.1	chr19	10592201	10592401
Tkfc	XM_006526943.3	chr19	10592201	10592401
Tkfc	XM_006526941.3	chr19	10592201	10592401
Tkfc	XM_006526944.3	chr19	10592201	10592401
Tkfc	XM_006526942.2	chr19	10592201	10592401
Tkfc	XM_011247223.2	chr19	10599224	10599424
Tkfc	NM_145496.1	chr19	10599224	10599424
Tkfc	XM_006526943.3	chr19	10599224	10599424
Tkfc	XM_006526941.3	chr19	10599224	10599424
Tkfc	XM_006526944.3	chr19	10599224	10599424
Tkfc	XM_006526942.2	chr19	10599224	10599424
Anxa1	NM_010730.2	chr19	20373503	20373884
2410080I02Rik	XR_386610.3	chr19	23136282	23136535
Gm3873	XM_001478443.6	chr19	25033268	25033471
Myeov2	NR_028108.1	chr1	92637258	92637461
Myeov2	NM_001163425.1	chr1	92637258	92637461
Rnpepl1	XM_011247893.2	chr1	92920302	92920503
Rnpepl1	NM_181405.4	chr1	92920302	92920503
Rnpepl1	XM_011247894.2	chr1	92920302	92920503
Rnpepl1	XM_011247895.2	chr1	92920302	92920503
Ifit1bl2	XM_017318045.1	chr19	34618886	34619419
Ifit1bl2	NM_053217.2	chr19	34618886	34619419
A830019P07Rik	XR_001782720.1	chr19	35836389	35836777
A830019P07Rik	XR_001782721.1	chr19	35836389	35836777
A830019P07Rik	XR_386671.2	chr19	35836389	35836777
A830019P07Rik	XR_877826.1	chr19	35836389	35836777
Ppp1ca	NM_031868.2	chr19	4194328	4194552
Hoga1	NM_026152.1	chr19	42059010	42059210
4833438C02Rik	XR_877896.2	chr19	46304067	46304313
Gm960	XM_017318237.1	chr19	4648698	4649081
Gm960	XM_017318238.1	chr19	4648698	4649081
Gm960	XM_017318241.1	chr19	4648698	4649081
Gm960	XM_017318239.1	chr19	4648698	4649081
Gm960	XM_017318235.1	chr19	4648698	4649081
Gm960	XM_017318234.1	chr19	4648698	4649081
Gm960	XM_017318240.1	chr19	4648698	4649081
Gm960	XM_011248634.2	chr19	4648698	4649081
Gm960	XM_011248636.2	chr19	4648698	4649081
Gm960	XM_011248637.2	chr19	4648698	4649081
Gm960	XM_011248638.2	chr19	4648698	4649081
Gm960	XM_017318232.1	chr19	4648698	4649081
Gm960	XM_017318236.1	chr19	4648698	4649081
Gm960	XM_011248635.2	chr19	4648698	4649081
Gm960	XM_011248639.2	chr19	4648698	4649081
Gm960	NM_001033447.3	chr19	4648698	4649081
Gm960	XM_017318231.1	chr19	4648698	4649081
Gm960	XM_017318233.1	chr19	4648698	4649081
Gm960	XM_017318237.1	chr19	4649183	4649507
Gm960	XM_017318238.1	chr19	4649183	4649507
Gm960	XM_017318241.1	chr19	4649183	4649507
Gm960	XM_017318239.1	chr19	4649183	4649507
Gm960	XM_017318235.1	chr19	4649183	4649507
Gm960	XM_017318234.1	chr19	4649183	4649507
Gm960	XM_017318240.1	chr19	4649183	4649507
Gm960	XM_011248634.2	chr19	4649183	4649507
Gm960	XM_011248636.2	chr19	4649183	4649507
Gm960	XM_011248637.2	chr19	4649183	4649507
Gm960	XM_011248638.2	chr19	4649183	4649507
Gm960	XM_017318232.1	chr19	4649183	4649507
Gm960	XM_017318236.1	chr19	4649183	4649507
Gm960	XM_011248635.2	chr19	4649183	4649507
Gm960	XM_011248639.2	chr19	4649183	4649507
Gm960	NM_001033447.3	chr19	4649183	4649507
Gm960	XM_017318231.1	chr19	4649183	4649507
Gm960	XM_017318233.1	chr19	4649183	4649507
Gm960	XM_017318237.1	chr19	4660741	4660973
Gm960	XM_017318238.1	chr19	4660741	4660973
Gm960	XM_017318241.1	chr19	4660741	4660973
Gm960	XM_017318239.1	chr19	4660741	4660973
Gm960	XM_017318235.1	chr19	4660741	4660973
Gm960	XM_017318234.1	chr19	4660741	4660973
Gm960	XM_017318240.1	chr19	4660741	4660973
Gm960	XM_011248634.2	chr19	4660741	4660973
Gm960	XM_011248636.2	chr19	4660741	4660973
Gm960	XM_011248637.2	chr19	4660741	4660973
Gm960	XM_011248638.2	chr19	4660741	4660973
Gm960	XM_017318232.1	chr19	4660741	4660973
Gm960	XM_017318236.1	chr19	4660741	4660973
Gm960	XM_011248635.2	chr19	4660741	4660973
Gm960	XM_011248639.2	chr19	4660741	4660973
Gm960	NM_001033447.3	chr19	4660741	4660973
Gm960	XM_017318231.1	chr19	4660741	4660973
Gm960	XM_017318233.1	chr19	4660741	4660973
Usmg5	NM_023211.4	chr19	47083471	47083677
Cst6	NM_028623.5	chr19	5348443	5348643
4930481A15Rik	NR_015545.2	chr19	5417231	5417436
4930481A15Rik	NR_027938.2	chr19	5417231	5417436
Gm25432	XR_388313.2	chr19	5436206	5436583
Casp7	XM_006526616.3	chr19	56441353	56442218
Casp7	NM_007611.2	chr19	56441353	56442218
Eno4	XM_006527054.3	chr19	58958826	58959026
Eno4	XM_006527055.3	chr19	58958826	58959026
Eno4	XM_006527056.3	chr19	58958826	58959026
Eno4	NM_178689.4	chr19	58958826	58959026
Eno4	XM_006527054.3	chr19	58960025	58960225
Eno4	XM_006527055.3	chr19	58960025	58960225
Eno4	XM_006527056.3	chr19	58960025	58960225
Eno4	NM_178689.4	chr19	58960025	58960225
Eno4	XM_006527054.3	chr19	58964303	58964503
Eno4	XM_006527055.3	chr19	58964303	58964503
Eno4	XM_006527056.3	chr19	58964303	58964503
Eno4	NM_178689.4	chr19	58964303	58964503
Fau	NM_001160239.2	chr19	6059185	6059388
Fau	NM_007990.3	chr19	6059185	6059388
Fau	NM_001190436.1	chr19	6059185	6059388
2700081O15Rik	NM_175381.6	chr19	7420212	7420413
2700081O15Rik	XM_011247115.2	chr19	7420212	7420413
2700081O15Rik	XM_011247116.2	chr19	7420212	7420413
Prrg4	NM_178695.5	chr2	104842072	104842272
BB218582	NR_137201.1	chr2	106643064	106643298
BB218582	NR_137201.1	chr2	106643830	106644030
Gjd2	NM_010290.2	chr2	114011517	114011765
Gjd2	XM_017315645.1	chr2	114011517	114011765
Wdr76	NM_001290986.1	chr2	121526813	121527013
Wdr76	NM_001290987.1	chr2	121526813	121527013
Wdr76	NM_030234.2	chr2	121526813	121527013
Wdr76	XM_011239529.1	chr2	121526813	121527013
Wdr76	XM_006499493.3	chr2	121526813	121527013
Ckap2l	XM_017319255.1	chr2	129285071	129285632
Ckap2l	NM_181589.3	chr2	129285071	129285632
Ckap2l	XM_006500158.3	chr2	129285071	129285632
1110034G24Rik	XM_011239801.2	chr2	132750333	132750575
1110034G24Rik	XM_011239798.1	chr2	132750333	132750575
1110034G24Rik	XM_011239800.1	chr2	132750333	132750575
1110034G24Rik	XM_011239803.1	chr2	132750333	132750575
1110034G24Rik	NM_028637.1	chr2	132750333	132750575
1110034G24Rik	XM_011239799.1	chr2	132750333	132750575
1110034G24Rik	XM_011239802.2	chr2	132750333	132750575
Dstn	NM_019771.2	chr2	143942026	143942927
Eif6	NM_010579.2	chr2	155826256	155826545
Ube2v1	NM_001311131.1	chr2	167609096	167609345
Ube2v1	NM_001311146.1	chr2	167609096	167609345
Ube2v1	NM_023230.2	chr2	167609096	167609345
Ube2v1	XM_006500014.3	chr2	167609096	167609345
Ube2v1	NM_001311131.1	chr2	167610385	167610602
Ube2v1	NM_001311146.1	chr2	167610385	167610602
Ube2v1	NM_023230.2	chr2	167610385	167610602
Ube2v1	XM_006500014.3	chr2	167610385	167610602
Ube2v1	NM_001311131.1	chr2	167617873	167618075
Ube2v1	NM_001311146.1	chr2	167617873	167618075
Ube2v1	NM_023230.2	chr2	167617873	167618075
Ube2v1	XM_006500014.3	chr2	167617873	167618075
Cebpb	NM_001287738.1	chr2	167690133	167690333
Cebpb	NM_001287739.1	chr2	167690133	167690333
Cebpb	NM_009883.4	chr2	167690133	167690333
Gm33002	XR_865984.1	chr2	17096784	17097016
Gm33002	XR_865983.1	chr2	17096784	17097016
Gm4724	XM_017314489.1	chr2	175479703	175480060
Zfp973	NM_001242943.2	chr2	176678784	176679005
Slc2a4rg-ps	NR_045164.1	chr2	181387369	181387589
Rgs19	NM_001291205.1	chr2	181688504	181688708
Rgs19	NM_001291206.1	chr2	181688504	181688708
Rgs19	NM_001291208.1	chr2	181688504	181688708
Rgs19	NM_001291207.1	chr2	181688504	181688708
Rgs19	NM_001291209.1	chr2	181688504	181688708
Rgs19	NM_001291210.1	chr2	181688504	181688708
Rgs19	NM_026446.4	chr2	181688504	181688708
Traf2	NM_001290413.1	chr2	25524942	25525231
Traf2	NM_009422.3	chr2	25524942	25525231
Traf2	XM_006497849.1	chr2	25524942	25525231
Traf2	XM_006497850.1	chr2	25524942	25525231
Inpp5e	NM_001290437.1	chr2	26397701	26398033
Inpp5e	NM_033134.3	chr2	26397701	26398033
Inpp5e	NR_110957.1	chr2	26397701	26398033
Fam69b	NM_019833.3	chr2	26636136	26636342
1700001O22Rik	NM_198000.3	chr2	30796398	30796684
1700001O22Rik	XM_011239196.2	chr2	30796398	30796684
1700001O22Rik	XM_006498375.2	chr2	30796398	30796684
1700001O22Rik	XM_011239195.2	chr2	30796398	30796684
1700001O22Rik	XM_006498376.2	chr2	30796398	30796684
1700001O22Rik	XM_011239197.2	chr2	30796398	30796684
1700001O22Rik	XM_011239199.1	chr2	30796398	30796684
1700001O22Rik	XR_866021.1	chr2	30796398	30796684
1700001O22Rik	XM_011239198.1	chr2	30796398	30796684
1700001O22Rik	NR_028486.2	chr2	30796398	30796684
1700001O22Rik	NR_028487.2	chr2	30796398	30796684
1700001O22Rik	XM_011239200.2	chr2	30796398	30796684
D330023K18Rik	NR_040334.1	chr2	31151191	31151409
Ttc16	NM_001290563.1	chr2	32761643	32762136
Tor2a	NM_152800.3	chr2	32761643	32762136
Tor2a	NR_045485.1	chr2	32761643	32762136
Tor2a	XM_006498122.3	chr2	32761643	32762136
Gca	NM_145523.3	chr2	62693546	62693747
Cybrd1	NM_028593.2	chr2	71142128	71142783
Fkbp7	NM_010222.2	chr2	76663308	76663530
Fkbp7	XM_006498749.2	chr2	76663308	76663530
Slc43a3	XM_006499959.2	chr2	84958080	84958331
Slc43a3	XM_006499961.1	chr2	84958080	84958331
Slc43a3	XM_006499958.3	chr2	84958080	84958331
Slc43a3	NM_021398.3	chr2	84958080	84958331
Slc43a3	XM_006499960.2	chr2	84958080	84958331
Slc43a3	XM_006499957.2	chr2	84958080	84958331
Mir670hg	XR_001783417.1	chr2	94161054	94161257
Mir670hg	XR_001783418.1	chr2	94161054	94161257
Mir670hg	XR_866566.1	chr2	94161054	94161257
Fam46c	XM_006502212.3	chr3	100468630	100468830
Fam46c	XM_006502212.3	chr3	100470102	100470534
Fam46c	XM_006502212.3	chr3	100470549	100470826
Fam46c	XM_006502212.3	chr3	100471514	100471796
Fam46c	NM_001142952.1	chr3	100471514	100471796
Nhlh2	XM_006501112.2	chr3	102010641	102011030
Nhlh2	NM_178777.3	chr3	102010641	102011030
Nhlh2	XM_006501112.2	chr3	102014291	102014650
Nhlh2	NM_178777.3	chr3	102014291	102014650
A230001M10Rik	NR_040391.1	chr3	102278817	102279039
A230001M10Rik	NR_040391.1	chr3	102287839	102288361
Cd53	NM_007651.3	chr3	106759938	106760268
Cd53	NM_007651.3	chr3	106760415	106760640
H2afz	NM_001316995.1	chr3	137866530	137866809
H2afz	NM_016750.3	chr3	137866530	137866809
Dapp1	XM_017319585.1	chr3	137931738	137932361
Dapp1	NM_001310753.1	chr3	137931738	137932361
Dapp1	NM_011932.3	chr3	137931738	137932361
Dapp1	XM_017319585.1	chr3	137932693	137933202
Dapp1	NM_001310753.1	chr3	137932693	137933202
Dapp1	NM_011932.3	chr3	137932693	137933202
Cth	NM_145953.2	chr3	157894761	157894961
Cth	XM_006500815.2	chr3	157894761	157894961
Gm30789	XR_389606.3	chr3	18625307	18625507
Gm30789	XR_389605.3	chr3	18625307	18625507
Gm11549	NR_040411.1	chr3	36516224	36516606
Frem2	NM_172862.3	chr3	53515658	53515858
Frem2	NM_172862.3	chr3	53515999	53516199
Frem2	NM_172862.3	chr3	53652295	53652495
Frem2	XM_006501462.3	chr3	53652295	53652495
Frem2	XM_006501461.3	chr3	53652295	53652495
Frem2	NM_172862.3	chr3	53653166	53653384
Frem2	XM_006501462.3	chr3	53653166	53653384
Frem2	XM_006501461.3	chr3	53653166	53653384
Mab21l1	NM_010750.3	chr3	55784035	55784237
Commd2	NM_175095.4	chr3	57646438	57646998
Erich6	XM_011240167.2	chr3	58616381	58616596
Erich6	NM_001081262.1	chr3	58616381	58616596
Erich6	XM_011240167.2	chr3	58624481	58624747
Erich6	NM_001081262.1	chr3	58624481	58624747
Erich6	XM_017319654.1	chr3	58624481	58624747
P2ry14	NM_001008497.2	chr3	59114841	59115041
P2ry14	NM_001287124.1	chr3	59114841	59115041
P2ry14	NM_133200.4	chr3	59114841	59115041
P2ry14	NM_001287122.1	chr3	59114841	59115041
P2ry14	NM_001287121.1	chr3	59114841	59115041
P2ry14	NM_001287123.1	chr3	59114841	59115041
P2ry14	NM_001287120.1	chr3	59114841	59115041
P2ry14	NM_001287119.1	chr3	59114841	59115041
P2ry14	NM_001008497.2	chr3	59115272	59115541
P2ry14	NM_001287124.1	chr3	59115272	59115541
P2ry14	NM_133200.4	chr3	59115272	59115541
P2ry14	NM_001287122.1	chr3	59115272	59115541
P2ry14	NM_001287121.1	chr3	59115272	59115541
P2ry14	NM_001287123.1	chr3	59115272	59115541
P2ry14	NM_001287120.1	chr3	59115272	59115541
P2ry14	NM_001287119.1	chr3	59115272	59115541
Sptssb	NM_001164210.2	chr3	69819685	69819933
Sptssb	NM_001286959.1	chr3	69819685	69819933
Sptssb	NM_133675.3	chr3	69819685	69819933
Gm10710	XR_867380.1	chr3	83125343	83125543
Gm10710	XR_867380.1	chr3	83125862	83126145
Gm10710	XR_867380.1	chr3	83126908	83127108
Tlr2	NM_011905.3	chr3	83836582	83836786
Tlr2	XM_006501460.3	chr3	83836582	83836786
Lenep	NM_020517.4	chr3	89402078	89402303
Gm20627	XR_375857.2	chr3	96257202	96257476
Dmrta2	XM_006503093.3	chr4	109983192	109983410
Dmrta2	NM_172296.2	chr4	109983192	109983410
Dmrta2	XM_006503094.3	chr4	109983192	109983410
Tesk2	XR_001784124.1	chr4	116802528	116802728
Tesk2	NM_146151.4	chr4	116802528	116802728
Tesk2	XM_006503008.3	chr4	116802528	116802728
Tesk2	XR_001784124.1	chr4	116803280	116803604
Tesk2	NM_146151.4	chr4	116803280	116803604
Tesk2	XM_006503008.3	chr4	116803280	116803604
LOC108168930	XR_001784246.1	chr4	12157679	12157889
D130007C19Rik	XR_376626.2	chr4	123902958	123903158
Dnali1	NM_175223.4	chr4	125059082	125059295
Tekt2	XM_017320192.1	chr4	126322185	126322385
Tekt2	XM_017320190.1	chr4	126322185	126322385
Tekt2	NM_011902.2	chr4	126322185	126322385
Tekt2	XM_017320191.1	chr4	126322185	126322385
Azin2	NM_001301841.1	chr4	128957908	128958117
Azin2	XM_006503108.3	chr4	128957908	128958117
Azin2	XM_006503106.3	chr4	128957908	128958117
Azin2	XM_011240538.2	chr4	128957908	128958117
Azin2	XR_001784145.1	chr4	128957908	128958117
Azin2	NM_172875.4	chr4	128957908	128958117
Azin2	XM_006503107.2	chr4	128957908	128958117
C77080	NM_001285866.1	chr4	129225350	129225550
C77080	NM_001285865.1	chr4	129225350	129225550
C77080	NM_001033189.3	chr4	129225350	129225550
C77080	NM_001285867.1	chr4	129225350	129225550
Col16a1	XM_006502639.3	chr4	130098882	130099099
Col16a1	NM_028266.5	chr4	130098882	130099099
Col16a1	XM_006502641.2	chr4	130098882	130099099
Col16a1	XM_006502640.3	chr4	130098882	130099099
Col16a1	XM_006502642.3	chr4	130098882	130099099
Col16a1	XM_006502643.3	chr4	130098882	130099099
Col16a1	XM_011240386.2	chr4	130098882	130099099
Col16a1	XM_017319909.1	chr4	130098882	130099099
Col16a1	XM_017319910.1	chr4	130098882	130099099
Zdhhc18	XM_017320305.1	chr4	133607750	133607950
Zdhhc18	XM_006539018.1	chr4	133607750	133607950
Zdhhc18	XM_011250299.2	chr4	133607750	133607950
Zdhhc18	XR_390767.2	chr4	133607750	133607950
Zdhhc18	XM_006539020.1	chr4	133607750	133607950
Zdhhc18	XM_006539021.1	chr4	133607750	133607950
Zdhhc18	XM_006539022.1	chr4	133607750	133607950
Zdhhc18	NM_001017968.2	chr4	133607750	133607950
Pla2g2f	NM_012045.4	chr4	138751683	138751898
Arhgef10l	XM_017320397.1	chr4	140564242	140564494
Arhgef10l	XM_006539204.3	chr4	140564242	140564494
Arhgef10l	XM_011250340.2	chr4	140564242	140564494
Arhgef10l	XM_011250337.2	chr4	140564242	140564494
Arhgef10l	XM_017320396.1	chr4	140564242	140564494
Arhgef10l	XR_001784204.1	chr4	140564242	140564494
Arhgef10l	XR_001784205.1	chr4	140564242	140564494
Arhgef10l	XM_006539201.3	chr4	140564242	140564494
Arhgef10l	NM_001112723.1	chr4	140564242	140564494
Arhgef10l	NM_172415.3	chr4	140564242	140564494
Arhgef10l	XM_006539202.1	chr4	140564242	140564494
Arhgef10l	NM_001290803.1	chr4	140564242	140564494
Arhgef10l	NM_001112722.1	chr4	140564242	140564494
Arhgef10l	XR_881437.2	chr4	140564242	140564494
Nmnat1	XM_006539105.3	chr4	149473407	149473634
Nmnat1	NM_133435.1	chr4	149473407	149473634
Gm11837	XM_011249888.2	chr4	14952281	14952497
Gm11837	XM_017319873.1	chr4	14952281	14952497
Gm11837	XM_006537478.1	chr4	14952281	14952497
Gm11837	NM_001243100.1	chr4	14952281	14952497
Pik3cd	XM_006538653.1	chr4	149656458	149656861
Pik3cd	NM_001164052.1	chr4	149656458	149656861
Pik3cd	XM_006538645.1	chr4	149656458	149656861
Pik3cd	XM_006538644.3	chr4	149656458	149656861
Pik3cd	NM_001164051.1	chr4	149656458	149656861
Pik3cd	XM_006538651.2	chr4	149656458	149656861
Pik3cd	XM_006538649.2	chr4	149656458	149656861
Pik3cd	XM_006538650.3	chr4	149656458	149656861
Pik3cd	XM_006538647.3	chr4	149656458	149656861
Pik3cd	XM_017320038.1	chr4	149656458	149656861
Pik3cd	XM_006538641.3	chr4	149656458	149656861
Pik3cd	XM_006538648.3	chr4	149656458	149656861
Pik3cd	XM_006538642.3	chr4	149656458	149656861
Pik3cd	XM_017320037.1	chr4	149656458	149656861
Pik3cd	NM_001164049.1	chr4	149656458	149656861
Pik3cd	NM_001164050.1	chr4	149656458	149656861
Pik3cd	NM_008840.3	chr4	149656458	149656861
Pik3cd	XM_006538643.2	chr4	149656458	149656861
Pik3cd	NM_001029837.2	chr4	149656458	149656861
Pik3cd	XM_006538646.1	chr4	149656458	149656861
Pik3cd	XM_006538652.3	chr4	149656458	149656861
Trp73	NM_001126330.1	chr4	154058172	154058527
Trp73	NM_001126331.1	chr4	154058172	154058527
Trp73	NM_011642.3	chr4	154058172	154058527
Trp73	XM_006538723.2	chr4	154058172	154058527
Trp73	XM_006538722.3	chr4	154058172	154058527
Trp73	XM_006538721.2	chr4	154058172	154058527
Trp73	XM_006538720.2	chr4	154058172	154058527
Pigo	NM_020035.3	chr4	43017799	43018013
Pigo	NM_001305386.1	chr4	43017799	43018013
Pigo	NM_001305387.1	chr4	43017799	43018013
Pigo	XM_006538113.2	chr4	43017799	43018013
Pigo	XM_011250078.2	chr4	43017799	43018013
Gm26881	XR_881213.1	chr4	43053012	43053212
Gm26881	XR_881212.1	chr4	43053012	43053212
Gm26881	XR_881214.1	chr4	43053012	43053212
Gm26881	XR_881215.1	chr4	43053012	43053212
Gm26881	XR_881216.1	chr4	43053012	43053212
Gm26881	XR_881217.1	chr4	43053012	43053212
Txn1	NM_011660.3	chr4	57943803	57944062
Pappa	NM_021362.1	chr4	65355042	65355242
Pappa	XM_006537672.3	chr4	65355042	65355242
Gm42303	XR_001784561.1	chr4	76457569	76457856
Gm42303	XR_881376.1	chr4	76457569	76457856
Plin2	XM_011249907.2	chr4	86648460	86648675
Plin2	XM_011249907.2	chr4	86660249	86660449
Plin2	NM_007408.3	chr4	86660249	86660449
Plin2	XM_006537557.1	chr4	86660249	86660449
Agpat9	XM_011249432.1	chr5	100898160	100898470
Agpat9	XM_011249431.2	chr5	100898160	100898470
Agpat9	NM_172715.3	chr5	100898160	100898470
Agpat9	XM_011249433.2	chr5	100898160	100898470
Gbp9	XM_006534924.2	chr5	105078424	105078955
Gbp9	XM_006534925.3	chr5	105078424	105078955
Gbp9	XR_001784689.1	chr5	105078424	105078955
Gbp9	NM_172777.3	chr5	105078424	105078955
Hscb	NM_153571.2	chr5	110829181	110829382
Hscb	XR_001784585.1	chr5	110829181	110829382
Hscb	XM_006534694.3	chr5	110829181	110829382
Hscb	XM_017320582.1	chr5	110829181	110829382
Hscb	NM_153571.2	chr5	110830964	110831164
Hscb	XR_001784585.1	chr5	110830964	110831164
Hscb	XM_006534694.3	chr5	110830964	110831164
Hscb	XM_017320582.1	chr5	110830964	110831164
LOC105246973	XR_880600.2	chr5	113140169	113140589
LOC105246973	XR_001784932.1	chr5	113140169	113140589
Iscu	NM_025526.4	chr5	113777690	113778265
Sppl3	NM_029012.2	chr5	115012605	115012936
Gm35515	XR_387599.3	chr5	115204773	115205231
Rfc5	NM_028128.1	chr5	117386451	117386651
Gm40320	XR_868503.2	chr5	124901283	124901599
Gm40320	XR_001784958.1	chr5	124901283	124901599
Kctd7	XM_006504401.3	chr5	130154803	130155013
Kctd7	NM_172509.3	chr5	130154803	130155013
Gatsl2	NM_030719.3	chr5	134130511	134130792
Alkbh4	XM_006504502.3	chr5	136140866	136141080
Alkbh4	XM_006504504.2	chr5	136140866	136141080
Alkbh4	XM_006504503.3	chr5	136140866	136141080
Alkbh4	XM_006504505.3	chr5	136140866	136141080
Alkbh4	NM_028070.1	chr5	136140866	136141080
Mcm7	NM_008568.2	chr5	138169289	138169759
Mcm7	XM_006504555.3	chr5	138169289	138169759
Mcm7	XM_017320700.1	chr5	138169289	138169759
Mcm7	XM_006504556.3	chr5	138169289	138169759
Mcm7	XR_001784632.1	chr5	138169289	138169759
Dnaaf5	NM_001081265.1	chr5	139185785	139185985
Gper1	XM_006504757.3	chr5	139427218	139427606
Gper1	NM_029771.3	chr5	139427218	139427606
Mrm2	NM_026510.1	chr5	140327967	140328558
Rbak	XM_006504724.3	chr5	143172319	143172751
Rbak	XM_006504723.3	chr5	143172319	143172751
Rbak	NM_001045482.2	chr5	143172319	143172751
Rbak	NM_021326.3	chr5	143172319	143172751
Rbak	XM_006504724.3	chr5	143179174	143179395
Rbak	XM_006504723.3	chr5	143179174	143179395
Rbak	NM_001045482.2	chr5	143179174	143179395
Rbak	NM_021326.3	chr5	143179174	143179395
5930430L01Rik	NR_102383.1	chr5	148991135	148991589
5930430L01Rik	NR_102384.1	chr5	148991135	148991589
5930430L01Rik	NR_102383.1	chr5	148992756	148993397
5930430L01Rik	NR_102384.1	chr5	148992756	148993397
Fgl2	NM_008013.4	chr5	21375173	21375726
Fgl2	NM_008013.4	chr5	21376586	21376892
Fgl2	NM_008013.4	chr5	21377850	21378080
Nos3	NM_008713.4	chr5	24383832	24384127
Nos3	XM_006535639.3	chr5	24383832	24384127
Crygn	NM_153076.2	chr5	24751130	24751330
Crygn	NM_153076.2	chr5	24756074	24756274
Shh	XM_006535648.3	chr5	28456942	28457266
Shh	XM_006535649.3	chr5	28456942	28457266
Shh	NM_009170.3	chr5	28456942	28457266
3110082J24Rik	NM_001256263.1	chr5	30103683	30103972
Emilin1	XM_006503648.2	chr5	30920812	30921199
Emilin1	XM_006503649.3	chr5	30920812	30921199
Emilin1	NM_133918.2	chr5	30920812	30921199
Abhd1	NR_003522.1	chr5	30951819	30952019
Abhd1	NR_003522.1	chr5	30953848	30954200
Atraid	NM_027855.4	chr5	31054263	31054536
Atraid	NM_212470.3	chr5	31054263	31054536
Gm15772	NR_003373.1	chr5	3236553	3236753
Fgfr3	NM_001163215.2	chr5	33736661	33736969
Fgfr3	NM_001205270.1	chr5	33736661	33736969
Fgfr3	NM_008010.5	chr5	33736661	33736969
Fgfr3	XM_006503725.1	chr5	33736661	33736969
Fgfr3	XM_006503727.1	chr5	33736661	33736969
Fgfr3	XM_006503728.1	chr5	33736661	33736969
Fgfr3	XM_006503726.2	chr5	33736661	33736969
Fgfr3	XM_006503729.2	chr5	33736661	33736969
Fgfr3	XM_006503730.2	chr5	33736661	33736969
Fgfr3	XM_017320663.1	chr5	33736661	33736969
Fgfr3	XM_006503731.3	chr5	33736661	33736969
Fgfr3	NM_001163216.2	chr5	33736661	33736969
Fgfr3	NM_001163217.2	chr5	33736661	33736969
Fgfr3	XM_006503713.3	chr5	33736661	33736969
Fgfr3	XM_006503714.3	chr5	33736661	33736969
Fgfr3	XM_006503723.3	chr5	33736661	33736969
Fgfr3	XM_006503716.3	chr5	33736661	33736969
Fgfr3	XM_006503715.3	chr5	33736661	33736969
Fgfr3	XM_006503717.3	chr5	33736661	33736969
Fgfr3	XM_006503719.2	chr5	33736661	33736969
Fgfr3	XM_006503718.2	chr5	33736661	33736969
Fgfr3	XM_006503720.3	chr5	33736661	33736969
Fgfr3	XM_006503721.2	chr5	33736661	33736969
Fgfr3	XM_006503724.3	chr5	33736661	33736969
Fgfr3	XM_017320662.1	chr5	33736661	33736969
Fgfr3	XM_006503722.3	chr5	33736661	33736969
Fgfr3	XM_006503732.3	chr5	33736661	33736969
Fgfr3	XM_017320664.1	chr5	33736661	33736969
2210406O10Rik	NR_126488.1	chr5	36455935	36456640
2210406O10Rik	NR_126489.1	chr5	36455935	36456640
Gm34720	XR_376919.2	chr5	38708103	38708304
9630001P10Rik	NR_102378.1	chr5	45641931	45642131
Tec	NM_001113460.2	chr5	72773829	72774029
Tec	NM_001113461.2	chr5	72773829	72774029
Tec	NM_001113464.2	chr5	72773829	72774029
Tec	NM_013689.5	chr5	72773829	72774029
Tec	XM_006503847.2	chr5	72773829	72774029
Tec	XM_011240718.2	chr5	72773829	72774029
Tec	XM_006503848.3	chr5	72773829	72774029
Tec	XM_006503845.3	chr5	72773829	72774029
Tec	XM_011240719.2	chr5	72773829	72774029
Tec	XM_006503846.3	chr5	72773829	72774029
Igfbp7	NM_001159518.1	chr5	77349370	77349581
Igfbp7	NM_008048.3	chr5	77349370	77349581
Cox18	XM_017320845.1	chr5	90214848	90215183
Cox18	NM_001033310.3	chr5	90214848	90215183
Cox18	NM_001163456.1	chr5	90214848	90215183
Cox18	NR_028088.1	chr5	90214848	90215183
Cox18	XM_017320845.1	chr5	90221229	90221429
Cox18	NM_001033310.3	chr5	90221229	90221429
Cox18	NM_001163456.1	chr5	90221229	90221429
Cox18	NR_028088.1	chr5	90221229	90221429
Tmem243	NM_001081029.1	chr5	9118400	9118760
Oxtr	NM_001081147.1	chr6	112474077	112474277
Oxtr	XM_006505723.1	chr6	112474077	112474277
Oxtr	NM_001081147.1	chr6	112475660	112476330
Oxtr	XM_006505723.1	chr6	112475660	112476330
Oxtr	NM_001081147.1	chr6	112476505	112476730
Oxtr	XM_006505723.1	chr6	112476505	112476730
Mtmr14	XM_006506824.3	chr6	113255712	113255924
Mtmr14	XM_006506826.3	chr6	113255712	113255924
Mtmr14	XR_001785185.1	chr6	113255712	113255924
Mtmr14	XR_377503.3	chr6	113255712	113255924
Mtmr14	XM_006506823.3	chr6	113255712	113255924
Mtmr14	XM_006506827.3	chr6	113255712	113255924
Mtmr14	NM_026849.2	chr6	113255712	113255924
Mtmr14	XM_006506825.1	chr6	113255712	113255924
Mtmr14	XM_006506824.3	chr6	113269540	113269746
Mtmr14	XM_006506826.3	chr6	113269540	113269746
Mtmr14	XR_001785185.1	chr6	113269540	113269746
Mtmr14	XR_377503.3	chr6	113269540	113269746
Mtmr14	XM_006506823.3	chr6	113269540	113269746
Mtmr14	XM_006506827.3	chr6	113269540	113269746
Mtmr14	NM_026849.2	chr6	113269540	113269746
Mtmr14	XM_006506825.1	chr6	113269540	113269746
Prrt3	XM_011241275.1	chr6	113497810	113498012
Prrt3	XM_006505843.3	chr6	113497810	113498012
Prrt3	NM_172487.4	chr6	113497810	113498012
Prrt3	NM_001289699.1	chr6	113497810	113498012
Prrt3	NM_001289700.1	chr6	113497810	113498012
Rpl32	NM_172086.2	chr6	115805611	115805822
Ret	NM_001080780.1	chr6	118164759	118164959
Ret	NM_009050.2	chr6	118164759	118164959
Ret	NM_001080780.1	chr6	118175060	118175260
Ret	NM_009050.2	chr6	118175060	118175260
Ninj2	NM_016718.2	chr6	120117896	120118114
Ninj2	NM_016718.2	chr6	120118896	120119096
Lag3	NM_008479.2	chr6	124904564	124904764
Lag3	XR_377427.3	chr6	124904564	124904764
Acrbp	NM_001127340.1	chr6	125053496	125053863
Acrbp	NM_016845.2	chr6	125053496	125053863
Rad51ap1	XM_006505763.3	chr6	126926387	126926680
Rad51ap1	NM_009013.3	chr6	126926387	126926680
Rad51ap1	XR_377433.3	chr6	126926387	126926680
Gm30055	XR_378077.2	chr6	136981211	136981411
Gm30055	XR_869519.1	chr6	136981211	136981411
Gm30055	XR_378077.2	chr6	136986465	136986708
Gm30055	XR_869519.1	chr6	136986465	136986708
Gm30055	XR_869518.1	chr6	136986465	136986708
Gm30055	XR_378077.2	chr6	136987029	136987268
Gm30055	XR_869519.1	chr6	136987029	136987268
Gm30055	XR_869518.1	chr6	136987029	136987268
Dera	NM_172733.1	chr6	137837120	137837753
A830011K09Rik	NR_126072.1	chr6	138428551	138428751
A830011K09Rik	NR_126073.1	chr6	138428551	138428751
Spx	XM_006506969.3	chr6	142418553	142419170
Spx	NM_001242345.1	chr6	142418553	142419170
Casc1	NM_177222.4	chr6	145175041	145175400
Casc1	XM_011241589.1	chr6	145175041	145175400
Casc1	XM_011241592.1	chr6	145175041	145175400
Casc1	XM_011241591.1	chr6	145175041	145175400
Casc1	XM_011241590.1	chr6	145175041	145175400
Casc1	XM_006506970.2	chr6	145175041	145175400
Casc1	XM_006506971.2	chr6	145175041	145175400
Casc1	XM_006506972.2	chr6	145175041	145175400
Casc1	XM_006506973.2	chr6	145175041	145175400
Casc1	XM_006506974.2	chr6	145175041	145175400
Casc1	XM_011241588.1	chr6	145175041	145175400
Casc1	XM_011241593.1	chr6	145175041	145175400
Casc1	XM_017321645.1	chr6	145175041	145175400
Casc1	XR_001785141.1	chr6	145175041	145175400
Casc1	XM_017321646.1	chr6	145175041	145175400
Casc1	NM_177222.4	chr6	145191396	145191733
Casc1	XM_011241589.1	chr6	145191396	145191733
Casc1	XM_011241592.1	chr6	145191396	145191733
Casc1	XM_011241591.1	chr6	145191396	145191733
Casc1	XM_011241590.1	chr6	145191396	145191733
Casc1	XM_006506970.2	chr6	145191396	145191733
Casc1	XM_006506971.2	chr6	145191396	145191733
Casc1	XM_006506972.2	chr6	145191396	145191733
Casc1	XM_006506973.2	chr6	145191396	145191733
Casc1	XM_006506974.2	chr6	145191396	145191733
Casc1	XM_011241588.1	chr6	145191396	145191733
Casc1	XM_011241593.1	chr6	145191396	145191733
Casc1	XM_017321645.1	chr6	145191396	145191733
Casc1	XR_001785141.1	chr6	145191396	145191733
Casc1	XM_017321646.1	chr6	145191396	145191733
Casc1	XR_001785140.1	chr6	145191396	145191733
Casc1	XR_378098.2	chr6	145191396	145191733
Casc1	XM_011241594.1	chr6	145191396	145191733
Casc1	XM_006506978.2	chr6	145191396	145191733
Hilpda	NM_001190461.1	chr6	29275105	29275345
Hilpda	NM_023516.5	chr6	29275105	29275345
Cpa2	NM_001024698.2	chr6	30564211	30564411
Cpa2	XM_011241057.1	chr6	30564211	30564411
Atp6v0c-ps2	NR_037854.1	chr6	37806893	37807093
Clec2l	NM_001101507.1	chr6	38680043	38680439
Tmem176a	NM_025326.4	chr6	48845014	48845220
Tmem176a	NM_001098271.1	chr6	48845014	48845220
Mad2l1	XM_006506406.3	chr6	66539627	66540009
Mad2l1	NM_019499.4	chr6	66539627	66540009
Mrpl35	NM_025430.3	chr6	71815728	71816429
Particl	NR_046011.1	chr6	72440379	72440579
Gm32091	XR_869186.2	chr6	80165343	80165675
Gm32091	XR_869186.2	chr6	80165862	80166250
Tacr1	XM_006505863.3	chr6	82557523	82557723
Tacr1	XM_006505864.3	chr6	82557523	82557723
Tacr1	XM_006505865.3	chr6	82557523	82557723
Tacr1	NM_009313.5	chr6	82557523	82557723
Gm38863	XR_869274.2	chr6	93237994	93239104
Gm38863	XR_869276.2	chr6	93237994	93239104
Gm38863	XR_869277.2	chr6	93237994	93239104
Atg16l2	XM_006508226.3	chr7	101296153	101296353
Atg16l2	XM_011241916.2	chr7	101296153	101296353
Atg16l2	XR_001778006.1	chr7	101296153	101296353
Atg16l2	XM_006508230.1	chr7	101296153	101296353
Atg16l2	XM_011241918.1	chr7	101296153	101296353
Atg16l2	XM_006508228.1	chr7	101296153	101296353
Atg16l2	XM_006508227.3	chr7	101296153	101296353
Atg16l2	XR_378274.3	chr7	101296153	101296353
Atg16l2	XM_006508225.3	chr7	101296153	101296353
Atg16l2	XR_001778004.1	chr7	101296153	101296353
Atg16l2	XR_001778005.1	chr7	101296153	101296353
Atg16l2	XR_001778007.1	chr7	101296153	101296353
Atg16l2	XR_378276.3	chr7	101296153	101296353
Atg16l2	XM_006508231.3	chr7	101296153	101296353
Atg16l2	NM_001111111.1	chr7	101296153	101296353
Atg16l2	XM_011241917.2	chr7	101296153	101296353
Cnga4	XM_011241744.2	chr7	105400737	105401291
Cnga4	XM_017322183.1	chr7	105400737	105401291
Cnga4	XM_006507654.2	chr7	105400737	105401291
Itpripl2	NM_001033380.3	chr7	118486286	118486506
Itpripl2	NM_001033380.3	chr7	118488512	118489055
Itpripl2	NM_001033380.3	chr7	118489083	118489303
Tmem159	NM_145586.1	chr7	120115268	120115551
Tmem159	XM_006507682.3	chr7	120115268	120115551
Doc2a	XM_017321969.1	chr7	126851729	126851960
Doc2a	XM_017321968.1	chr7	126851729	126851960
Doc2a	XM_017321967.1	chr7	126851729	126851960
Doc2a	XM_017321970.1	chr7	126851729	126851960
Doc2a	XM_017321971.1	chr7	126851729	126851960
Doc2a	NM_010069.1	chr7	126851729	126851960
Doc2a	XM_017321966.1	chr7	126851729	126851960
Ino80e	XM_006507729.1	chr7	126851729	126851960
Ino80e	XM_006507730.1	chr7	126851729	126851960
Ino80e	XM_006507731.1	chr7	126851729	126851960
Kif22	XM_006507201.1	chr7	127034587	127034787
Kif22	NM_145588.1	chr7	127034587	127034787
Kif22	XM_006507201.1	chr7	127035411	127035823
Kif22	NM_145588.1	chr7	127035411	127035823
Prss53	NM_001081268.1	chr7	127885486	127885708
Btbd16	NM_001081038.2	chr7	130823077	130823277
Btbd16	XM_006507964.3	chr7	130823077	130823277
Btbd16	NM_001081038.2	chr7	130824254	130824456
Btbd16	XM_006507964.3	chr7	130824254	130824456
Btbd16	NM_001081038.2	chr7	130824971	130825415
Cpxm2	XM_006508034.3	chr7	132042863	132043113
Cpxm2	NM_018867.5	chr7	132042863	132043113
Cpxm2	XM_006508036.2	chr7	132042863	132043113
Cpxm2	XM_011241864.1	chr7	132042863	132043113
Cpxm2	XM_006508033.3	chr7	132042863	132043113
Cpxm2	XM_006508034.3	chr7	132043961	132044173
Cpxm2	NM_018867.5	chr7	132043961	132044173
Cpxm2	XM_006508036.2	chr7	132043961	132044173
Cpxm2	XM_011241864.1	chr7	132043961	132044173
Cpxm2	XM_006508033.3	chr7	132043961	132044173
Rnh1	NM_001172100.1	chr7	141169273	141169473
Rnh1	NM_001172100.1	chr7	141170859	141171267
Gpr4	XM_006540048.3	chr7	19222021	19222221
Gpr4	NM_175668.4	chr7	19222021	19222221
Klc3	XM_017322154.1	chr7	19394935	19395137
Klc3	NM_001286038.1	chr7	19394935	19395137
Klc3	NM_146182.4	chr7	19394935	19395137
Klc3	XM_017322153.1	chr7	19394935	19395137
Klc3	NM_001286039.1	chr7	19394935	19395137
Klc3	XM_006539823.3	chr7	19394935	19395137
Klc3	XM_006539826.3	chr7	19394935	19395137
Klc3	XM_017322152.1	chr7	19394935	19395137
Klc3	XM_017322154.1	chr7	19395466	19395666
Klc3	NM_001286038.1	chr7	19395466	19395666
Klc3	NM_146182.4	chr7	19395466	19395666
Klc3	XM_017322153.1	chr7	19395466	19395666
Klc3	NM_001286039.1	chr7	19395466	19395666
Klc3	XM_006539823.3	chr7	19395466	19395666
Klc3	XM_006539826.3	chr7	19395466	19395666
Klc3	XM_017322152.1	chr7	19395466	19395666
Bloc1s3	XM_006539832.3	chr7	19506646	19506946
Bloc1s3	XM_006539831.3	chr7	19506646	19506946
Bloc1s3	NM_177692.3	chr7	19506646	19506946
Sertad3	NM_133210.2	chr7	27474067	27474268
Sertad3	NM_133210.2	chr7	27476506	27476706
Gmfg	NM_001290550.1	chr7	28446199	28446510
Gmfg	NM_022024.2	chr7	28446199	28446510
Gmfg	NM_001039192.1	chr7	28446199	28446510
Gmfg	XM_006540273.3	chr7	28446199	28446510
Gmfg	XM_006540272.3	chr7	28446199	28446510
Clip3	XM_006540410.3	chr7	30307961	30308266
Clip3	XM_006540411.3	chr7	30307961	30308266
Clip3	NM_001081114.1	chr7	30307961	30308266
Kirrel2	NM_172898.3	chr7	30456901	30457127
Dmkn	XM_006540390.2	chr7	30777609	30777809
Dmkn	NM_001166173.1	chr7	30777609	30777809
Dmkn	NM_001166174.1	chr7	30777609	30777809
Dmkn	NM_172899.4	chr7	30777609	30777809
Dmkn	NM_028618.2	chr7	30777609	30777809
Dmkn	XM_006540390.2	chr7	30778043	30778243
Dmkn	NM_001166173.1	chr7	30778043	30778243
Dmkn	NM_001166174.1	chr7	30778043	30778243
Dmkn	NM_172899.4	chr7	30778043	30778243
Dmkn	NM_028618.2	chr7	30778043	30778243
Pdcd2l	NM_026549.3	chr7	34184733	34184934
Pdcd2l	XM_006540330.3	chr7	34184733	34184934
Nudt19	NM_033080.2	chr7	35547714	35548172
Nudt19	XR_391037.3	chr7	35547714	35548172
Gm36722	XR_001778079.1	chr7	36652733	36653121
Gm36722	XR_391271.2	chr7	36652733	36653121
Gm36722	XR_001778079.1	chr7	36659818	36660018
Gm36722	XR_391271.2	chr7	36659818	36660018
Bcl2l12	NM_029410.3	chr7	44991214	44991561
Rps11	NM_013725.4	chr7	45122421	45122621
Fiz1	NM_001110330.1	chr7	5007628	5008168
Fiz1	NM_011813.3	chr7	5007628	5008168
Fiz1	NM_001110328.1	chr7	5007628	5008168
Fiz1	NM_001110329.1	chr7	5007628	5008168
Fiz1	XM_006539907.3	chr7	5007628	5008168
Mctp2	XM_011250864.1	chr7	72078093	72078321
Mctp2	XM_006540901.2	chr7	72078093	72078321
Mctp2	XM_006540899.2	chr7	72078093	72078321
Mctp2	NM_001024703.1	chr7	72078093	72078321
Rpl17-ps10	XR_882215.2	chr7	72649054	72649260
Cib1	XM_011250861.2	chr7	80227199	80227546
Cib1	NM_001291275.1	chr7	80227199	80227546
Cib1	NM_001291276.1	chr7	80227199	80227546
Cib1	NM_011870.5	chr7	80227199	80227546
Gdpgp1	NM_178752.3	chr7	80240692	80241041
Abhd17c	NM_133722.2	chr7	84110075	84110728
Tpbgl	NM_001195529.1	chr7	99624093	99624293
Edc4	XM_006530901.2	chr8	105886002	105886331
Edc4	XM_006530902.2	chr8	105886002	105886331
Edc4	XM_006530904.2	chr8	105886002	105886331
Edc4	XM_017312743.1	chr8	105886002	105886331
Edc4	NM_001301100.1	chr8	105886002	105886331
Edc4	NM_181594.3	chr8	105886002	105886331
Edc4	XM_006530901.2	chr8	105890931	105891227
Edc4	XM_006530902.2	chr8	105890931	105891227
Edc4	XM_006530904.2	chr8	105890931	105891227
Edc4	XM_017312743.1	chr8	105890931	105891227
Edc4	NM_001301100.1	chr8	105890931	105891227
Edc4	NM_181594.3	chr8	105890931	105891227
Edc4	XM_006530905.2	chr8	105890931	105891227
Pskh1	NM_173432.2	chr8	105912796	105913087
Pskh1	NM_173432.2	chr8	105929822	105930108
Cdh3	NM_001037809.5	chr8	106544859	106545059
Cdh3	NM_007665.3	chr8	106544859	106545059
Cdh3	NM_001037809.5	chr8	106555175	106555382
Cdh3	NM_007665.3	chr8	106555175	106555382
Tmem170	XM_006531291.3	chr8	111863703	111864023
Tmem170	XM_006531291.3	chr8	111864367	111864868
Tmem170	XM_006531291.3	chr8	111865552	111865979
Tmem170	NM_025781.2	chr8	111865552	111865979
Tmem231	XM_006530926.3	chr8	111912605	111912852
Tmem231	XM_011248362.2	chr8	111912605	111912852
Tmem231	XM_011248363.2	chr8	111912605	111912852
Tmem231	NM_001033321.1	chr8	111912605	111912852
Adamts18	XR_001778415.1	chr8	113697395	113697664
Adamts18	XM_006530801.3	chr8	113697395	113697664
Adamts18	XM_017312629.1	chr8	113697395	113697664
Adamts18	XM_006530800.1	chr8	113697395	113697664
Adamts18	XM_006530797.1	chr8	113697395	113697664
Adamts18	XM_017312630.1	chr8	113697395	113697664
Adamts18	XM_006530795.3	chr8	113697395	113697664
Klhl36	XR_001778433.1	chr8	119869710	119869947
Klhl36	NM_146219.1	chr8	119869710	119869947
Crispld2	NM_001310635.1	chr8	120051373	120051573
Crispld2	NM_030209.4	chr8	120051373	120051573
Crispld2	XM_006531508.1	chr8	120051373	120051573
Crispld2	XM_006531509.1	chr8	120051373	120051573
Cyba	NM_001301284.1	chr8	122424936	122425191
Cyba	NM_007806.3	chr8	122424936	122425191
Trim67	NM_198632.2	chr8	124833210	124833412
Trim67	XM_006531139.3	chr8	124833210	124833412
Gm17296	XM_011248339.2	chr8	126425740	126425940
Gm17296	XM_011248340.2	chr8	126425740	126425940
Gm17296	XM_006530818.1	chr8	126425740	126425940
Gm17296	XR_001778425.1	chr8	126425740	126425940
Gm17296	XM_011248339.2	chr8	126426650	126426850
Gm17296	XM_011248340.2	chr8	126426650	126426850
Gm17296	XM_006530818.1	chr8	126426650	126426850
Gm17296	XR_001778425.1	chr8	126426650	126426850
Gm17296	NM_001159907.1	chr8	126426650	126426850
Grtp1	NM_025768.2	chr8	13189633	13189833
Grtp1	XM_017312937.1	chr8	13189633	13189833
Grtp1	XR_378665.2	chr8	13189633	13189833
Grtp1	XM_006508850.3	chr8	13189633	13189833
Grtp1	XM_006508851.3	chr8	13189633	13189833
Angpt2	NM_007426.4	chr8	18691380	18692186
Atp7b	XM_017312538.1	chr8	22027995	22028195
Atp7b	XR_378777.3	chr8	22027995	22028195
Atp7b	XM_006509007.3	chr8	22027995	22028195
Atp7b	NM_007511.2	chr8	22027995	22028195
Atp7b	XM_011242119.2	chr8	22027995	22028195
Slc25a15	XM_006509026.3	chr8	22375730	22375971
Slc25a15	NM_181325.4	chr8	22375730	22375971
Slc25a15	XM_006509026.3	chr8	22376460	22376804
Slc25a15	NM_181325.4	chr8	22376460	22376804
Slc25a15	XM_006509026.3	chr8	22380967	22381170
Slc25a15	NM_181325.4	chr8	22380967	22381170
Slc25a15	XM_006509026.3	chr8	22383235	22383459
Slc25a15	NM_181325.4	chr8	22383235	22383459
1810011O10Rik	NM_026931.2	chr8	24438438	24438698
Plpp5	NM_001293703.1	chr8	25724242	25724716
Plpp5	NM_028000.1	chr8	25724242	25724716
Plpp5	NR_121642.1	chr8	25724242	25724716
Plpp5	NR_121643.1	chr8	25724242	25724716
Ndufa13	XM_006509730.3	chr8	69900612	69900972
Ndufa13	XM_006509728.3	chr8	69900612	69900972
Ndufa13	XM_006509729.3	chr8	69900612	69900972
Ndufa13	XM_006509733.3	chr8	69900612	69900972
Ndufa13	XM_011242321.2	chr8	69900612	69900972
Ndufa13	XM_017312943.1	chr8	69900612	69900972
Ndufa13	NM_023312.2	chr8	69900612	69900972
Ssbp4	XM_006509784.3	chr8	70607454	70607765
Ssbp4	XM_006509788.3	chr8	70607454	70607765
Ssbp4	XM_006509790.3	chr8	70607454	70607765
Ssbp4	XM_006509792.3	chr8	70607454	70607765
Ssbp4	XM_006509795.3	chr8	70607454	70607765
Ssbp4	XM_011242335.2	chr8	70607454	70607765
Ssbp4	XM_011242336.2	chr8	70607454	70607765
Ssbp4	XM_011242337.2	chr8	70607454	70607765
Ssbp4	XM_011242338.2	chr8	70607454	70607765
Ssbp4	NM_133772.2	chr8	70607454	70607765
Ssbp4	XM_006509794.3	chr8	70607454	70607765
Dand5	NR_033145.1	chr8	84825134	84825334
Dhps	XR_001778449.1	chr8	85073167	85073379
Dhps	NM_001039514.1	chr8	85073167	85073379
Dhps	XM_011248416.2	chr8	85073167	85073379
Nudt21	NM_026623.3	chr8	94019616	94019820
Anapc13	NM_181394.3	chr9	102633876	102634180
Anapc13	XM_006511806.3	chr9	102633876	102634180
Anapc13	XM_006511807.3	chr9	102633876	102634180
Sema3f	XM_017313228.1	chr9	107687982	107688210
Sema3f	XR_379758.3	chr9	107687982	107688210
Sema3f	XR_871078.2	chr9	107687982	107688210
Sema3f	NM_001311151.1	chr9	107687982	107688210
Sema3f	NM_011349.3	chr9	107687982	107688210
Sema3f	XM_006511676.3	chr9	107687982	107688210
Sema3f	XM_017313230.1	chr9	107687982	107688210
Sema3f	XM_017313229.1	chr9	107687982	107688210
Sema3f	XM_017313226.1	chr9	107687982	107688210
Sema3f	XM_017313227.1	chr9	107687982	107688210
Sema3f	XR_379759.3	chr9	107687982	107688210
Amt	NM_001013814.1	chr9	108300958	108301331
Amt	XM_011242894.2	chr9	108300958	108301331
Amt	XM_011242894.2	chr9	108301919	108302175
Pth1r	NM_001083936.1	chr9	110722220	110722640
Pth1r	NM_001083935.1	chr9	110722220	110722640
Pth1r	NM_011199.2	chr9	110722220	110722640
Pth1r	XM_006511985.2	chr9	110722220	110722640
Pth1r	XM_017313214.1	chr9	110722220	110722640
Pth1r	XM_017313215.1	chr9	110722220	110722640
Pth1r	XM_006511988.3	chr9	110722220	110722640
Pth1r	XM_006511987.2	chr9	110722220	110722640
Gm9385	XR_379934.3	chr9	116040600	116041043
Cck	XM_017313116.1	chr9	121490008	121490208
Cck	NM_001284508.2	chr9	121490008	121490208
Cck	NM_031161.4	chr9	121490008	121490208
S1pr2	XM_006510019.3	chr9	20966080	20966329
S1pr2	NM_010333.4	chr9	20966080	20966329
Npsr1	XM_017313418.1	chr9	24316124	24316529
Npsr1	XM_017313418.1	chr9	24317157	24317357
Jhy	NM_001081121.1	chr9	40895502	40895702
Jhy	XM_006510599.3	chr9	40895502	40895702
Jhy	XM_006510601.3	chr9	40895502	40895702
Jhy	XM_006510598.3	chr9	40895502	40895702
Jhy	XM_006510600.3	chr9	40895502	40895702
Nlrx1	NM_001163743.1	chr9	44256824	44257045
Nlrx1	NM_178420.3	chr9	44256824	44257045
Nlrx1	NM_001163742.1	chr9	44256824	44257045
Nlrx1	NM_001163743.1	chr9	44262322	44262603
Nlrx1	NM_178420.3	chr9	44262322	44262603
Nlrx1	NM_001163742.1	chr9	44262322	44262603
Mpzl2	XM_006510000.3	chr9	45053706	45053917
Mpzl2	XM_006509999.2	chr9	45053706	45053917
Mpzl2	NM_007962.4	chr9	45053706	45053917
Fdxacb1	NM_198675.2	chr9	50772091	50772710
Cox5a	NM_007747.2	chr9	57530045	57530253
Ccdc33	XM_006511259.2	chr9	58028781	58028981
Ccdc33	XM_006511258.2	chr9	58028781	58028981
Ccdc33	XM_017313448.1	chr9	58028781	58028981
Ccdc33	XM_006511257.3	chr9	58028781	58028981
Ccdc33	XM_006511254.3	chr9	58028781	58028981
Ccdc33	XM_006511252.1	chr9	58028781	58028981
Ccdc33	XM_017313444.1	chr9	58028781	58028981
Ccdc33	XM_017313445.1	chr9	58028781	58028981
Ccdc33	XM_017313446.1	chr9	58028781	58028981
Ccdc33	XM_017313447.1	chr9	58028781	58028981
Ccdc33	NM_001311085.1	chr9	58028781	58028981
Ccdc33	NM_029212.3	chr9	58028781	58028981
Ccdc33	NM_001166282.1	chr9	58028781	58028981
Aqp9	NM_001271843.1	chr9	71111738	71112250
Aqp9	NM_022026.3	chr9	71111738	71112250
Aqp9	NR_073483.1	chr9	71111738	71112250
Aqp9	XM_006511332.3	chr9	71111738	71112250
Aqp9	XM_011242782.2	chr9	71111738	71112250
Aqp9	XM_006511331.2	chr9	71111738	71112250
Aqp9	XM_011242783.1	chr9	71111738	71112250
Prtg	NM_175485.4	chr9	72916787	72916988
Rsl24d1	NM_198609.2	chr9	73117714	73117918
A330041J22Rik	NR_045835.1	chr9	86699979	86700255
Nmnat3	XM_011242826.1	chr9	98410346	98410795
Nmnat3	XM_011242827.1	chr9	98410346	98410795
Nmnat3	XM_017313630.1	chr9	98410346	98410795
Nmnat3	XM_006511506.3	chr9	98410346	98410795
Nmnat3	XM_006511507.3	chr9	98410346	98410795
Nmnat3	XM_006511505.3	chr9	98410346	98410795
Nmnat3	XM_006511502.3	chr9	98410346	98410795
Nmnat3	XM_006511503.3	chr9	98410346	98410795
Nmnat3	XM_006511504.3	chr9	98410346	98410795
Nmnat3	NM_144533.2	chr9	98410346	98410795
Nmnat3	XM_011242826.1	chr9	98410892	98411094
Nmnat3	XM_011242827.1	chr9	98410892	98411094
Nmnat3	XM_017313630.1	chr9	98410892	98411094
Nmnat3	XM_006511506.3	chr9	98410892	98411094
Nmnat3	XM_006511507.3	chr9	98410892	98411094
Nmnat3	XM_006511505.3	chr9	98410892	98411094
Nmnat3	XM_006511502.3	chr9	98410892	98411094
Nmnat3	XM_006511503.3	chr9	98410892	98411094
Nmnat3	XM_006511504.3	chr9	98410892	98411094
Nmnat3	NM_144533.2	chr9	98410892	98411094
Jpx	NR_015508.3	chrX	103502712	103503173
Siah1b	NM_001308386.1	chrX	164070758	164071641
Siah1b	NM_009173.2	chrX	164070758	164071641
Siah1b	NM_001308385.1	chrX	164070758	164071641
Asb11	XM_006528971.3	chrX	164458889	164459089
Asb11	XM_006528972.3	chrX	164458889	164459089
Asb11	NM_001313737.1	chrX	164458889	164459089
Asb11	NM_026853.2	chrX	164458889	164459089
Asb11	XM_006528974.3	chrX	164458889	164459089
Gm2483	XM_006541567.2	chrX	42490880	42491255
Gm39514	XR_878112.2	chrX	56389722	56389938
Gm39514	XR_878112.2	chrX	56392126	56392326
Gm715	NM_001271548.1	chrX	60548819	60549063
Slc35a2	XM_006527585.1	chrX	7889427	7889629
Slc35a2	XM_017318460.1	chrX	7889427	7889629
Slc35a2	NM_001083937.1	chrX	7889427	7889629
Slc35a2	NM_078484.2	chrX	7889427	7889629
Slc35a2	XM_006527584.2	chrX	7889427	7889629
